# Supplementary material for: Adhesion-derived condensates control component availability to regulate adhesion dynamics
Source: Nat Commun. 2026 Jun 5;17:7222. doi: 10.1038/s41467-026-74001-3 (PMC13396368; doi:10.1038/s41467-026-74001-3)
Supplement: Supplementary file 17 — Source Data [file 41467_2026_74001_MOESM17_ESM.zip]

Archive with 30 entries (28 files):
- Source Data files/
- Source Data files/Source Data - Figure 1.xlsx
- Source Data files/Source Data - Figure 2.xlsx
- Source Data files/Source Data - Figure 3.xlsx
- Source Data files/Source Data - Figure 4.xlsx
- Source Data files/Source Data - Figure 5.xlsx
- Source Data files/Source Data - Figure 6.xlsx
- Source Data files/Source Data - Figure 7.xlsx
- Source Data files/Source Data - Supplementary Figure 1.xlsx
- Source Data files/Source Data - Supplementary Figure 10.xlsx
- Source Data files/Source Data - Supplementary Figure 11.xlsx
- Source Data files/Source Data - Supplementary Figure 12.xlsx
- Source Data files/Source Data - Supplementary Figure 13.xlsx
- Source Data files/Source Data - Supplementary Figure 3.xlsx
- Source Data files/Source Data - Supplementary Figure 4.xlsx
- Source Data files/Source Data - Supplementary Figure 5.xlsx
- Source Data files/Source Data - Supplementary Figure 6.xlsx
- Source Data files/Source Data - Supplementary Figure 7.xlsx
- Source Data files/Source Data - Supplementary Figure 8.xlsx
- Source Data files/Source Data - Supplementary Figure 9.xlsx
- Source Data files/Uncropped blots/
- Source Data files/Uncropped blots/Figure 3G.pdf
- Source Data files/Uncropped blots/Figure 6C.pdf
- Source Data files/Uncropped blots/Supplementary Figure 10A.pdf
- Source Data files/Uncropped blots/Supplementary Figure 12D.pdf
- Source Data files/Uncropped blots/Supplementary Figure 2B.pdf
- Source Data files/Uncropped blots/Supplementary Figure 4A.pdf
- Source Data files/Uncropped blots/Supplementary Figure 4C.pdf
- Source Data files/Uncropped blots/Supplementary Figure 7B.pdf
- Source Data files/Uncropped blots/Supplementary Figure 7D.pdf
