# Supplementary material for: Adhesion-derived condensates control component availability to regulate adhesion dynamics
Source: Nat Commun. 2026 Jun 5;17:7222. doi: 10.1038/s41467-026-74001-3 (PMC13396368; doi:10.1038/s41467-026-74001-3)
Supplement: Supplementary file 17 — Source Data [file 41467_2026_74001_MOESM17_ESM.zip › Source Data files/Source Data - Figure 1.xlsx]

## Sheet: Fig 1B
Cell number	Rel. integrated density	Droplet area /cell (um2)	Average droplet size		Spearman r
1	0.447137	0	0		r	0.8694
2	0.418234	0	0		95% confidence interval	0,8283 to 0,9012
3	0.375796	0	0
4	0.32414	0	0		P value
5	0.477765	0	0		P (two-tailed)	<0,0001
6	0.480022	0	0		P value summary	****
7	0.625846	0	0		Exact or approximate P value?	Approximate
8	0.257949	0	0		Significant? (alpha = 0.05)	Yes
9	0.165954	0	0
10	0.161945	0	0		Number of XY Pairs	189
11	0.248057	0	0
12	0.410459	0	0
13	0.567704	0	0
14	0.292633	0	0
15	0.233428	0	0
16	0.401861	0	0
17	0.410523	0	0
18	0.454605	0	0
19	0.285294	0	0
20	0.285361	0	0
21	0.306845	0	0
22	0.38474	0	0
23	0.370228	0	0
24	0.246072	0	0
25	0.220594	0	0
26	0.540988	0	0
27	0.350758	0	0
28	0.247	0.01	0.01
29	0.394082	0.051	0.025
30	0.264042	0.041	0.041
31	0.413995	0.041	0.041
32	0.460534	0.081	0.041
33	0.33502	0.395	0.049
34	0.333856	0.051	0.051
35	0.371764	0.101	0.051
36	0.333139	0.071	0.071
37	0.513206	0.091	0.091
38	0.270468	0.578	0.096
39	0.241034	1.652	0.097
40	0.347946	0.101	0.101
41	0.287318	0.861	0.108
42	0.423176	3.739	0.113
43	0.326185	0.578	0.116
44	0.413891	2.827	0.128
45	0.317134	0.426	0.142
46	0.233716	0.142	0.142
47	0.350796	0.294	0.147
48	0.422861	4.64	0.172
49	0.44218	0.547	0.182
50	0.424238	0.365	0.182
51	0.386117	0.365	0.182
52	0.402504	0.193	0.193
53	0.222108	2.391	0.199
54	0.417319	1.489	0.213
55	0.416679	0.912	0.228
56	0.375299	0.466	0.233
57	0.318244	0.75	0.25
58	0.267427	2.756	0.251
59	0.380161	4.772	0.318
60	0.375117	6.93	0.33
61	0.288393	5.177	0.37
62	0.284268	5.319	0.38
63	0.308304	3.87	0.387
64	0.389098	9.737	0.423
65	0.293611	1.753	0.438
66	0.190938	8.835	0.442
67	0.38544	15.37	0.452
68	0.5764	22.382	0.466
69	0.422139	8.379	0.493
70	1.83158	136.215	0.497
71	0.384771	6.1	0.508
72	0.36483	9.686	0.538
73	0.314014	9.929	0.552
74	0.623937	16.728	0.558
75	0.230813	2.341	0.585
76	0.461281	23.446	0.601
77	0.265328	6.839	0.622
78	0.564442	15.107	0.629
79	0.480048	9.585	0.639
80	0.409576	12.999	0.65
81	0.721562	57.074	0.679
82	0.603752	6.17	0.686
83	0.415814	12.027	0.707
84	0.369678	6.414	0.713
85	0.448339	12.442	0.732
86	0.399525	10.244	0.732
87	0.677766	13.283	0.738
88	1.7092	50.589	0.755
89	0.77909	15.137	0.757
90	0.653397	10.629	0.759
91	0.411692	18.258	0.761
92	0.573065	9.159	0.763
93	0.520656	23.061	0.769
94	0.471846	12.878	0.805
95	0.437963	15.31	0.806
96	1.02711	14.641	0.813
97	0.488226	13.314	0.832
98	0.349884	12.523	0.835
99	0.428531	10.953	0.843
100	0.953856	69.506	0.848
101	0.354315	10.578	0.881
102	0.75906	11.551	0.889
103	1.36246	90.672	0.898
104	1.01112	38.917	0.905
105	0.744868	9.19	0.919
106	0.623737	10.162	0.924
107	0.653522	16.718	0.929
108	0.39506	9.332	0.933
109	1.59509	22.898	0.954
110	0.710058	19.606	0.98
111	0.584397	7.944	0.993
112	0.332043	6.981	0.997
113	1.60912	47.621	1.035
114	0.630566	13.668	1.051
115	0.504187	10.598	1.06
116	0.908962	24.398	1.061
117	0.759306	22.858	1.088
118	0.631253	37.63	1.14
119	2.18131	139.032	1.14
120	0.888251	35.543	1.147
121	0.832902	28.755	1.15
122	0.611635	26.505	1.152
123	1.05462	57.966	1.159
124	0.823264	28.279	1.178
125	0.908381	45.037	1.185
126	0.763262	29.717	1.189
127	0.727079	28.643	1.193
128	1.10009	50.265	1.197
129	0.556974	19.21	1.201
130	1.39928	82.911	1.202
131	0.649064	29.18	1.216
132	1.01615	48.999	1.225
133	0.689202	18.684	1.246
134	0.672567	29.93	1.247
135	0.801366	36.465	1.257
136	0.511201	17.052	1.312
137	0.64116	30.173	1.312
138	0.453029	18.43	1.316
139	1.44068	100.054	1.317
140	0.698467	19.839	1.323
141	0.837118	18.856	1.347
142	0.520104	20.203	1.347
143	0.829716	40.589	1.353
144	1.57116	88.331	1.359
145	1.06126	52.211	1.374
146	2.1725	146.378	1.394
147	1.35292	57.175	1.395
148	0.699303	29.424	1.401
149	1.44347	66.01	1.404
150	0.765779	26.82	1.412
151	0.822652	35.604	1.424
152	0.918962	41.369	1.427
153	1.20792	61.502	1.43
154	0.655599	17.275	1.44
155	0.65603	17.407	1.451
156	1.1463	61.795	1.471
157	1.38048	73.691	1.474
158	0.958511	53.305	1.481
159	0.793151	37.114	1.485
160	0.457839	16.363	1.488
161	0.963152	33.284	1.513
162	1.18699	57.499	1.554
163	0.803587	31.764	1.588
164	0.82121	33.993	1.619
165	1.0255	35.695	1.623
166	1.02851	51.795	1.671
167	1.71767	49.09	1.693
168	0.665087	25.796	1.72
169	0.753794	29.636	1.743
170	0.831238	47.55	1.761
171	0.755869	25.34	1.81
172	0.739775	17.204	1.912
173	1.24957	48.067	1.923
174	2.50475	148.273	1.926
175	2.53971	89.942	1.955
176	3.34026	139.275	2.018
177	0.864027	40.782	2.039
178	2.00028	100.51	2.051
179	1.4454	76.548	2.069
180	0.893664	31.156	2.077
181	1.05496	45.949	2.089
182	0.684212	16.971	2.121
183	1.05412	42.565	2.128
184	1.20712	40.437	2.128
185	2.21087	114.29	2.381
186	0.447044	12.939	2.588
187	2.12574	104.705	2.618
188	0.904762	35.594	2.738
189	1.1057	42.778	3.056

## Sheet: Fig 1F
Time (s)	Relative fluorescence	SEM	n			Best-fit values
-9	0.971534	0.00409642	34			Y0	-5.389e-05
-8	0.984771	0.00234445	34			Plateau	0.4873
-7	0.983906	0.00251645	34			K	0.02514
-6	0.985131	0.00244106	34			Half Life	27.58
-5	0.982505	0.0026522	34			Tau	39.78
-4	0.986189	0.00211915	34			Span	-0.4874
-3	0.985709	0.00212633	34
-2	0.98338	0.00283153	34			Std. Error
-1	0.985342	0.00280716	34			Y0	0.005068
0	0.306459	0.0248739	34			Plateau	0.006264
1	0.000876738	0.00087545	34			K	0.0009178
2	0.0144843	0.00141444	34			Span	0.005477
3	0.028894	0.00218614	34
4	0.0411366	0.00287375	34			95% CI (profile likelihood)
5	0.0564445	0.00328505	34			Y0	-0,01015 to 0,009906
6	0.0689562	0.00384754	34			Plateau	0,4755 to 0,5006
7	0.0773837	0.00494504	34			K	0,02332 to 0,02698
8	0.0913791	0.00486187	34			Half Life	25,69 to 29,72
9	0.0984252	0.00604985	34			Tau	37,06 to 42,88
10	0.112048	0.00572388	34
11	0.121715	0.00609772	34			Goodness of Fit
12	0.131329	0.00651938	34			Degrees of Freedom	3397
13	0.140328	0.00690406	34			R squared	0.7338
14	0.150059	0.00722999	34			Sum of Squares	18.26
15	0.158036	0.0075142	34			Sy.x	0.07332
16	0.165837	0.00789998	34			Constraints
17	0.174583	0.00819785	34			K	K > 0
18	0.182084	0.00845736	34
19	0.18971	0.00864082	34			Number of points
20	0.196784	0.00890972	34			# of X values	3400
21	0.20209	0.00903098	34			# Y values analyzed	3400
22	0.210296	0.00939609	34
23	0.216299	0.00932195	34
24	0.223169	0.00988129	34
25	0.226879	0.0110035	34
26	0.238023	0.0109357	34
27	0.241881	0.0102816	34
28	0.247078	0.0106775	34
29	0.255497	0.0109035	34
30	0.260106	0.0114403	34
31	0.265724	0.0113281	34
32	0.270237	0.0112136	34
33	0.274692	0.0112251	34
34	0.281244	0.0116106	34
35	0.285407	0.0121134	34
36	0.289247	0.0118895	34
37	0.293138	0.0120162	34
38	0.299108	0.0122994	34
39	0.302596	0.012653	34
40	0.308433	0.012885	34
41	0.310684	0.0126078	34
42	0.316238	0.0128447	34
43	0.320593	0.0128326	34
44	0.32344	0.012945	34
45	0.327568	0.0133435	34
46	0.330735	0.0131568	34
47	0.333277	0.0135194	34
48	0.340726	0.0140473	34
49	0.344767	0.0144217	34
50	0.345196	0.0135267	34
51	0.347991	0.0132705	34
52	0.353175	0.0139138	34
53	0.354948	0.0138363	34
54	0.356569	0.0141579	34
55	0.361635	0.0141208	34
56	0.365849	0.0142292	34
57	0.366862	0.0144737	34
58	0.371385	0.0143813	34
59	0.373851	0.0143016	34
60	0.37734	0.0142198	34
61	0.379936	0.0142939	34
62	0.382482	0.014417	34
63	0.388342	0.0151617	34
64	0.388162	0.0146633	34
65	0.390638	0.0146335	34
66	0.392096	0.0148971	34
67	0.39535	0.0150955	34
68	0.39842	0.0152419	34
69	0.399051	0.0151748	34
70	0.402753	0.0150194	34
71	0.405065	0.0151948	34
72	0.406323	0.0152971	34
73	0.407959	0.0151852	34
74	0.409359	0.0149453	34
75	0.415036	0.0156855	34
76	0.414374	0.0149642	34
77	0.416422	0.0152969	34
78	0.418358	0.0151175	34
79	0.420026	0.015215	34
80	0.423552	0.0151701	34
81	0.421349	0.0155466	34
82	0.422319	0.0151132	34
83	0.425389	0.0155051	34
84	0.427914	0.0152981	34
85	0.429875	0.0152915	34
86	0.431179	0.0152042	34
87	0.434639	0.0155783	34
88	0.434892	0.0150137	34
89	0.434951	0.0148204	34
90	0.437799	0.0148864	34
91	0.438992	0.0152381	34
92	0.442769	0.0153398	34
93	0.443671	0.0155722	34
94	0.445114	0.0158986	34
95	0.447607	0.0157038	34
96	0.446781	0.015351	34
97	0.447299	0.0152666	34
98	0.448594	0.0158032	34
99	0.452992	0.0154863	34
100	0.454727	0.0151984	34

## Sheet: Fig 1G
Distance (microns)	Norm. GFP intensity	Norm. WGA intensity
0	229	10431.9
0.10059	255.743	10168.4
0.20119	262.871	9696.11
0.30178	276.009	9512.16
0.40238	278.085	9123.73
0.50297	274.306	9193.69
0.60357	290.955	8727.38
0.70416	249.259	7442.59
0.80475	266.239	6486.64
0.90535	284.236	5617.44
1.00594	272.193	6053.54
1.10654	281.743	6735.5
1.20713	306.067	6976.55
1.30773	413.089	6109.56
1.40832	698.326	4890.96
1.50892	1322.69	4130.02
1.60951	2562.12	3610.64
1.7101	4998.58	2990.23
1.8107	8583.33	2635.59
1.91129	11968.8	2314.22
2.01189	13628.9	1850.82
2.11248	12927.2	1860.85
2.21308	10748.8	1826.54
2.31367	7551	1974.87
2.41426	3986.38	1743.67
2.51486	1896.41	1809.21
2.61545	888.552	2007
2.71605	560.711	1966.12
2.81664	400.794	1985.07
2.91724	337.112	1958.53
3.01783	337.817	2010.86
3.11843	324.493	2096.06
3.21902	283.453	2347.1
3.31961	238.121	2717.57
3.42021	252.502	2899.12
3.5208	230.631	3040.76
3.6214	230.65	3564.11
3.72199	200.552	4935.34
3.82259	196.902	7056.2
3.92318	200.526	9661.79
4.02377	209.198	12303.8
4.12437	217.168	14908.2
4.22496	244.161	15248.6
4.32556	243.093	15039
4.42615	272.907	14195.7
4.52675	227.594	13407.3
4.62734	240	13015
4.72793	250.272	12179.5
4.82853	241.75	11790.9
4.92912	229.425	10009.3
5.02972	204.702	8022.49
5.13031	215.246	6085.88
5.23091	248.524	4073.81
5.3315	251.654	2960.08
5.4321	248.202	2496.1
5.53269	274.484	2149.7
5.63328	258.415	1928.24
5.73388	267.085	1885.5
5.83447	285.934	1685.35
5.93507	266.138	1582.66
6.03566	262.54	1575.76
6.13626	239.467	1588.69
6.23685	239.62	1510.1
6.33744	266.938	1531.74
6.43804	260.62	1529.97
6.53863	289.497	1486.57
6.63923	381.733	1731.62
6.73982	771.635	1648.51
6.84042	1563.48	1572.46
6.94101	3297	1576.9
7.04161	7176.14	1622.04
7.1422	11250.1	1517.46
7.24279	14277.9	1364.44
7.34339	15248.6	1236.58
7.44398	14168.4	1336.16
7.54458	11589.6	1535.99
7.64517	7418.8	1864.45
7.74577	3706.06	2228.27
7.84636	1652.09	2551.39
7.94695	803.526	2752.99
8.04755	437.052	2690.47
8.14814	312.336	2517.76
8.24874	289.968	2367.23
8.34933	297.526	2242.4
8.44993	292.464	1853.14
8.55052	263.843	1787.94
8.65112	245.403	1565.24
8.75171	230.433	1395.43
8.8523	210.698	1323.6
8.9529	208.55	1426.36
9.05349	206.686	1576.24
9.15409	199.461	1694.09
9.25468	184.5	1693.29
