# Supplementary material for: Adhesion-derived condensates control component availability to regulate adhesion dynamics
Source: Nat Commun. 2026 Jun 5;17:7222. doi: 10.1038/s41467-026-74001-3 (PMC13396368; doi:10.1038/s41467-026-74001-3)
Supplement: Supplementary file 17 — Source Data [file 41467_2026_74001_MOESM17_ESM.zip › Source Data files/Source Data - Figure 2.xlsx]

## Sheet: Fig 2B
Fibronectin		Laminin		Collagen I			Collagen IV		Vitronectin		Poly-L-Lysine			Kruskal-Wallis test
rep I	rep II	rep I	rep II	rep I	rep II	rep III	rep I	rep II	rep I	rep II	rep I	rep II		P value	<0,0001
124.908	167.676	144.048	152.538	166.953	262.915	142.315	159.408	166.581	92.607	109.173	47.144	40.305		Exact or approximate P value?	Approximate
184.11	80.286	70.955	168.253	123.94	129.08	109.106	75.22	217.231	61.745	81.664	52.373	59.202		P value summary	****
72.394	121.646	138.931	158.759	97.855	81.857	109.025	109.892	140.653	72.272	127.168	28.856	25.29		Do the medians vary signif. (P < 0.05)?	Yes
128.809	90.489	123.479	80.945	233.582	190.518	216.907	112.04	230.606	73.255	169.185	15.948	30.406		Number of groups	6
144.777	83.306	205.245	80.286	103.642	275.978	67.52	57.449	175.112	139.731	132.791	20.892	9.018		Kruskal-Wallis statistic	146.8
98.798	163.846	170.148	123.044	140.19	196.731	132.196	100.186	138.333	103.651	103.246	13.08	12.655
177.595	177.2	224.891	118.393	174.764	112.486	254.901	58.817	161.981	90.479	144.747	19.626	74.461		Data summary
172.579	94.674	175.457	76.7	150.136	108.691	74.451	134.574	233.635	128.383	148.1	43.882	18.998		Number of treatments (columns)	6
111.311	85.342	125.04	186.724	113.639	64.14	154.355	66.233	147.594	105.444	138.293	17.559	6.545		Number of values (total)	427
129.792	82.455	216.725	166.693	240.048	309.591	93.301	145.679	79.729	73.711	112.142	5.725	21.561
129.498	74.947	75.048	131.757	296.012	102.195	74.866	204.364	178.76	70.772	91.857	4.985	66.669
155.72	80.337	93.306	112.324	195.861	84.478	90.519	142.406	171.738	66.284	109.264	5.208	6.93		Number of families	1
375.93	69.992	169.287	90.064	234.513	46.372	129.586	232.632	156.186	110.298	111.007	8.703	14.833		Number of comparisons per family	15
217.211	111.696	138.161	68.706	83.588	131.468	80.239	87.956	104.391	127.907	133.753	19.312	30.386		Alpha	0.05
111.868	47.165	74.906	47.742	189.061	87.949	100.748	133.095	221.629	47.509	236.118	38.411	21.946
112.466	93.296	126.975	209.561	129.737	155.519	125.64	111.787	145.932	137.077	168.699	25.421	10.74		Dunn's multiple comparisons test	Mean rank diff,	Significant?	Summary	Adjusted P Value
127.157	91.249	76.811	186.116	146.949	121.137	141.202	153.622	144.412	162.589	140.4	4.813	16.323		Fibronectin vs. Collagen IV	2.777	No	ns	>0,9999	A-B
125.739	147.969	156.378	133.227	87.595	155.185	187.372	147.492	161.951	104.421	279.463	12.077	101.868		Fibronectin vs. Laminin	20.8	No	ns	>0,9999	A-C
165.294	146.003	119.295	127.411	207.922	133.876	106.627	102.385	158.445	205.62	99.527	11.419	15.046		Fibronectin vs. Vitronectin	50.99	No	ns	0.2948	A-D
240.464	87.541	110.855	167.797	175.29	341.585	121.157	137.411	48.36	119.467	125.546	21.46	93.833		Fibronectin vs. Poly-L-Lysine	213.8	Yes	****	<0,0001	A-E
313.081	129.893	62.687	97.552	149.984	170.261	141.677	84.208	78.017	138.039	207.424	19.281	61.309		Fibronectin vs. Collagen I	-19.63	No	ns	>0,9999	A-F
218.508	153.156	84.623	166.723	130.517	191.287	184.265	228.752	69.648	307.437	194.242	12.077	25.685		Collagen IV vs. Laminin	18.02	No	ns	>0,9999	B-C
241.7	291.57	132.335	118.95	91.237	95.871	212.637	207.282	167.493	73.447	145.74	17.528	10.679		Collagen IV vs. Vitronectin	48.21	No	ns	0.214	B-D
114.138	74.167	252.349	85.099	246.908	145.644	92.907	136.803	149.63	73.184	137.259	13.729	28.795		Collagen IV vs. Poly-L-Lysine	211.1	Yes	****	<0,0001	B-E
133.834	214.709	136.611	83.367	231.73	186.097	94.515	110.541	93.58	49.586	268.5	21.004	49.617		Collagen IV vs. Collagen I	-22.41	No	ns	>0,9999	B-F
182.205	54.977	105.738	116.509	116.918	190.245	160.356	231.72	87.794	57.854	337.479	2.087	20.973		Laminin vs. Vitronectin	30.19	No	ns	>0,9999	C-D
126.438		69.648	98.848	105.969	119.265	96.246	164.697	228.427	28.167	121.494	7.001	31.602		Laminin vs. Poly-L-Lysine	193	Yes	****	<0,0001	C-E
142.183		172.245	224.749	187.372	199.321	132.095	137.715	77.419	9.95	112.284	12.878			Laminin vs. Collagen I	-40.43	No	ns	0.6745	C-F
196.319		35.938	68.26	217.12	152.807	96.519	145.669	215.661	30.619	142.477				Vitronectin vs. Poly-L-Lysine	162.8	Yes	****	<0,0001	D-E
182.093		133.227		276.636	160.659	117.474	86.518	166.662	77.379	111.665				Vitronectin vs. Collagen I	-70.63	Yes	**	0.0031	D-F
		119.761			117.504	154.224	103.286	79.202	123.864	120.227				Poly-L-Lysine vs. Collagen I	-233.5	Yes	****	<0,0001	E-F
		73.924			276.676	105.534	137.604	144.24	41.369	136.509
					178.002	181.017	124.847	117.816	46.304	164.757				Test details	Mean rank 1	Mean rank 2	Mean rank diff,	n1	n2
						96.205	156.632	120.004	82.232					Fibronectin vs. Collagen IV	249.4	246.7	2.777	56	84
							176.886	118.869	60.063					Fibronectin vs. Laminin	249.4	228.6	20.8	56	61
							145	230.93	72.313					Fibronectin vs. Vitronectin	249.4	198.4	50.99	56	74
							146.429	80.905	37.499					Fibronectin vs. Poly-L-Lysine	249.4	35.6	213.8	56	55
							48.897		104.391					Fibronectin vs. Collagen I	249.4	269.1	-19.63	56	97
							73.711		39.191					Collagen IV vs. Laminin	246.7	228.6	18.02	84	61
							159.165		74.359					Collagen IV vs. Vitronectin	246.7	198.4	48.21	84	74
							76.112		69.283					Collagen IV vs. Poly-L-Lysine	246.7	35.6	211.1	84	55
							101.696							Collagen IV vs. Collagen I	246.7	269.1	-22.41	84	97
							86.69							Laminin vs. Vitronectin	228.6	198.4	30.19	61	74
							130.997							Laminin vs. Poly-L-Lysine	228.6	35.6	193	61	55
							90.358							Laminin vs. Collagen I	228.6	269.1	-40.43	61	97
							108.008							Vitronectin vs. Poly-L-Lysine	198.4	35.6	162.8	74	55
							78.625							Vitronectin vs. Collagen I	198.4	269.1	-70.63	74	97
														Poly-L-Lysine vs. Collagen I	35.6	269.1	-233.5	55	97

## Sheet: Fig 2C
Fibronectin		Laminin		Collagen I			Collagen IV		Vitronectin		Poly-L-Lysine			Kruskal-Wallis test
rep I	rep II	rep I	rep II	rep I	rep II	rep III	rep I	rep II	rep I	rep II	rep I	rep II		P value	<0,0001
16	27	20	15	39	58	15	2	9	14	27	61	61		Exact or approximate P value?	Approximate
26	26	10	17	28	3	24	7	2	12	26	64	84		P value summary	****
16	10	25	11	24	6	16	4	2	14	33	71	47		Do the medians vary signif. (P < 0.05)?	Yes
16	14	32	7	15	37	15	15	12	9	10	28	32		Number of groups	6
12	16	14	8	15	15	15	9	5	25	13	49	33		Kruskal-Wallis statistic	203.7
18	10	28	20	32	11	14	7	8	21	9	24	34
41	42	24	17	6	12	39	4	3	6	22	36	74		Data summary
23	12	20	10	19	20	4	6	9	18	24	39	42		Number of treatments (columns)	6
19	18	10	19	13	15	12	1	5	12	29	56	43		Number of values (total)	427
11	15	23	11	25	25	8	10	3	16	24	18	48
20	9	10	18	30	24	13	2	15	9	14	31	42
12	11	34	14	32	16	4	3	6	11	22	24	46		Number of families	1
20	9	40	16	26	18	8	8	8	19	14	19	30		Number of comparisons per family	15
12	24	47	12	8	12	11	2	4	19	34	33	22		Alpha	0.05
16	8	23	10	22	34	3	1	4	9	12	34	48
12	15	13	21	13	28	7	1	19	13	5	66	24		Dunn's multiple comparisons test	Mean rank diff,	Significant?	Summary	Adjusted P Value
45	4	17	36	27	23	7	3	2	17	11	20	49		Fibronectin vs. Collagen IV	165.6	Yes	****	<0,0001	A-B
27	16	19	31	18	16	14	7	2	33	16	18	80		Fibronectin vs. Laminin	5.796	No	ns	>0,9999	A-C
22	6	23	28	36	18	5	5	2	16	8	23	32		Fibronectin vs. Vitronectin	16.38	No	ns	>0,9999	A-D
19	11	2	9	8	41	9	2	6	6	23	44	62		Fibronectin vs. Poly-L-Lysine	-132.7	Yes	****	<0,0001	A-E
60	11	13	29	16	32	7	5	6	29	22	23	19		Fibronectin vs. Collagen I	14.37	No	ns	>0,9999	A-F
32	14	16	8	25	27	14	6	6	46	34	56	35		Collagen IV vs. Laminin	-159.8	Yes	****	<0,0001	B-C
19	9	4	12	13	9	35	8	4	7	15	49	23		Collagen IV vs. Vitronectin	-149.2	Yes	****	<0,0001	B-D
15	17	27	7	32	15	12	3	5	7	12	27	37		Collagen IV vs. Poly-L-Lysine	-298.3	Yes	****	<0,0001	B-E
12	18	42	17	19	26	4	5	10	12	19	55	48		Collagen IV vs. Collagen I	-151.2	Yes	****	<0,0001	B-F
24	7	16	13	6	17	8	15	6	11	9	16	43		Laminin vs. Vitronectin	10.59	No	ns	>0,9999	C-D
39		9	13	18	21	7	6	34	3	8	28	33		Laminin vs. Poly-L-Lysine	-138.5	Yes	****	<0,0001	C-E
22		22	9	27	12	0	1	4	4	10	33			Laminin vs. Collagen I	8.579	No	ns	>0,9999	C-F
16		9	10	12	30	7	3	9	16	20				Vitronectin vs. Poly-L-Lysine	-149.1	Yes	****	<0,0001	D-E
21		16		35	22	1	1	3	20	12				Vitronectin vs. Collagen I	-2.009	No	ns	>0,9999	D-F
		25			12	5	12	2	13	23				Poly-L-Lysine vs. Collagen I	147.1	Yes	****	<0,0001	E-F
		10			15	17	8	7	10	30
					12	16	9	11	5	27				Test details	Mean rank 1	Mean rank 2	Mean rank diff,	n1	n2
						7	1	0	32					Fibronectin vs. Collagen IV	236.4	70.82	165.6	56	84
							4	4	7					Fibronectin vs. Laminin	236.4	230.6	5.796	56	61
							6	11	10					Fibronectin vs. Vitronectin	236.4	220	16.38	56	74
							4	6	12					Fibronectin vs. Poly-L-Lysine	236.4	369.1	-132.7	56	55
							2		30					Fibronectin vs. Collagen I	236.4	222	14.37	56	97
							2		15					Collagen IV vs. Laminin	70.82	230.6	-159.8	84	61
							2		13					Collagen IV vs. Vitronectin	70.82	220	-149.2	84	74
							2		34					Collagen IV vs. Poly-L-Lysine	70.82	369.1	-298.3	84	55
							2							Collagen IV vs. Collagen I	70.82	222	-151.2	84	97
							1							Laminin vs. Vitronectin	230.6	220	10.59	61	74
							4							Laminin vs. Poly-L-Lysine	230.6	369.1	-138.5	61	55
							0							Laminin vs. Collagen I	230.6	222	8.579	61	97
							5							Vitronectin vs. Poly-L-Lysine	220	369.1	-149.1	74	55
							1							Vitronectin vs. Collagen I	220	222	-2.009	74	97
														Poly-L-Lysine vs. Collagen I	369.1	222	147.1	55	97

## Sheet: Fig 2G
DMSO			Blebbistatin			Calpeptin			H1152			Lapatinib			LY294002			MG132			Nocodazole			Ro3306			Saracatinib			Vanadate			Y27632				Kruskal-Wallis test
rep I	rep II	rep III	rep I	rep II	rep III	rep I	rep II	rep III	rep I	rep II	rep III	rep I	rep II	rep III	rep I	rep II	rep III	rep I	rep II	rep III	rep I	rep II	rep III	rep I	rep II	rep III	rep I	rep II	rep III	rep I	rep II	rep III	rep I	rep II	rep III		P value	<0,0001
0.0789936	0.051816	0.052518	0.126245	0.281791	0.292497	0.0634014	0.090133	0.010897	0.176374	0.233595	0.12732	0.049887	0.038091	0.036924	0.0310851	0.05125	0.055567	0.041733	0.08916	0.029914	0.081743	0.083674	0.028748	0.049924	0.104551	0.073015	0.03374	0.03049	0.037329	0.019804	0.050763	0.050441	0.20665	0.165532	0.105267		Exact or approximate P value?	Approximate
0.0631193	0.033451	0.063817	0.131804	0.419985	0.286272	0.0626113	0.067127	0.050906	0.207394	0.09371	0.124112	0.068208	0.030863	0.012386	0.0546854	0.058803	0.026193	0.064922	0.034586	0.048158	0.052392	0.05246	0.025961	0.089859	0.061316	0.073757	0.052096	0.046817	0.059458	0.04191	0.050462	0.054609	0.094938	0.152431	0.100038		P value summary	****
0.0635171	0.037858	0.04658	0.119188	0.245654	0.116646	0.0624872	0.131189	0.035188	0.121932	0.103192	0.124297	0.047697	0.039705	0.049465	0.0413152	0.063553	0.048447	0.033781	0.040862	0.028937	0.056235	0.087882	0.036299	0.097948	0.098494	0.085848	0.024572	0.060698	0.036664	0.072685	0.079007	0.019857	0.131798	0.099413	0.11733		Do the medians vary signif. (P < 0.05)?	Yes
0.0670521	0.031925	0.049306	0.114084	0.436029	0.15512	0.0509769	0.057525	0.039718	0.17643	0.083257	0.189098	0.040101	0.019348	0.02281	0.0587308	0.042452	0.07169	0.046174	0.018765	0.039357	0.022863	0.012632	0.05208	0.159518	0.058285	0.082463	0.056138	0.054695	0.034999	0.093932	0.060738	0.014458	0.154731	0.036367	0.226476		Number of groups	12
0.0637122	0.063444	0.028778	0.170594	0.257272	0.19582	0.0201523	0.045927	0.035362	0.119859	0.178266	0.304594	0.030656	0.049102	0.025115	0.0580975	0.067128	0.064531	0.081418	0.019907	0.05057	0.062643	0.043569	0.02361	0.133161	0.126257	0.131997	0.054881	0.058073	0.015806	0.043947	0.06017	0.040067	0.096197	0.067892	0.229962		Kruskal-Wallis statistic	753.7
0.040674	0.060511	0.071444	0.0863794	0.237949	0.153257	0.0220023	0.062096	0.033719	0.180025	0.161083	0.061834	0.04312	0.032169	0.040541	0.0459064	0.063013	0.054074	0.034937	0.043642	0.037807	0.061187	0.061335	0.014466	0.037016	0.076349	0.145108	0.042093	0.043075	0.025915	0.030642	0.067508	0.035704	0.103386	0.013257	0.12101
0.0469898	0.049751	0.030517	0.0688667	0.452488	0.189748	0.0750904	0.053364	0.031296	0.167414	0.127553	0.156559	0.050282	0.023445	0.033276	0.0304604	0.110222	0.022028	0.03365	0.067262	0.03592	0.03507	0.056529	0.042326	0.132193	0.093427	0.069339	0.030194	0.078249	0.046501	0.05299	0.038769	0.026601	0.183187	0.110334	0.092918		Data summary
0.0358038	0.029437	0.047036	0.0672978	0.25298	0.225224	0.0724754	0.058652	0.029172	0.235214	0.257849	0.090958	0.030917	0.059667	0.074217	0.0481944	0.087979	0.037587	0.038081	0.05084	0.049892	0.046211	0.060204	0.01746	0.041076	0.070095	0.196613	0.035325	0.056212	0.038339	0.044348	0.06748	0.047191	0.16253	0.075894	0.080402		Number of treatments (columns)	12
0.0751869	0.013943	0.029553	0.0581297	0.179615	0.21439	0.0710487	0.059789	0.035632	0.07609	0.129118	0.31615	0.035991	0.048777	0.100258	0.061366	0.041954	0.030137	0.033406	0.02613	0.057036	0.037032	0.054038	0.076706	0.107126	0.061521	0.083918	0.014266	0.041682	0.06378	0.06176	0.034457	0.047957	0.137359	0.141548	0.106444		Number of values (total)	1350
0.0681126	0.023763	0.02765	0.116916	0.24887	0.223759	0.0518227	0.063812	0.022674	0.067963	0.165205	0.142971	0.023961	0.089471	0.113089	0.0384321	0.064687	0.034334	0.020965	0.036984	0.054433	0.061008	0.075601	0.031147	0.205597	0.142615	0.129869	0.027436	0.040813	0.052795	0.042318	0.019551	0.060649	0.076564	0.115967	0.042505
0.100774	0.010479	0.035008	0.0864761	0.273578	0.26104	0.0174136	0.029785	0.034151	0.086849	0.172687	0.15462	0.030312	0.063757	0.056339	0.0361868	0.04479	0.036647	0.019852	0.022256	0.037269	0.040205	0.060859	0.019292	0.077324	0.114627	0.029855	0.055421	0.068532	0.039706	0.059243	0.019957	0.018197	0.165399	0.100211	0.104369
0.0406495	0.045256	0.057625	0.177072	0.49951	0.282572	0.0345009	0.043082	0.016332	0.144403	0.134839	0.267767	0.033275	0.068915	0.055498	0.0723172	0.046614	0.030633	0.050784	0.040072	0.055674	0.063033	0.042486	0.023468	0.069702	0.081245	0.058352	0.036013	0.03466	0.049629	0.046847	0.04708	0.016297	0.197411	0.11747	0.099216		Number of families	1
0.0728609	0.066322	0.042043	0.145661	0.400423	0.276002	0.0704042	0.020679	0.031718	0.197339	0.320481	0.113579	0.043774	0.078964	0.081915	0.0537031	0.08502	0.066083	0.040105	0.083601	0.093954	0.067661	0.04013	0.047114	0.044916	0.0698	0.131138	0.036327	0.048904	0.036051	0.034779	0.041109	0.04641	0.245493	0.12594	0.057138		Number of comparisons per family	11
0.0320095	0.050029	0.046785	0.0820593	0.440696	0.216914	0.0664784	0.02278	0.045794	0.106357	0.143042	0.135895	0.042237	0.034314	0.077152	0.032052	0.041233	0.041236	0.049061	0.011475	0.048875	0.079023	0.044725	0.046039	0.085037	0.038882	0.04974	0.069503	0.069975	0.050214	0.048782	0.044528	0.017446	0.155425	0.108427	0.101329		Alpha	0.05
0.0975148	0.090847	0.044899	0.102957	0.489735	0.190711	0.0677119	0.043791	0.071402	0.244672	0.060971	0.156174	0.082685	0.052291	0.103613	0.0289668	0.046585	0.047267	0.051154	0.015101	0.035897	0.03738	0.05642	0.038711	0.110771	0.048956	0.077911	0.034683	0.051753	0.022954	0.028148	0.07019	0.049265	0.114219	0.107377	0.052882
0.0695681	0.062921	0.03204	0.140219	0.414287	0.140214	0.123343	0.074636	0.039786	0.19015	0.127593	0.107989	0.013047	0.027145	0.049864	0.0463665	0.018221	0.081833	0.063584	0.033691	0.01694	0.063395	0.117735	0.069238	0.066935	0.068604	0.085323	0.027875	0.069687	0.036655	0.028583	0.043362	0.037048	0.154756	0.151391	0.09841		Dunn's multiple comparisons test	Mean rank diff,	Significant?	Summary	Adjusted P Value	A-?
0.0486497	0.071314	0.052312	0.196573	0.262688	0.211212	0.05116	0.043658	0.052911	0.218259	0.099034	0.098196	0.042631	0.042565	0.04538	0.0569387	0.005283	0.040218	0.027742	0.075187	0.04009	0.059846	0.061232	0.038239	0.088396	0.07695	0.044654	0.037456	0.045024	0.034139	0.062607	0.025116	0.030854	0.051665	0.044405	0.062157		DMSO vs. Blebbistatin	-696.1	Yes	****	<0,0001	B	Blebbistatin
0.0308043	0.03921	0.052158	0.110432	0.583387	0.205333	0.0422573	0.089625	0.040579	0.099702	0.211848	0.154108	0.053086	0.061637	0.075132	0.0328613	0.029854	0.023471	0.064686	0.066732	0.042538	0.04022	0.055917	0.080824	0.057927	0.08253	0.116121	0.03629	0.047013	0.034039	0.032807	0.027059	0.034763	0.083628	0.117293	0.073564		DMSO vs. Calpeptin	8.983	No	ns	>0,9999	C	Calpeptin
0.0632364	0.042634	0.021673	0.0947816	0.294385	0.277317	0.040766	0.049217	0.06524	0.205847	0.180846	0.171675	0.043754	0.040321	0.028113	0.0559039	0.053377	0.076189	0.029064	0.066061	0.06744	0.032327	0.060787	0.05097	0.080781	0.073818	0.106491	0.041418	0.034482	0.069855	0.031632	0.044776	0.034508	0.067624	0.069387	0.076264		DMSO vs. H1152	-651.3	Yes	****	<0,0001	D	H1152
0.0284982	0.081801	0.01796	0.160548	0.362407	0.39786	0.0514655	0.041321	0.076602	0.138612	0.1501	0.150789	0.042118	0.093429	0.028141	0.0582853	0.092062	0.082435	0.032474	0.073125	0.077602	0.094255	0.110099	0.080385	0.113078	0.093735	0.127598	0.043682	0.015914	0.083332	0.024345	0.029685	0.0609	0.10246	0.061377	0.102929		DMSO vs. Lapatinib	1.078	No	ns	>0,9999	E	Lapatinib
0.0759463	0.055236	0.01996	0.0952369	0.275085	0.228965	0.0586456	0.07555	0.019128	0.162348	0.112668	0.174854	0.084575	0.123658	0.036253	0.0391069	0.064671	0.059869	0.051333	0.039576	0.060412	0.056336	0.037104	0.027276	0.0711	0.06162	0.079862	0.028455	0.048081	0.01672	0.061776	0.033048	0.044354	0.183158	0.131513	0.140623		DMSO vs. LY294002	13.86	No	ns	>0,9999	F	LY294002
0.0521411	0.084627	0.045624	0.145287	0.305036	0.085278	0.0244885	0.100169	0.03756	0.147277	0.160735	0.275175	0.058449	0.090075	0.050854	0.0163254	0.027427	0.027345	0.057981	0.034242	0.077479	0.057488	0.073001	0.060621	0.061837	0.090787	0.108715	0.026372	0.063508	0.048988	0.029133	0.04155	0.043274	0.081367	0.130533	0.139781		DMSO vs. MG132	29.42	No	ns	>0,9999	G	MG132
0.0234982	0.030822	0.028427	0.137261	0.225081	0.237279	0.0173377	0.02327	0.026427	0.11625	0.181262	0.167675	0.038617	0.070097	0.038593	0.0427768	0.052548	0.034705	0.032194	0.03417	0.036121	0.043651	0.045906	0.051598	0.053804	0.119262	0.084929	0.039318	0.052262	0.041304	0.032448	0.065655	0.032005	0.090859	0.157281	0.073165		DMSO vs. Nocodazole	-82.15	No	ns	>0,9999	I	Nocodazole
0.0889849	0.087731	0.057786	0.233207	0.348003	0.290485	0.0513479	0.066151	0.025145	0.12923	0.139569	0.151368	0.047091	0.056112	0.03795	0.0563867	0.067371	0.027951	0.046851	0.05878	0.039727	0.035186	0.106879	0.059707	0.073643	0.097683	0.103627	0.060304	0.021824	0.022543	0.039314	0.041252	0.064972	0.137914	0.172189	0.118048		DMSO vs. Ro3306	-377.7	Yes	****	<0,0001	K	Ro3306
0.0809502	0.045898	0.064938	0.11638	0.238941	0.190077	0.0722458	0.07606	0.026162	0.117557	0.138627	0.187788	0.059717	0.053536	0.010693	0.0381914	0.077338	0.043408	0.036108	0.00983	0.010411	0.0556	0.104862	0.019825	0.04797	0.074807	0.103174	0.036693	0.041078	0.029859	0.066725	0.026186	0.025511	0.083708	0.130264	0.245768		DMSO vs. Saracatinib	105.2	No	ns	0.488	L	Saracatinib
0.0115838	0.025313	0.026555	0.104767	0.110879	0.276552	0.0611624	0.041397	0.025461	0.114256	0.251875	0.135754	0.046592	0.041743	0.086457	0.0567828	0.065152	0.035081	0.039646	0.037539	0.027052	0.089989	0.045771	0.033141	0.039817	0.122928	0.131181	0.041576	0.05165	0.099419	0.057689	0.046469	0.025071	0.086264	0.125311	0.181536		DMSO vs. Vanadate	81.54	No	ns	>0,9999	O	Vanadate
0.0711371	0.044767	0.030111	0.127624	0.076761	0.236873	0.0225813	0.016696	0.013698	0.214273	0.290448	0.092109	0.049452	0.065144	0.033841	0.0845258	0.088543	0.04449	0.048562	0.047431	0.109993	0.040434	0.051181	0.03943	0.141792	0.112836	0.081581	0.034602	0.028772	0.030004	0.055605	0.091241	0.058316	0.123744	0.118913	0.093645		DMSO vs. Y27632	-527	Yes	****	<0,0001	P	Y27632
0.0542676	0.03488	0.056439	0.0825013	0.300546		0.054918	0.063895		0.111113	0.231161	0.137861	0.088629	0.045354	0.054785	0.0653983	0.026653	0.038061	0.052855	0.039038	0.076479	0.065693	0.066261	0.046317	0.068529	0.112022	0.065935	0.040612	0.078866	0.039732	0.032366	0.067503	0.036703	0.135783	0.128276	0.145607
0.0613048	0.02735	0.065224	0.0417354	0.473022		0.055669	0.062716		0.118284	0.121991	0.222378	0.037821	0.014893	0.045703	0.0306555	0.010016	0.038116		0.044634	0.076811	0.050729	0.071537	0.025603	0.044161	0.066129	0.071505	0.031822	0.015256	0.032113	0.060318	0.055632	0.047845	0.072542	0.097393	0.046734		Test details	Mean rank 1	Mean rank 2	Mean rank diff,	n1	n2
0.0410534	0.059765	0.061807	0.0660745	0.23488		0.0569692	0.046246		0.174065	0.205116	0.147189	0.021558	0.04543	0.044021	0.0616006	0.118513	0.025221		0.053054	0.042127	0.092438	0.07169	0.054121	0.052662	0.044788	0.058113	0.021035	0.024495	0.018817	0.041208	0.02531	0.051904	0.107658	0.17059	0.175893		DMSO vs. Blebbistatin	491.1	1187	-696.1	110	118
0.0258728	0.062064	0.058644	0.14427	0.248653		0.0628388	0.0176		0.106928	0.261655	0.135163	0.063829	0.073306	0.018401	0.0147375	0.038757	0.018638		0.059345	0.017812	0.047143	0.041042	0.072932	0.037646	0.037564	0.098611	0.049475	0.045831	0.039823	0.077653	0.02335	0.083384	0.099481	0.232307	0.166788		DMSO vs. Calpeptin	491.1	482.1	8.983	110	107
0.0521837	0.063294	0.070218	0.15551	0.120912		0.0392369	0.034464		0.240585	0.028164	0.223419	0.090833	0.051788	0.048103	0.0278136	0.047248	0.07117		0.037231	0.035782	0.073216	0.049722	0.041554	0.06082	0.123459	0.102179	0.027778	0.028344	0.043983		0.025454	0.012721	0.103996	0.165305	0.147439		DMSO vs. H1152	491.1	1142	-651.3	110	119
	0.02798	0.029657	0.124032	0.168753		0.043083	0.060374		0.210665	0.059428	0.201405	0.080969	0.062638	0.031424	0.0209066	0.075145	0.027625		0.054369	0.031677		0.061381	0.06346	0.06014	0.123402	0.101727	0.027762	0.048202	0.036068		0.047784	0.032401	0.085214	0.145646	0.147463		DMSO vs. Lapatinib	491.1	490	1.078	110	116
	0.028431	0.02251	0.0551955	0.17794		0.0611631	0.048397		0.054559	0.186281	0.143937	0.088687	0.0132	0.031742	0.0333524	0.062743	0.022814		0.071455	0.054374		0.049475	0.040556		0.196575	0.087379	0.0828	0.033416	0.026205		0.027247	0.032275	0.094822	0.1083	0.082951		DMSO vs. LY294002	491.1	477.2	13.86	110	116
	0.033672	0.027762	0.0595873	0.233335		0.0467646	0.033668		0.076152	0.280946	0.213508	0.061263	0.050362		0.0489432	0.084525	0.013093		0.04143				0.124033		0.182726	0.113231	0.03269	0.037751	0.028384		0.085742	0.029131	0.069473	0.108428	0.115785		DMSO vs. MG132	491.1	461.7	29.42	110	101
	0.091442	0.032825	0.0691241	0.087296		0.0307132	0.101144		0.0663	0.165431	0.197267	0.038487	0.016017		0.0305757	0.064563	0.053219		0.075131				0.045296		0.028144	0.094136	0.029839				0.024542	0.046062	0.065	0.093785	0.14715		DMSO vs. Nocodazole	491.1	573.2	-82.15	110	110
	0.04073	0.026098		0.19794			0.043688		0.287543		0.302391	0.046199	0.039547			0.063302	0.045574		0.104065				0.065946		0.041512		0.059449					0.030023	0.067587	0.135248	0.14716		DMSO vs. Ro3306	491.1	868.8	-377.7	110	109
	0.058617	0.028698		0.166154			0.047229		0.202114		0.251175	0.02303	0.040997				0.038694		0.046096				0.062003		0.118302		0.02873					0.031888	0.173407	0.108598	0.181092		DMSO vs. Saracatinib	491.1	385.9	105.2	110	112
	0.075108	0.022785		0.203291			0.055082				0.174297	0.015578	0.058265				0.019209		0.06503				0.087169		0.098245		0.032947					0.022078	0.05331	0.074316			DMSO vs. Vanadate	491.1	409.6	81.54	110	108
				0.225199			0.025935				0.054942		0.038828				0.033015						0.043894		0.103292		0.058636					0.028196	0.129895	0.158581			DMSO vs. Y27632	491.1	1018	-527	110	124
				0.128494			0.033227				0.227756		0.026515				0.075666						0.068026				0.034976					0.043341		0.042256
				0.250541			0.037887				0.096082		0.028662				0.032429						0.037826				0.023409							0.188461
				0.25016			0.072318				0.180607		0.078319				0.020228						0.044697											0.13784
				0.16758			0.025843				0.151853												0.090545											0.082195
				0.279443							0.185835																							0.117538
				0.278654																														0.081983
				0.213178
				0.177273
				0.17539
				0.173552
				0.167337
				0.194195
				0.220963
				0.282817
				0.174085
