# Supplementary material for: Adhesion-derived condensates control component availability to regulate adhesion dynamics
Source: Nat Commun. 2026 Jun 5;17:7222. doi: 10.1038/s41467-026-74001-3 (PMC13396368; doi:10.1038/s41467-026-74001-3)
Supplement: Supplementary file 17 — Source Data [file 41467_2026_74001_MOESM17_ESM.zip › Source Data files/Source Data - Figure 3.xlsx]

## Sheet: Figure 3D
TNS1	TNS3		ZYX		PXN		CAS		FAK		VCL		TLN1		TLN2			KANK2
all reps	rep I	rep II	rep I	rep II	rep I	rep II	rep I	rep II	rep I	rep II	rep I	rep II	rep I	rep II	rep I	rep II	rep III	rep I	rep II
1.27186	0.866237	1.26612	0.280261	0.0807108	0.409283	0.365989	0.238632	0.223242	0.0944758	0.125589	0.123134	0.0801097	0.097881	0.041075	0.075823	0.123323	0.039579	0.041423	0.0654048
1.19213	0.46992	1.14634	0.225861	0.397457	0.239165	0.510978	0.135477	0.101847	0.133687	0.103378	0.0416363	0.0556929	0.035979	0.038647	0.043779	0.051475	0.050621	0.068304	0.0887044
1.39831	0.933339	0.638988	0.303215	0.313991	0.304943	0.463702	0.201256	0.104056	0.186325	0.129843	0.0930567	0.0761514	0.045112	0.033573	0.055483	0.054063	0.058573	0.0413308	0.0549531
1.35378	1.30365	0.748878	0.341191	0.481491	0.346075	0.551565	0.254522	0.103503	0.112377	0.0621875	0.0466042	0.0870845	0.046115	0.050197	0.049455	0.048075	0.081874	0.0589503	0.0415335
1.0221	0.570206	0.700527	0.35474	0.453736	0.146553	0.43833	0.265271	0.0638806	0.0554773	0.0783334	0.0515196	0.0755831	0.056131	0.063289	0.060772	0.057635	0.058602	0.0835377	0.0681224
0.880842	1.22834	0.669618	0.234403	0.417436	0.293449	0.200807	0.272342	0.0635922	0.0599596	0.0806883	0.0474331	0.087348	0.055624	0.063838	0.080837	0.054629	0.050268	0.0409055	0.0438849
0.638009	1.48273	0.375818	0.1479	0.545725	0.0614601	0.252003	0.29588	0.143212	0.0669546	0.0592159	0.0508726	0.0419072	0.042573	0.05643	0.076302	0.068814	0.061645	0.0707833	0.0487858
1.0024	1.02525	0.596003	0.554067	0.248462	0.127368	0.134065	0.203108	0.18248	0.0472532	0.0481264	0.0577815	0.0800765	0.04285	0.03085	0.055074	0.051039	0.054006	0.0380011	0.0582818
0.662132	1.20263	0.751761	0.610358	0.193439	0.156681	0.320028	0.309044	0.347472	0.108409	0.0571302	0.0436489	0.0667736	0.067637	0.032483	0.057329	0.127283	0.084647	0.0414704	0.0491753
1.27348	1.60498	0.948172	0.212294	0.113622	0.272399	0.373619	0.357837	0.372636	0.0723582	0.0906044	0.0927038	0.067866	0.028602	0.03908	0.067691	0.072523	0.089901	0.0803388	0.0875129
0.7326	1.04671	1.08792	0.336768	0.0969022	0.167111	0.188295	0.262811	0.209428	0.0572044	0.0597449	0.0472027	0.0726154	0.039743	0.027231	0.073825	0.082573	0.096926	0.0439722	0.0424542
1.26171	0.786278	1.35367	0.473871	0.0924259	0.446459	0.330585	0.256338	0.199611	0.134804	0.0805445	0.134639	0.0735104	0.051248	0.033721	0.048692	0.052309	0.07604	0.0418254	0.0591565
1.32233	0.707626	0.361759	0.170376	0.0808821	0.266371	0.212698	0.1864	0.175492	0.10609	0.0728355	0.0586602	0.0820336	0.083135	0.043762	0.05986	0.054855	0.083283	0.0388591	0.0626397
1.76684	0.725355	0.631731	0.245713	0.102162	0.51102	0.221499	0.261906	0.100757	0.0673467	0.105657	0.0844041	0.0576301	0.055299	0.050797	0.093122	0.081624	0.071887	0.0409768	0.0455553
0.827975	0.45039	0.98345	0.280607	0.0876147	0.411316	0.14121	0.19128	0.198842	0.0780843	0.127048	0.055548	0.100272	0.046582	0.059466	0.062045	0.077342	0.070381	0.0520525	0.0538302
1.14328	1.39872	0.334641	0.191264	0.305091	0.287416	0.276679	0.206945	0.255874	0.0501903	0.084276	0.0507471	0.0709086	0.057823	0.053003	0.07367	0.04396	0.091818	0.0408765	0.0448378
1.74196	1.01662	0.522618	0.367815	0.334637	0.324911	0.214704	0.236379	0.246788	0.199124	0.0922902	0.101593	0.0446331	0.063378	0.042211	0.062166	0.07913	0.064802	0.0426788	0.0450196
1.31181	0.645605	0.754798	0.216166	0.173203	0.227571	0.420898	0.350261	0.167493	0.107654	0.101791	0.0979199	0.0386389	0.055226	0.050767	0.104185	0.072992	0.108027	0.0436067	0.0843228
0.599861	0.782778	1.14048	0.386459	0.155423	0.160266	0.13048	0.158903	0.156456	0.054103	0.0929861	0.145301	0.0685505	0.049188	0.026936	0.084992	0.054479		0.0439399
0.976055	0.972238	1.30428		0.182829	0.310886	0.392083	0.324578	0.307913	0.115963	0.101757	0.0416168		0.041437	0.048116	0.084066	0.046555		0.0387061
1.17681	1.11935	1.16234		0.218182	0.274687			0.228932	0.091378	0.0876705	0.145602		0.043131	0.047883		0.133954		0.0474404
1.21434	1.37029	0.916359		0.326553	0.352869			0.204336	0.129429	0.0747905			0.033749	0.061626		0.043527		0.0496046
	1.07724	1.54805		0.0776176	0.395177			0.199987		0.0712946				0.054927		0.077329		0.0523856
1.32831		1.61839		0.247332	0.322964			0.219429		0.072983				0.045467		0.059667		0.0329223
1.02437		1.40878		0.269094	0.252152					0.06691				0.042771		0.057081		0.0543463
1.36919		0.79871		0.289483										0.037342		0.069723		0.034286
1.0421		0.689402		0.222723										0.04398		0.068553		0.0414561
1.13867		0.804199		0.149667										0.06171		0.072901
0.709958		0.907248		0.175027												0.067122
0.64404		0.883455														0.094157
0.644308		0.415473														0.104744
0.626127		0.800872														0.046845
0.952781																0.075011
0.87031
0.743827
0.719539
0.855192
1.05542
0.899793
1.14369
1.35651
1.22775
0.563544
0.727009
0.471528
0.626138
0.78797
0.701309
1.13983
0.9392
0.84747
0.799425
0.994398
0.719846
0.996393
1.17198
0.679544
1.15292
1.63572
0.773509
0.800183
0.69119
0.913825
1.04503
0.845087
1.21977
1.23627
1.92805
0.487825
0.915325
0.72435
0.954431
0.547577
0.847692
0.798818
0.827083
1.30713
0.838025
1.34684
0.813294
0.472514
1.53163
1.39736
1.31022
1.19962
0.958326
0.676296
1.13547
0.818911
1.00382
0.971303
0.955605
1.48745
1.66249
0.498401
0.762069
1.01552
1.06849
0.799035
0.668371
1.30378
1.11728
0.751551
0.963032
1.43067
1.3649
1.45039
0.814833
1.00074
0.876677
0.595204
1.03774
0.440064
1.06935
1.41815
0.600385
0.783672
0.289802
0.703306
1.25067
1.22974
0.779956
0.953125
1.10169
1.0718
1.01417
1.13568
0.965843
1.19119
1.12524
0.908774
1.15089
0.82017
1.39024
1.48579
1.28894
0.982894
1.20539
1.12819
1.29761
1.21036
0.794365
0.693327
0.492378
0.959736
1.04484
0.692739
1.35251
0.493322
0.780333
0.913697
1.51698
1.13461
1.11819
0.993175
0.98897
0.806163
1.21459
1.46874
1.1423
1.64623
0.966908
0.747886
1.17599
1.36526
0.960087
1.01705
1.10108
1.37678
0.964696
1.26038
1.37285
1.12325
0.972153
0.83462
1.06124
1.922
0.909395
1.2241
0.823594
1.04049
1.02035
0.989784
1.58808
0.902886
0.662512
0.886944
0.648421
0.543627
0.863038
0.779402
1.15233
0.909109
0.804762
0.752266
1.18546
0.864941
0.851583
0.975377
1.1643
0.749295
0.680261
0.752435
1.32574
0.807115
0.559352
1.13329
1.1269
0.985394
0.601808
0.993325
1.10968
0.759705
0.666032
0.706632
0.917169
1.28018
0.946961
1.14997
0.786576
1.58754
0.983165
0.960122
1.24105
0.847826
1.41083
0.844843
0.751508
1.1127
1.62729
1.14043
1.03413
0.810177
1.48703
1.32766
1.21766
1.15286
1.16593
1.30189
1.25424
0.907968
0.775632
0.733989
0.852254
0.62639
0.802043
1.14914
1.05117
1.22038
0.663847
0.591894
0.864688
0.902187
0.846721
1.05873
0.963842
0.921558
1.2543
0.794218
0.673343
0.915621
0.900167
0.33808
0.944234
1.2208
0.973996
1.04123
1.14317
1.31756
0.881509
0.402639
1.09786
1.17388
1.10979
0.806364
1.09175
0.773071
0.87424
0.820614
0.707686
1.23759
1.29502
1.14366
1.1299
1.76273
1.14352
1.0524
1.37371
1.17769
0.974107
1.1346
0.372697
0.836591
1.2045
1.19248
0.855581
0.993012
1.1388
1.31882
1.33403
1.15072
1.18714
1.18185
0.607876
0.720242
0.688511
0.692743
0.605086
0.702481
0.957212
0.962055
1.03472
1.20752
0.356979
0.584672
0.926521
0.611997
0.9691
0.764057
1.00514
1.41315
1.28626
0.81535
1.33285
1.44001
1.19711
0.935839
1.04056
0.763077
1.05171
0.832434
0.8971
0.878209
0.749067
0.709479
0.777695
0.943668
0.789735
0.905692
1.05585
0.72011
0.92358
1.68132
1.20297
1.23699
0.831306
0.73945
0.575125
0.94799
0.994997
1.76206
0.743253
0.811018
0.741816
0.839758
0.960389
0.971933
0.896617
0.501243
1.10758
1.34435
1.46342
1.72411
1.17484
1.09659
1.16217
0.895604
0.755157
0.977408
1.58944
0.448861
0.386503
1.13311
0.902518
1.19652
1.22572
1.40298
0.908038
1.09921
0.962825
1.0332
1.63199
1.1911
0.802648
0.732017
0.912303
0.990271
0.86242
0.659182
0.864233
1.17151
1.13446
0.737349
1.05232
1.22584
1.00669
0.858187
0.562484
1.8056
1.17071
0.981675
0.797564
0.77045
0.706703
0.680223
0.820235
1.16515
0.669064
0.705704
1.12521
1.27462
1.05708
1.11353
1.37503
1.27751
0.798372
1.01756
1.3719
1.5293
0.671968
0.932897
0.557263
0.469907
0.809653
0.630359
1.69326
1.42443
0.744498
1.07709
1.15831
1.34798
0.870946
1.00934
1.23421
0.845355
0.865487
1.3391
0.724826
1.06006
0.687808
1.01049
1.01454
0.66249
0.534153
0.763284
0.889531
0.826095
1.01802
0.768553
1.49457
1.01873
0.865287
0.863689
1.25116
1.22298
0.880442
1.37986
1.05176
1.23509
1.10227
1.5774
1.07869
0.737088
1.59657
1.00937
0.642839
1.08746
0.885106
1.44507
0.776974
0.929563
0.931493
0.84644
0.938767
0.680368
0.828453
1.38916
1.28812
0.741037
0.901493
0.63855
1.27188
1.21746
1.08559
1.28556
1.21288
0.597839
0.823919
1.01622
1.05222
0.827446
0.658828
1.17014
0.650567
0.967472
0.889965
0.632357
0.748529
0.923089
1.01033
0.807304
0.673773
0.76419
0.903092
1.29253
1.64834
0.820345
0.400932
0.306218
0.927097
0.781989
1.25391
1.24269
1.56121
1.3344
1.15862
1.18397
0.781292
0.851045
0.928288
1.33448
1.40972
1.64017
1.29333
0.755101
0.942627
1.39184
1.02708
1.10729
1.24756
1.90279
0.926666
0.449329
0.831591
0.843088
1.40054
1.51184
0.952401
1.09167
0.573776
0.962877
0.988675
1.03979
1.34088
1.05
1.06982
1.28257
1.11067
0.78742
0.808515
1.04732
0.897618
0.864593
0.675701
1.25974
1.2148
1.27205
0.788262
1.02736
0.981402
1.11183
1.0924
1.45127
0.525641
0.805343
0.855929
0.913234
1.43946
1.56741
1.11761
0.62707
0.664426
0.552515
0.486908
0.882645
1.04809
0.948149
0.77671
0.883022
0.829771
0.626137
0.896043
0.985219
0.824119
0.969352
0.580356
0.756932
1.46482
1.01554
1.02264
1.44722
1.25267
0.909896
1.18737
1.14654
0.664035
0.997175
0.837473
0.998742
0.632757
0.70946
0.346523
1.43226
1.89677
0.580305
0.958401
0.842895
0.682351
1.23687
0.642622
0.709429
0.927025
0.751975
1.29404
0.692014
1.78676
1.1378
1.11824
1.11414
1.23003
1.78664
1.61609
1.08357
0.907355
1.47789
1.25387
0.979394
0.822769
0.843817
1.15558
1.28377
0.608503
0.578098
0.646372
0.679341
1.05106
0.667996
0.831331
1.05333
0.724798
0.729338
1.45911
1.53987
0.576719
0.505297
1.44048
0.734197
0.714099
0.381303
0.769597
0.70214
0.878508
1.22927
1.26406
0.91504
0.943874
0.391234
0.708456
0.739992
0.586202
0.778489
0.949318
0.894747
1.10125
1.351
0.928899
1.02763
1.14478
1.07498
0.876319
1.17627
1.52107
1.64064
1.12878
1.43321
1.04101
1.33659
0.765645
1.49512
1.25542
1.07977
1.04394
1.47465

## Sheet: Figure 3F
pY		ZYX		pZYX			PXN		pPXN		CAS		pCAS		FAK		pFAK			Kruskal-Wallis test
rep I	rep II	rep I	rep II	rep I	rep II	rep III	rep I	rep II	rep I	rep II	rep I	rep II	rep I	rep II	rep I	rep II	rep I	rep II		P value	<0,0001
0.044891	0.040574	0.280261	0.0807108	0.030004	0.031833	0.02774	0.409283	0.365989	0.027738	0.053001	0.238632	0.223242	0.0644224	0.0510517	0.0944758	0.125589	0.029549	0.0344977		Exact or approximate P value?	Approximate
0.04036	0.055736	0.225861	0.397457	0.026619	0.039999	0.04609	0.239165	0.510978	0.040238	0.027365	0.135477	0.101847	0.108096	0.0384104	0.133687	0.103378	0.0551474	0.0937262		P value summary	****
0.039382	0.059498	0.303215	0.313991	0.030444	0.028899	0.035137	0.304943	0.463702	0.043569	0.034809	0.201256	0.104056	0.0850757	0.0467724	0.186325	0.129843	0.0207602	0.0301373		Do the medians vary signif. (P < 0.05)?	Yes
0.043634	0.021669	0.341191	0.481491	0.042682	0.026005	0.030271	0.346075	0.551565	0.034405	0.031658	0.254522	0.103503	0.0987723	0.0474704	0.112377	0.0621875	0.0178543	0.0427231		Number of groups	9
0.027957	0.047216	0.35474	0.453736	0.035894	0.028767	0.032854	0.146553	0.43833	0.034436	0.03552	0.265271	0.0638806	0.0896662	0.0761445	0.0554773	0.0783334	0.0499958	0.044652		Kruskal-Wallis statistic	385.7
0.054946	0.04572	0.234403	0.417436	0.04421	0.040116	0.055788	0.293449	0.200807	0.033163	0.046324	0.272342	0.0635922	0.0783004	0.0586443	0.0599596	0.0806883	0.0248486	0.0379152
0.05554	0.047434	0.1479	0.545725	0.05757	0.034603	0.059702	0.0614601	0.252003	0.023146	0.045311	0.29588	0.143212	0.10177	0.0507743	0.0669546	0.0592159	0.0248421	0.0372544		Data summary
0.02762	0.022782	0.554067	0.248462	0.063148	0.055213	0.057463	0.127368	0.134065	0.027486	0.045432	0.203108	0.18248	0.0564125	0.0620235	0.0472532	0.0481264	0.030086	0.0431183		Number of treatments (columns)	9
0.047434	0.030903	0.610358	0.193439	0.037868	0.036399	0.024877	0.156681	0.320028	0.02801	0.051697	0.309044	0.347472	0.0535548	0.0724239	0.108409	0.0571302	0.0206532	0.0498131		Number of values (total)	509
0.029472	0.077335	0.212294	0.113622	0.04805	0.043447	0.038276	0.272399	0.373619	0.022926	0.053513	0.357837	0.372636	0.0751779	0.0733488	0.0723582	0.0906044	0.024261	0.0303338
0.045156	0.039666	0.336768	0.0969022	0.036648	0.056619	0.04409	0.167111	0.188295	0.032056	0.042623	0.262811	0.209428	0.093211	0.0627494	0.0572044	0.0597449	0.0320385	0.0346361
0.043309	0.05644	0.473871	0.0924259	0.032878	0.055079	0.037451	0.446459	0.330585	0.032408	0.034111	0.256338	0.199611	0.074864	0.120007	0.134804	0.0805445	0.018506	0.0699849		Dunn's multiple comparisons test	Mean rank diff,	Significant?	Summary	Adjusted P Value
0.026207	0.037061	0.170376	0.0808821	0.040643	0.052709	0.032552	0.266371	0.212698	0.029447	0.032964	0.1864	0.175492	0.0514976	0.178853	0.10609	0.0728355	0.0191749	0.0505205		pY vs. PXN	-277.4	Yes	****	<0,0001	B-C
0.031466	0.053734	0.245713	0.102162	0.042371	0.058769	0.031459	0.51102	0.221499	0.044433	0.038215	0.261906	0.100757	0.0685716	0.052932	0.0673467	0.105657	0.0244711	0.0495904		pY vs. pPXN	65.72	No	ns	0.4914	B-D
0.047947	0.036744	0.280607	0.0876147	0.03926	0.04647	0.028673	0.411316	0.14121	0.039981	0.03326	0.19128	0.198842	0.0807456	0.0751244	0.0780843	0.127048	0.0432195	0.0512492		pY vs. CAS	-248.7	Yes	****	<0,0001	B-E
0.034298	0.023454	0.191264	0.305091	0.020631	0.054538	0.046477	0.287416	0.276679	0.051629	0.032715	0.206945	0.255874	0.0477724	0.0844502	0.0501903	0.084276	0.0374325	0.0394906		pY vs. pCAS	-115.2	Yes	***	0.0008	B-F
0.039707	0.042404	0.367815	0.334637	0.028494	0.044098	0.03965	0.324911	0.214704	0.031307	0.031113	0.236379	0.246788	0.0835825	0.0980554	0.199124	0.0922902	0.0346363	0.0522741		pY vs. FAK	-157.2	Yes	****	<0,0001	B-G
0.042005	0.038892	0.216166	0.173203	0.043642	0.046316	0.034002	0.227571	0.420898	0.032011	0.020807	0.350261	0.167493	0.105351	0.0287447	0.107654	0.101791	0.0294678	0.0901397		pY vs. pFAK	32.9	No	ns	>0,9999	B-H
0.055186	0.060324	0.386459	0.155423	0.031963	0.065277	0.033804	0.160266	0.13048	0.02212	0.021874	0.158903	0.156456	0.100391	0.0381826	0.054103	0.0929861	0.0340434	0.0386216		pY vs. ZYX	-262.3	Yes	****	<0,0001	B-I
0.05566	0.044332		0.182829	0.046427	0.032046	0.03383	0.310886	0.392083	0.038881	0.03531	0.324578	0.307913	0.0524264	0.0255183	0.115963	0.101757	0.0570543	0.0848944		pY vs. pZYX	24.99	No	ns	>0,9999	B-J
0.033332	0.065367		0.218182	0.043429	0.050094	0.027897	0.274687		0.036109	0.029826		0.228932	0.0693377	0.0451553	0.091378	0.0876705	0.0375793	0.0339464		PXN vs. pPXN	343.1	Yes	****	<0,0001	C-D
0.048895	0.042967		0.326553	0.041442	0.049974	0.030035	0.352869		0.040621	0.026926		0.204336	0.102733	0.0764814	0.129429	0.0747905	0.0307441	0.0261233		PXN vs. CAS	28.67	No	ns	>0,9999	C-E
	0.042275		0.0776176	0.030661	0.039617	0.027584	0.395177		0.024284	0.038826		0.199987	0.0691188	0.0812602		0.0712946		0.0528024		PXN vs. pCAS	162.2	Yes	****	<0,0001	C-F
	0.032431		0.247332	0.047472	0.036661	0.043225	0.322964		0.026081	0.056797		0.219429	0.0396023	0.0729663		0.072983		0.0368686		PXN vs. FAK	120.1	Yes	**	0.0032	C-G
	0.029816		0.269094	0.033602	0.03372	0.041509	0.252152		0.026274	0.029359			0.0471947	0.0635834		0.06691		0.0206668		PXN vs. pFAK	310.3	Yes	****	<0,0001	C-H
	0.023317		0.289483		0.040422				0.03728	0.026654				0.0568418				0.0407709		PXN vs. ZYX	15.03	No	ns	>0,9999	C-I
	0.033884		0.222723		0.039452				0.037345	0.019218				0.0846029				0.0445631		PXN vs. pZYX	302.4	Yes	****	<0,0001	C-J
	0.059924		0.149667		0.037081				0.042418	0.03077				0.0860962				0.0309491		pPXN vs. CAS	-314.4	Yes	****	<0,0001	D-E
	0.043951		0.175027		0.033488					0.0313				0.105646				0.0288808		pPXN vs. pCAS	-180.9	Yes	****	<0,0001	D-F
	0.039793				0.042757					0.037714				0.0589239				0.0265264		pPXN vs. FAK	-222.9	Yes	****	<0,0001	D-G
	0.045015				0.039639					0.028706								0.0301204		pPXN vs. pFAK	-32.81	No	ns	>0,9999	D-H
	0.037053				0.02899													0.0445036		pPXN vs. ZYX	-328.1	Yes	****	<0,0001	D-I
	0.037384				0.037894													0.0329842		pPXN vs. pZYX	-40.73	No	ns	>0,9999	D-J
	0.033827				0.036835													0.0546474		CAS vs. pCAS	133.5	Yes	***	0.0003	E-F
	0.134852				0.039334													0.0444064		CAS vs. FAK	91.48	No	ns	0.109	E-G
	0.02967																	0.0521215		CAS vs. pFAK	281.6	Yes	****	<0,0001	E-H
	0.055031																	0.0522669		CAS vs. ZYX	-13.64	No	ns	>0,9999	E-I
	0.042987																	0.0343011		CAS vs. pZYX	273.7	Yes	****	<0,0001	E-J
	0.060569																	0.0598461		pCAS vs. FAK	-42.05	No	ns	>0,9999	F-G
	0.077588																	0.0313639		pCAS vs. pFAK	148.1	Yes	****	<0,0001	F-H
	0.032492																	0.0364205		pCAS vs. ZYX	-147.2	Yes	****	<0,0001	F-I
																				pCAS vs. pZYX	140.2	Yes	****	<0,0001	F-J
																				FAK vs. pFAK	190.1	Yes	****	<0,0001	G-H
																				FAK vs. ZYX	-105.1	Yes	*	0.0179	G-I
																				FAK vs. pZYX	182.2	Yes	****	<0,0001	G-J
																				pFAK vs. ZYX	-295.2	Yes	****	<0,0001	H-I
																				pFAK vs. pZYX	-7.915	No	ns	>0,9999	H-J
																				ZYX vs. pZYX	287.3	Yes	****	<0,0001	I-J
																				Test details	Mean rank 1	Mean rank 2	Mean rank diff,	n1	n2
																				pY vs. PXN	173.1	450.5	-277.4	63	45
																				pY vs. pPXN	173.1	107.4	65.72	63	59
																				pY vs. CAS	173.1	421.8	-248.7	63	44
																				pY vs. pCAS	173.1	288.3	-115.2	63	55
																				pY vs. FAK	173.1	330.4	-157.2	63	47
																				pY vs. pFAK	173.1	140.2	32.9	63	63
																				pY vs. ZYX	173.1	435.5	-262.3	63	48
																				pY vs. pZYX	173.1	148.2	24.99	63	85
																				PXN vs. pPXN	450.5	107.4	343.1	45	59
																				PXN vs. CAS	450.5	421.8	28.67	45	44
																				PXN vs. pCAS	450.5	288.3	162.2	45	55
																				PXN vs. FAK	450.5	330.4	120.1	45	47
																				PXN vs. pFAK	450.5	140.2	310.3	45	63
																				PXN vs. ZYX	450.5	435.5	15.03	45	48
																				PXN vs. pZYX	450.5	148.2	302.4	45	85
																				pPXN vs. CAS	107.4	421.8	-314.4	59	44
																				pPXN vs. pCAS	107.4	288.3	-180.9	59	55
																				pPXN vs. FAK	107.4	330.4	-222.9	59	47
																				pPXN vs. pFAK	107.4	140.2	-32.81	59	63
																				pPXN vs. ZYX	107.4	435.5	-328.1	59	48
																				pPXN vs. pZYX	107.4	148.2	-40.73	59	85
																				CAS vs. pCAS	421.8	288.3	133.5	44	55
																				CAS vs. FAK	421.8	330.4	91.48	44	47
																				CAS vs. pFAK	421.8	140.2	281.6	44	63
																				CAS vs. ZYX	421.8	435.5	-13.64	44	48
																				CAS vs. pZYX	421.8	148.2	273.7	44	85
																				pCAS vs. FAK	288.3	330.4	-42.05	55	47
																				pCAS vs. pFAK	288.3	140.2	148.1	55	63
																				pCAS vs. ZYX	288.3	435.5	-147.2	55	48
																				pCAS vs. pZYX	288.3	148.2	140.2	55	85
																				FAK vs. pFAK	330.4	140.2	190.1	47	63
																				FAK vs. ZYX	330.4	435.5	-105.1	47	48
																				FAK vs. pZYX	330.4	148.2	182.2	47	85
																				pFAK vs. ZYX	140.2	435.5	-295.2	63	48
																				pFAK vs. pZYX	140.2	148.2	-7.915	63	85
																				ZYX vs. pZYX	435.5	148.2	287.3	48	85

## Sheet: Figure 3H
	ZYX			PXN			TLN1			VCL					Two-way RM ANOVA	Matching: Stacked
	rep I	rep II	rep III	rep I	rep II	rep III	rep I	rep II	rep III	rep I	rep II	rep III			Assume sphericity?	Yes
0 h	0.862439	0.868168	1.26939	1.11086	0.80295	1.08619	0.944506	0.83087	1.22462	0.860409	1.00198	1.13761			Alpha	0.05
12 h	1.82907	2.75615	1.41334	1.16194	1.70604	0.929749	1.10204	1.20158	0.845129	1.29239	1.33576	1.12201
24 h	2.44859	1.51578	2.45737	1.95174	1.71555	2.2086	1.13752	1.15161	1.11431	1.23303	1.0481	1.12621			Source of Variation	% of total variation	P value	P value summary	Significant?
															Interaction	12.98	0.1139	ns	No
															Time	23.46	0.0002	***	Yes
															Column Factor	46.63	<0,0001	****	Yes
															Subject	2.995e-18	>0,9999	ns	No
															ANOVA table	SS	DF	MS	F (DFn, DFd)	P value
															Interaction	1.926	8	0.2407	F (8, 20) = 1,915	P=0,1139
															Time	3.481	2	1.741	F (2, 20) = 13,85	P=0,0002
															Column Factor	6.919	4	1.73	F (4, 10) = 3,892e+019	P<0,0001
															Subject	4.444e-19	10	4.444e-20	F (10, 20) = 3,536e-019	P>0,9999
															Residual	2.514	20	0.1257
															Data summary
															Number of columns (Column Factor)	5
															Number of rows (Time)	3
															Number of subjects (Subject)	15
															Number of families	5
															Number of comparisons per family	2
															Alpha	0.05
															Holm-Sidak's multiple comparisons test	Mean Diff,	Significant?	Summary	Adjusted P Value
															ZYX
															0h vs. 12h	-0.9995	Yes	**	0.0025
															0h vs. 24h	-1.141	Yes	**	0.0016
															PXN
															0h vs. 12h	-0.2659	No	ns	0.3692
															0h vs. 24h	-0.9586	Yes	**	0.0069
															TLN1
															0h vs. 12h	-0.04958	No	ns	0.8756
															0h vs. 24h	-0.1345	No	ns	0.8756
															VCL
															0h vs. 12h	-0.2501	No	ns	0.6375
															0h vs. 24h	-0.1358	No	ns	0.6441
															GFP-TNS1
															0h vs. 12h	-0.5901	No	ns	0.0549
															0h vs. 24h	-0.9926	Yes	**	0.0053
															Test details	Mean 1	Mean 2	Mean Diff,	SE of diff,	N1	N2	t	DF
															ZYX
															0h vs. 12h	1	2	-0.9995	0.2895	3	3	3.453	20
															0h vs. 24h	1	2.141	-1.141	0.2895	3	3	3.94	20
															PXN
															0h vs. 12h	1	1.266	-0.2659	0.2895	3	3	0.9187	20
															0h vs. 24h	1	1.959	-0.9586	0.2895	3	3	3.312	20
															TLN1
															0h vs. 12h	1	1.05	-0.04958	0.2895	3	3	0.1713	20
															0h vs. 24h	1	1.134	-0.1345	0.2895	3	3	0.4646	20
															VCL
															0h vs. 12h	1	1.25	-0.2501	0.2895	3	3	0.8639	20
															0h vs. 24h	1	1.136	-0.1358	0.2895	3	3	0.4691	20
															GFP-TNS1
															0h vs. 12h	0.007359	0.5974	-0.5901	0.2895	3	3	2.039	20
															0h vs. 24h	0.007359	1	-0.9926	0.2895	3	3	3.429	20
