# Supplementary material for: Adhesion-derived condensates control component availability to regulate adhesion dynamics
Source: Nat Commun. 2026 Jun 5;17:7222. doi: 10.1038/s41467-026-74001-3 (PMC13396368; doi:10.1038/s41467-026-74001-3)
Supplement: Supplementary file 17 — Source Data [file 41467_2026_74001_MOESM17_ESM.zip › Source Data files/Source Data - Figure 4.xlsx]

## Sheet: Figure 4C
WT		ΔIDR		ΔIDR1		ΔIDR2		ΔIDR3
Rel. integrated density	Droplet area	Rel. integrated density	Droplet area	Rel. integrated density	Droplet area	Rel. integrated density	Droplet area	Rel. integrated density	Droplet area
0.247117	0	0.620918	0.456	0.334748	0	0.523605	0	0.180173	0
0.634379	12.361	0.645727	0.466	0.650247	27.721	0.178015	0	0.222528	0
0.336648	0	0.529917	0	0.285513	0.03	0.302087	0	0.173593	0
0.415367	0	0.499215	0	0.571041	0	0.577319	11.885	0.502325	0
0.377392	2.057	0.654415	0.061	0.46093	7.548	0.535451	10.021	0.445755	0
0.909324	26.202	0.729243	0	0.440615	5.755	0.533451	14.813	0.460332	0
0.467023	0	0.917678	2.705	0.479428	0	0.821035	23.405	0.354346	0
0.518234	3.029	0.509801	1.145	1.47203	51.623	2.5003	81.077	0.283279	0
0.234061	0.598	1.01757	1.621	0.354919	0	0.447386	0	0.195267	0
0.287613	0	0.804734	1.054	0.536982	18.126	0.257233	0	0.249381	0
0.705227	9.321	0.593978	0.274	1.47656	85.991	0.449071	0	0.19144	0
0.237939	0	0.489676	0	0.604553	0	0.805203	8.896	0.644134	2.229
0.315534	0	0.482705	0	0.312524	0	0.548161	0.375	1.30865	11.733
0.302067	0	1.59271	1.449	0.681549	28.42	0.59004	0.902	0.242921	0
0.453174	0	0.34891	0	0.298051	0.041	0.457342	0	0.264155	0
0.519621	1.662	0.688032	0.831	0.47247	5.198	0.318885	0	0.421346	0
0.446988	1.317	0.48417	0.77	0.343449	0.203	0.315946	0	0.906107	0.811
0.357952	0	0.331108	0.385	1.19636	33.608	1.42138	38.401	0.331016	0
1.11426	34.915	1.28398	0.821	1.7802	69.688	0.477002	5.269	0.380623	0
0.282637	0	0.571839	0	0.195664	0	0.460859	8.734	0.662783	0
0.341445	0	0.316783	0.03	0.152018	0	0.228185	0	0.307787	0
0.403499	0	0.57783	0.912	0.385377	0	0.210051	0	0.34702	0
0.421958	7.052	0.203175	0	0.246387	0	0.380345	7.336	0.293402	0
0.481249	0	0.315761	0	0.371901	0	1.68075	42.372	0.295357	0
0.627561	33.821	0.479062	0	0.284015	0	0.466001	2.878	4.99975	119.71
0.592125	26.05	0.376382	0	0.27609	0	2.10148	64.339	0.313422	0
0.440773	0.648	0.489239	0	0.350288	0.284	2.18208	64.663	0.283978	0
0.300573	0	0.583166	0.476	0.285576	0	2.41133	55.959	0.355844	0.132
0.288457	1.185	0.294985	0	0.778246	19.91	0.756045	13.466	0.315398	0
0.550847	20.669	1.85009	8.278	0.313705	0.304	1.05101	30.092	0.822594	7.498
0.529125	17.995	0.311981	0.243	0.614896	13.131	0.991471	26.992	0.292087	0.193
0.540314	0	1.87815	4.742	0.696409	28.765	0.576135	0	0.166461	0
0.501681	8.531	1.92355	2.665	0.237598	0	0.547616	0.253	0.237888	0
0.313987	0	0.299999	0	0.326106	0	0.373679	0	0.492234	0
0.568479	19.616	0.305756	0	0.885267	26.404	0.357858	0	0.343817	0.071
0.818922	29.768	0.352522	0	0.274242	0	0.676065	12.574	0.302579	0
0.705776	18.44	0.310286	0	0.366963	10.527	0.475328	0	0.297902	0
0.381546	0.912	0.289613	0	0.295568	0	0.563821	8.46	0.295556	0
0.288795	1.337	0.267635	0	0.729801	6.363	0.267266	0.182	0.364625	0
0.387716	0	0.258126	0	0.580181	17.062	1.34127	3.485	0.411438	0
2.45855	111.169	0.425814	0.03	0.192884	0	0.768439	0	0.355792	0
0.660773	28.157	0.547678	0.193	0.322708	0	0.559566	11.459	0.304414	0
0.317763	0.233	0.369264	0.375	0.800924	33.841	0.377218	0.132	0.386261	0
0.257901	0.496	0.434122	1.115	0.306276	0	0.281527	0	0.362365	0
0.198779	0	0.397271	0.071	0.272354	0	0.866613	18.288	0.416841	0
0.185987	0	0.280748	0	3.20194	159.165	0.43398	0	0.387789	0
0.663883	13.678	0.201563	0	0.595979	1.044	0.455527	3.04	0.753318	0
0.918139	25.259	0.51077	0	0.242406	0	0.597745	8.643	0.725876	0
1.17257	34.257	0.323988	0.203	0.197169	0	0.584107	3.171	0.449884	0.01
0.429019	0	1.46438	11.51	1.02251	39.819	0.456764	0	0.586963	0
1.56797	73.559	0.275029	0	0.302097	0	0.370119	0	0.259039	0
0.439772	2.087	0.234624	0	0.290766	0.071	0.47996	0	0.378151	0.01
0.264141	0	0.352561	0	1.00497	43.75	0.365435	0	0.352816	0
0.262911	0	1.98909	5.917	2.25401	105.242	0.505001	17.508	0.63772	1.662
0.375111	0.851	0.744355	0.507	1.44575	69.486	3.24574	101.604	0.425954	2.27
1.18724	53.355	0.259895	0	2.68217	89.699	0.470272	0	0.296465	0.973
0.704886	15.32	2.56772	25.036	0.475294	0	0.505575	5.279	0.479976	0.263
0.387235	0	1.03343	1.023	0.6224	13.232	0.809109	12.807	0.169443	0
0.355307	0.243	1.84108	4.245	0.663615	16.961	0.369938	0.466	0.753702	0.669
0.170389	0.162	0.264876	0	0.398864	0.324	0.399302	0	0.649009	2.411
0.728991	18.339	0.424709	0.02	0.21596	0	0.381436	0	0.619883	0
0.417741	0	0.192711	0	1.05076	45.219	0.847976	15.948	0.241901	0
0.658035	2.655	0.247149	0	1.00176	32.372	0.402911	0	0.218786	0
0.472163	10.953	0.195607	0	1.12684	43.436	2.40744	61.785	0.218223	0
0.204465	1.844	0.211258	0	4.57849	154.788	0.27357	0	0.499	0
0.285227	2.209	0.407219	0	0.4407	1.591	0.308937	0	0.649356	0.111
0.200813	0	0.280353	0	0.304867	0	0.406568	0	0.302891	0
0.366338	0	0.829538	1.429	0.287042	0.081	0.334204	0	0.248188	0
0.411476	0	0.265117	0	0.306734	0	1.15784	19.808	0.897124	0.172
2.00838	79.79	0.321421	0	0.28565	0.03	0.368648	0	0.403628	0
1.30101	62.717	2.46202	19.21	0.542208	11.571	0.308638	0	0.313102	0
0.722956	32.21	1.09174	1.317	0.903883	24.398	2.29119	77.632	0.415055	0
0.296313	6.018	0.17079	0	0.469516	2.118	0.378806	0	0.358369	0
0.323513	0.071	0.263875	0	1.28649	46.101	0.50529	0	0.372366	0.041
0.393877	0.071	0.403456	0.243	0.457938	0.101	0.289367	0	0.466379	0
0.376062	0	0.291934	0	0.426318	0.912	0.534043	0	0.659876	0.415
0.646172	12.787	0.390065	0	0.832115	32.088	0.272102	0	0.291713	0
0.527759	5.877	1.5383	0.79	0.243187	0	0.231811	0	0.351712	0
4.16639	181.465	2.7432	11.895	1.03458	46.668	0.412408	0	0.628406	0.091
0.328143	0.405	0.572156	0.638	0.226014	0	0.232345	0	0.327126	0
0.493283	10.902	0.621949	0.618	0.306183	0	0.326602	0	1.73983	13.04
0.600239	11.145	0.659619	0.75	0.29171	0	0.541971	0	2.63133	79.557
1.38494	65.017	4.52632	0.344	0.479118	4.296	0.386182	0	0.235233	0
0.605463	8.936	0.875621	1.631	0.224176	0	0.970918	21.277	0.580045	0
0.731859	31.349	0.62345	0	0.315739	0	0.599453	12.442	0.617256	4.002
0.525314	6.485	0.831214	0	0.400309	0.223	0.608643	7.143	0.364238	0.588
0.260292	0	5.15298	84.785	0.453036	0	0.892733	34.135	0.493893	0
0.229726	0	4.47329	59.232	1.72873	61.846	0.666017	25.563	0.617058	0.091
0.327594	2.979	1.99999	2.492	1.19857	43.801	0.332614	0	0.619844	2.584
0.259736	1.601	0.243859	0	0.518951	0	0.425623	4.033	0.251203	0
0.90347	29.819	0.314514	0	0.578591	13.111			3.37316	161.373
0.376585	2.33	0.463107	0	0.392793	0.203			0.248033	0
0.268842	0.02	0.596444	0.162	0.762261	26.587			2.01369	61.562
0.268731	0	0.425955	0.213	0.423221	0			0.474761	0
0.304135	0.081	0.620859	0.405	0.484799	17.903			0.422041	0.719
0.478193	11.885	0.666986	0.152	0.413606	1.986			2.27805	113.287
0.640732	28.38	0.458153	0	2.36308	85.646			1.31276	10.598
0.850666	35.31	0.362781	0	1.48805	55.838			0.543484	0.567
0.917922	33.689	0.324677	0	0.377589	0			0.24229	2.239
0.952679	28.653	0.373284	0	0.226084	0			0.962261	7.082
0.169933	0	0.420447	0.648	1.97188	96.174			0.880492	1.196
0.17584	0.253	0.432727	0	1.46404	67.409			0.28449	0
1.35267	62.201	0.310993	0.426	0.563757	9.433			0.412439	0
0.420122	11.084	0.28565	0	0.260749	0			0.378997	0
0.623529	15.917	0.470658	0	0.605881	10.912			0.45506	0.344
0.707107	28.157	0.442272	0.01	0.390587	0			0.479644	0.01
0.241651	0	0.443048	0	0.280575	5.451			2.29946	34.814
2.09146	66.426	0.332553	0	0.356231	0			0.779545	0.284
0.268773	3.06	0.159033	0	0.301803	0.02			0.242387	0
0.337609	2.432	0.297238	0	0.415516	0			0.207656	0
0.635753	0	0.336773	0	0.245774	0			0.172521	0
0.609979	9.615	0.602182	0.172	0.225844	0			0.219995	0
0.342548	2.796	0.330462	0	1.00886	46.435			0.514706	0.77
0.315412	0.74	0.528963	0.051	0.484794	9.028			0.486556	0.051
		0.794422	0.831	1.25006	47.894			0.364169	0.03
		0.606547	0.486	1.01333	40.184			0.331954	0
		0.447233	0.051	0.351431	0			0.314492	0
		0.641796	0	0.937326	32.058			0.664037	0
		0.454208	0.111	0.386558	0			0.492638	0
		0.399768	0	0.434989	0.547			0.736615	0.851
		1.46043	9.22	1.38514	45.898			0.657818	0
		0.285459	0					0.731311	1.033
		0.198831	0					0.887694	1.874
		0.366745	0					0.294509	0
		0.38352	0					0.506658	2.087
		0.274439	0.03					0.295249	0
		0.625976	0.436					0.626288	0.638
		0.575556	0					0.735385	0.091
		0.661534	1.246					0.75582	0.983
		0.357712	0.162					0.289723	0
		0.324471	0					1.13962	22.676
		0.529133	0					0.221413	0
		0.425367	0					0.27196	0
		0.327007	0					0.405582	0.253
								0.274125	0
								0.592812	1.601
								0.356694	0
								5.37261	59.678
								0.282182	0.122
								0.941044	5.086
								0.602885	0
								0.46554	2.857
								0.222476	0.496
								0.370303	0
								0.436209	0
								0.618388	0.365
								0.315879	0
								0.271782	0
								0.291759	0
								0.658769	3.678
								1.15093	8.106
								0.658423	0.182
								0.29162	0
								0.634698	1.094
								0.370486	0.03
								1.57771	44.176
								0.268122	0
								0.410426	0
								0.401728	0.162
								0.466497	0.355
								0.830923	0
								0.612659	0.213
								0.435101	0
								0.952394	4.326
								0.159781	0
								0.36255	0.365
								0.330733	0
								0.38284	0

## Sheet: Figure 4E
WT		IDR132		IDR2scr		IDR3scr		IDR23scr
Rel. integrated density	Droplet area	Rel. integrated density	Droplet area	Rel. integrated density	Droplet area	Rel. integrated density	Droplet area	Rel. integrated density	Droplet area
0.136304	0	0.764444	13.8	2.36093	75.788	1.76478	154.24	0.381156	0.892
0.863272	18.096	0.69893	8.562	1.79596	52.038	0.375583	0.132	0.191763	0.314
0.735914	19.261	0.546069	2.371	0.635987	17.083	0.52613	12.24	0.340204	1.297
1.73015	56.537	1.72932	32.271	0.246422	0.355	0.202302	0.537	0.179625	0.537
0.419079	0	1.25231	44.399	0.617695	16.009	1.08433	90.135	0.689984	31.997
1.58315	45.635	2.14533	52.312	0.411276	12.351	1.28853	35.3	0.80581	28.795
2.03443	43.193	2.61172	68.483	0.107437	0	2.6105	220.018	0.32398	1.591
3.42246	86.001	5.30819	150.968	0.141312	0	3.92894	288.308	4.30545	354.217
4.10717	97.106	1.28995	28.512	0.38863	3.181	0.297184	3.708	0.952053	37.742
0.831926	33.669	0.279341	0	0.209092	0.122	0.359767	0.669	0.620397	27.265
0.267713	1.125	0.416077	0.547	0.190141	0.74	0.226415	1.439	0.132687	0
0.162244	0	1.32139	46.03	0.310222	0.618	0.460873	19.798	0.0769365	0
0.0970842	0	0.713911	12.604	0.408115	17.012	2.18851	169.601	0.194831	1.885
0.679712	4.539	0.667697	7.244	1.41202	29.646	0.719452	32.048	0.543941	19.251
1.87144	53.467	0.442083	0.213	0.429265	11.723	2.48874	175.275	0.422198	15.016
1.46804	38.856	0.356676	0	0.841094	29.91	0.285948	0	0.142868	0.537
0.39629	0	0.223096	0.679	0.291643	0	0.176203	0.111	4.29804	282.563
0.197798	1.196	0.240443	0	1.05919	31.166	2.51458	205.64	1.93178	92.06
0.215635	0	0.197829	0	4.36811	171.303	1.47867	141.798	0.150806	0.375
1.76116	53.862	2.69889	35.665	1.48315	65.696	0.859085	56.507	0.431743	6.414
0.576971	11.014	0.937813	24.955	1.54145	48.421	0.175588	0	1.54904	75.099
0.393467	8.166	1.90484	54.186	0.388008	6.809	0.17313	0.476	0.91086	30.71
0.483181	12.787	0.205864	0	1.24205	43.7	4.79452	344.034	0.31408	1.712
0.128307	0	0.578202	22.554	0.244932	1.53	0.573301	11.328	0.418281	0.75
0.814225	16.556	2.76875	77.064	0.541643	19.828	0.108988	0.274	0.476905	8.876
0.261403	0	2.86999	79.253	0.327648	1.398	0.285062	0.122	0.339593	2.584
0.144316	0	0.14176	0.922	2.18733	52.677	0.205016	0	0.74387	13.445
0.191296	0.628	3.32154	67.084	1.67415	43.598	0.192768	0	0.403276	14.246
0.319536	2.016	1.50422	37.539	0.539928	30.629	0.311306	0.152	3.15863	144.726
3.97473	129.153	0.815508	13.466	0.66942	26.789	0.869893	42.474	1.70565	24.783
0.36666	0.436	0.506274	4.499	1.35276	48.056	0.543709	15.522	0.498374	62.16
0.912013	13.131	0.833728	17.559	0.912603	43.051	2.7969	233.828	0.564645	3.232
3.03037	77.703	0.154301	0.122	0.455083	17.589	0.126116	0	0.618455	62.535
1.95706	32.433	0.110461	0	1.53204	70.367	0.122815	0	0.122268	2.482
2.48151	52.879	0.784686	10.375	0.35006	8.673	0.538	23.669	0.2703	0.638
0.581226	9.007	0.413573	5.552	0.92094	29.373	0.46085	14.793	0.382753	8.815
0.682427	26.627	2.88119	80.286	0.202434	0	1.43411	72.353	1.07081	84.978
0.494634	13.334	0.204242	1.57	0.200054	0	3.10402	224.77	1.28324	152.771
0.33304	1.023	0.135375	0	0.248313	0.152	3.34946	247.263	0.123648	0
0.197019	0	0.769065	0.122	0.722796	27.205	0.986082	49.536	0.137456	0
0.242359	0	1.22549	38.238	0.0923011	0	0.252272	0	0.113712	0
1.3614	33.051	4.64092	125.668	0.729682	18.592	0.22372	0.689	1.31053	100.064
0.274238	0	1.08	23.648	0.638051	27.042	1.01578	37.701	1.95167	169.955
0.820241	34.044	0.300952	0.426	1.60615	57.702	0.213777	0.881	1.77175	146.935
0.9492	23.142	0.135768	0.111	1.44946	47.996	0.403697	0	0.119586	0.213
0.813981	20.406	0.358894	0.243	0.183471	0	0.359884	0.993	0.349199	1.591
1.11305	31.916	0.966586	43.558	0.976496	25.178	1.38553	101.108	0.167294	0.122
1.34352	54.703	0.706103	32.615	0.518712	5.127	0.88364	38.036	0.178591	0
0.702758	24.52	0.46717	13.384	0.944286	36.83	2.38258	193.168	0.276956	1.783
4.6541	126.529	0.0914957	0	1.20094	26.992	0.188032	0.233	0.184206	12.594
1.89965	61.603	0.0957461	0	1.40462	47.742	0.151993	0.932	0.154282	13.232
0.425589	12.675	0.216877	0	0.486369	8.511	0.296373	2.168	0.429367	30.447
1.25212	43.152	0.231287	1.966	0.430184	4.985	0.340611	1.733	0.354526	22.382
0.22785	0.355	0.784448	12.655	0.257911	2.077	0.302615	8.085	2.51713	235.196
0.0829539	0	1.1278	27.985	0.253363	0.861	0.322595	0	0.743577	88.96
0.626264	27.438	1.06636	33.334	0.78629	5.269	0.115829	0.263	0.825064	61.745
0.811856	33.122	0.705924	0.638	0.55303	15.37	0.109828	0.344	0.220075	0.547
0.418274	2.634	0.632056	0.122	1.11115	37.509	0.601642	12.807	0.847859	71.208
0.700415	19.96	0.844784	18.045	3.61033	97.136	0.234542	0.375	0.16157	0
0.543754	10.071	1.36263	15.786	0.469584	4.549	1.9638	147.422	0.125107	0
0.28821	1.277	1.76354	41.693	0.653973	15.006	2.04577	169.793	2.71852	288.227
1.17249	61.218	0.536649	7.204	0.220786	0.79	1.02076	59.019	0.272355	0
0.149619	0	2.27261	68.037	0.300438	2.989	0.327165	4.033	0.126781	0
0.578239	12.017	3.51111	96.548	1.58734	48.644	0.248382	1.439	0.696902	21.936
1.77244	63.346	0.34698	5.411	1.31971	50.518	0.372921	5.177	0.250794	0.395
0.927057	34.003	0.347346	9.139	2.39268	79.668	0.39627	2.796	0.814003	33.152
0.0979864	0	0.144051	0.122	1.25582	56.79	3.41535	277.608	0.16285	0
0.175559	0.122	0.275207	0	0.574992	14.58	0.128212	1.459	3.33949	332.413
0.316361	2.807	0.347338	0.932	0.717355	19.21	1.79287	136.56	4.16475	263.798
0.472217	8.491	1.8444	36.131	1.2242	37.296	1.32542	81.32	0.171317	0.375
2.15047	81.3	1.09037	15.198	0.218027	0.78	1.14319	83.924	0.136519	0
1.3899	45.199	0.257901	0.142	0.840515	37.397	1.44934	69.111	0.131227	0
0.915228	31.723	0.72501	24.56	0.0877886	0	1.59788	96.457	1.50839	122.416
0.156636	0.719	1.80717	50.032	0.971614	37.205	0.5009	7.244	0.181806	0.385
0.31935	0.963	1.7514	41.906	0.813257	29.038	0.491646	25.219	0.140232	0
0.488208	10.922	0.596183	11.48	0.985778	34.327	0.423998	16.292	0.224609	1.094
0.611362	12.179	0.227324	1.094	0.196095	0.912	0.20051	0	0.122435	0.456
0.668584	11.338	0.730633	21.561	0.274235	8.491	3.71763	272.421	0.209068	1.165
0.286965	0	0.916392	35.462	0.218622	0	1.32173	111.027	1.36778	108.16
0.222537	0.689	0.158654	0.375	0.184731	0.182	0.753032	71.076	0.452982	2.462
1.39927	26.961	0.158971	0	0.350958	0.324	0.753765	48.877	2.5568	195.762
0.646588	21.217	0.77019	19.21	0.312524	1.044	2.25643	155.375	0.241192	0
0.748054	20.7	2.83105	109.345	0.61326	22.443	0.431917	1.125	0.695115	41.004
1.01774	37.296	0.872278	21.622	1.38227	49.08	1.36477	109.751	2.30359	136.215
0.258152	0.182	0.994353	17.539	0.976776	33.75	0.674882	39.1	0.95607	47.975
2.33942	55.899	0.505729	15.603	0.848926	21.004	0.596061	18.025	0.112003	0
0.258754	0.182	0.823145	42.301	0.471213	16.252	3.17548	218.924	4.93825	356.071
0.509199	16.049	1.43338	69.091	0.822387	24.722	0.914058	57.297	0.317688	7.325
1.70993	51.38	0.62799	20.73	0.701218	21.926	1.0857	53.72	3.7299	253.636
4.95605	110.217	0.572325	18.582	1.31162	38.613	0.822522	24.469	3.93996	279.199
1.16059	27.742	1.88196	77.743	0.574859	19.18	0.25285	0	1.19297	52.352
0.926202	27.215	0.152262	0	0.809448	35.067	0.0811528	0	0.710502	9.494
0.881112	21.115	0.735245	19.048	0.53187	24.226	0.57696	0.193	2.09996	177.23
0.916324	20.862	0.222406	0.517	2.68707	98.311	0.484851	6.15	0.840858	36.982
1.70863	67.297	0.100209	0	1.80427	66.01	2.33469	170.624	1.16902	55.777
0.894954	29.95	0.106437	0	0.172011	0	2.88271	241.062	0.671221	16.596
0.440697	11.905	0.63593	7.001	0.202405	0.172	0.983145	14.631	1.66582	172.417
0.489928	14.55	0.14829	0	0.0963584	0	0.102667	0	0.394733	1.267
1.78866	80.823	0.270311	0	0.515381	12.29	0.357321	1.327	0.228462	0.942
0.160891	0	0.284441	0	2.56321	86.781	0.842982	52.737	0.176612	0.861
1.93718	57.185	0.472959	3.445	0.431877	8.44	0.664643	39.191	0.491984	19.565
0.190237	0.152	0.191144	0	0.59674	25.583	0.827481	20.173	0.289769	4.894
0.957438	39.485	0.209884	0.507	0.231818	0.567	0.256134	0.162	0.356589	8.977
0.413182	11.642	0.284547	0	0.74925	30.346	0.143161	0	0.436224	6.029
0.293243	2.878	0.900093	32.058	2.12687	74.471	0.325174	0.831	0.918601	53.67
0.264539	0.8	1.13242	30.629	1.58248	55.534	0.181735	0.152	0.658055	35.604
3.34198	108.302	0.710936	22.078	1.63481	52.879	0.141646	0	0.313756	4.428
0.83582	19.545	2.79516	80.226	0.225039	1.905	0.191663	3.941	0.59565	6.373
0.57138	18.785	0.301396	1.773	0.202299	1.834	0.777883	38.441	0.595997	17.964
1.51672	65.919	0.20316	0	0.502982	15.907	0.999866	38.198	1.93813	57.651
0.354847	0.811	0.856632	28.41	1.38508	72.799	0.45081	4.043	1.79447	149.549
0.181783	0	2.63499	87.065	0.183951	0.294	1.54895	111.443	2.83367	260.283
0.210531	1.135	0.233845	0.436	0.416229	20.092	0.480603	10.152	2.11469	198.345
0.262163	1.793	0.897605	32.25	2.65438	85.89	0.71775	47.043	0.610289	14.306
1.17018	46.739	1.24197	35.148	0.689734	10.365	0.255808	2.857	0.307985	2.624
1.6546	64.855	0.39518	6.616	0.867596	23.598	0.148684	1.429	0.305813	4.316
0.66822	9.24	2.04253	89.324	0.334901	1.773	0.227293	0	0.25724	1.236
0.641802	8.288	2.62671	100.186	0.252798	4.316	0.238836	0.507	0.815213	14.61
0.240996	0	1.52795	52.454	1.39837	53.335	0.177651	1.297	0.153137	0.122
0.373046	0.851	1.20514	34.034	0.17702	1.621	0.617858	5.056	0.19808	0
0.296726	3.141	1.15417	39.292	0.312253	0	0.22909	1.449	0.435288	10.102
0.320807	0.395	0.543689	15.725	0.945558	35.614	0.34957	0	0.413229	7.67
0.193018	0.152	3.30911	116.276	0.513892	24.165	3.26	198.801	0.177616	0.132
1.27149	36.222	0.915593	14.388	0.34877	12.483	2.45856	205.184	0.347061	1.804
1.48185	45.979	0.505484	8.014	3.53359	127.664	0.4744	7.498	1.04687	80.307
0.611493	18.116	1.28134	43.973	0.56455	12.868	0.371314	1.793	0.652626	40.913
2.10425	74.359	0.988811	30.68	0.263212	0.355	0.23618	1.682	0.359672	5.157
0.876166	15.705	2.31518	75.676	0.276984	2.199	0.25815	2.695	0.588849	37.256
0.948326	25.654	0.99706	31.663	1.10553	36.607	0.320385	4.6	0.856617	45.452
0.284709	1.054	0.994111	35.776	0.70752	11.54	0.88759	13.617	0.679965	28.937
0.244609	0	0.390654	11.784	0.754916	23.598	3.41304	243.139	1.88195	182.266
0.308032	0	0.599634	8.42	3.50543	130.845	2.40548	205.022	1.95173	164.94
0.15284	0	0.618554	16.343	1.96586	59.171	1.29603	71.38	0.675882	19.089
		0.859447	28.866	0.883143	28.572	0.81243	23.669	0.458382	20.7
		0.241529	0	2.64992	94.39	0.552186	37.57	0.51244	28.633
		0.805015	10.892	0.163386	1.915	0.19926	0.567	1.36024	106.508
		0.702436	11.49			2.31114	182.691	0.816014	42.818

## Sheet: Figure 4F
WT			IDR132			IDR2scr			IDR3scr			IDR23scr				Kruskal-Wallis test
rep I	rep II	rep III	rep I	rep II	rep III	rep I	rep II	rep III	rep I	rep II	rep III	rep I	rep II	rep III		P value	<0,0001
13	52	44	20	67	47	48	59	48	446	270	322	152	267	188		Exact or approximate P value?	Approximate
16	28	22	7	80	26	41	16	62	319	217	73	101	236	39		P value summary	****
42	37	29	13	14	10	26	45	55	175	465	201	132	204	431		Do the medians vary signif. (P < 0.05)?	Yes
39	17	19	56	28	37	25	20	44	387	24	145	123	92	118		Number of groups	5
25	28	22	66	28	28	27	32	39	169	362	105	372	130	200		Kruskal-Wallis statistic	171.3
42	32	76	49	3	25	39	48	29	436	428	115	234	317	69
8	41	33	50	1	35	35	39	25	207	216	149	163	324	325		Data summary
41	23	103	19	11	62	50	58	53	239	257	353	68	129	173		Number of treatments (columns)	5
30	40	41	14	10	27	41	72	48	299	268	185	97	417	124		Number of values (total)	280
55	97	43	38	21	87	41	83	35	238	257	19	213	190	211
28	57	22	41	37	48	28	17	36	172	203	43	254		422
10	65	88	32	27	37	38	37	44		292	230	382		380		Number of families	1
13	29	77	11	19	36	23	77	42		279	87	302		79		Number of comparisons per family	4
	108	61	24	38	18	47	39	33		252	582	352		62		Alpha	0.05
	55	11	8	27	43	49	33			192		425		289
	44	19	1	18	23	60	43			346				160		Dunn's multiple comparisons test	Mean rank diff,	Significant?	Summary	Adjusted P Value	A-?
	75	25	47	47	36	32	21			324				186		WT vs. IDR132	17.56	No	ns	0.9019	B	IDR132
	43	40	13	44	45	30	46			143				128		WT vs. IDR2scr	-18.47	No	ns	0.8312	C	IDR2scr
	43	39		13	48	46	44			208				373		WT vs. IDR3scr	-131.6	Yes	****	<0,0001	D	IDR3scr
	22	58		32	23	62	25			196				396		WT vs. IDR23scr	-131.8	Yes	****	<0,0001	E	IDR23scr
	15	10		25	32	57	32			111				82
	25	32		82	16	54	38							337		Test details	Mean rank 1	Mean rank 2	Mean rank diff,	n1	n2
	28			36	22	31	46							164		WT vs. IDR132	96.29	78.73	17.56	61	64
	20						46									WT vs. IDR2scr	96.29	114.8	-18.47	61	61
	48															WT vs. IDR3scr	96.29	227.8	-131.6	61	46
	31															WT vs. IDR23scr	96.29	228.1	-131.8	61	48

## Sheet: Figure 4G
WT			IDR132			IDR2scr			IDR3scr			IDR23scr				Kruskal-Wallis test
rep I	rep II	rep III	rep I	rep II	rep III	rep I	rep II	rep III	rep I	rep II	rep III	rep I	rep II	rep III		P value	<0,0001
1.392	0.512	1.168	0.69	0.65	1.654	1.579	0.624	1.375	0.346	0.374	0.53	0.211	0.333	0.278		Exact or approximate P value?	Approximate
1.204	1.18	1.261	1.223	0.408	0.733	1.269	1.687	0.489	0.283	0.175	0.2	0.285	0.262	0.243		P value summary	****
1.346	0.92	0.938	2.482	0.904	0.7	0.657	1.061	1.354	0.202	0.415	0.262	0.286	0.349	0.411		Do the medians vary signif. (P < 0.05)?	Yes
1.17	1.361	1.111	0.793	0.999	0.866	0.64	0.263	1.262	0.438	0.534	0.27	0.222	0.238	0.313		Number of groups	5
1.728	0.729	0.948	0.793	1.191	1.094	1.098	1.172	1.356	0.19	0.407	0.192	0.247	0.255	0.279		Kruskal-Wallis statistic	166
0.802	0.997	0.885	0.582	0.213	0.883	0.767	0.313	0.464	0.325	0.397	0.334	0.321	0.386	0.241
0.567	1.334	0.908	0.921	0.122	0.812	0.89	1.247	0.357	0.273	0.273	0.256	0.188	0.334	0.531		Data summary
1.304	1.066	0.785	0.663	1.64	0.52	1.314	0.871	0.944	0.178	0.531	0.316	0.198	0.318	0.31		Number of treatments (columns)	5
1.295	1.54	1.395	0.517	1.579	1.302	1.181	1.107	1.006	0.242	0.303	0.254	0.255	0.327	0.287		Number of values (total)	282
0.979	0.445	0.918	0.657	1.985	1.027	1.066	0.684	0.742	0.208	0.327	0.266	0.294	0.253	0.273
0.591	0.481	0.888	1.322	1.839	1.093	1.881	1.13	1.046	0.219	0.34	0.317	0.335		0.354
1.313	0.51	0.749	1.173	1.338	0.92	1.147	1.008	0.321		0.33	0.31	0.4		0.522		Number of families	1
2.495	0.688	0.607	1.224	0.8	1.091	1.165	0.486	0.536		0.398	0.272	0.331		0.181		Number of comparisons per family	4
	0.567	1.063	0.732	0.646	0.799	1.022	0.954	1.409		0.282	0.314	0.483		0.236		Alpha	0.05
	1.152	0.84	1.297	1.853	1.023	0.879	0.88	0.866		0.255		0.346		0.278
	0.773	0.436	0.122	2.328	1.334	1.173	0.798			0.449				0.256		Dunn's multiple comparisons test	Mean rank diff,	Significant?	Summary	Adjusted P Value	A-?
	1.084	1.449	0.814	0.459	2.102	0.918	1.069			0.339				0.244		WT vs. IDR132	13.47	No	ns	>0,9999	B	IDR132
	1.051	1.149	1.819	0.806	0.704	0.907	1.067			0.273				0.226		WT vs. IDR2scr	11.39	No	ns	>0,9999	C	IDR2scr
	0.738	0.465		1.478	0.745	0.404	0.767			0.275				0.489		WT vs. IDR3scr	140.2	Yes	****	<0,0001	D	IDR3scr
	0.554	1.282		0.676	0.711	0.436	0.84			0.274				0.417		WT vs. IDR23scr	141.3	Yes	****	<0,0001	E	IDR23scr
	0.756	1.57		0.702	0.902	1.012	0.773			0.22				0.233
	1.078	0.802		0.516	0.681	0.889	0.577							0.316		Test details	Mean rank 1	Mean rank 2	Mean rank diff,	n1	n2
	0.758			0.606	0.522	0.812	0.839							0.261		WT vs. IDR132	194	180.6	13.47	61	65
	1.035			0.576			0.762									WT vs. IDR2scr	194	182.6	11.39	61	62
	0.777															WT vs. IDR3scr	194	53.82	140.2	61	46
	1.803															WT vs. IDR23scr	194	52.76	141.3	61	48

## Sheet: Figure 4I
	WT			IDR132			IDR2scr			IDR3scr			IDR23scr
Time (s)	Relative fluorescence	SEM	n	Relative fluorescence	SEM	n	Relative fluorescence	SEM	n	Relative fluorescence	SEM	n	Relative fluorescence	SEM	n
-9	0.986026	0.00309153	40	0.993692	0.00191845	41	0.992753	0.00192772	39	0.979831	0.00397575	40	0.978808	0.00600304	31
-8	0.979494	0.00365391	40	0.982385	0.00301705	41	0.986819	0.00246871	39	0.978487	0.00447535	40	0.981551	0.00407182	31
-7	0.980629	0.0033244	40	0.984493	0.00253572	41	0.98455	0.00280707	39	0.978181	0.00486326	40	0.980674	0.00438117	31
-6	0.980398	0.00344252	40	0.981339	0.00286533	41	0.983766	0.00263097	39	0.976383	0.00353035	40	0.978273	0.00391594	31
-5	0.980793	0.00311853	40	0.979971	0.00310509	41	0.983908	0.00301587	39	0.975719	0.00394698	40	0.976661	0.00466043	31
-4	0.981947	0.00321555	40	0.981684	0.00311832	41	0.98487	0.00280241	39	0.975835	0.00359563	40	0.977683	0.00440891	31
-3	0.981078	0.00295813	40	0.983204	0.00320003	41	0.985405	0.0029236	39	0.980438	0.00359081	40	0.972284	0.00488664	31
-2	0.980582	0.00364358	40	0.981118	0.00330515	41	0.988951	0.00229672	39	0.981938	0.00324316	40	0.970067	0.00581799	31
-1	0.984014	0.00355909	40	0.977806	0.00355361	41	0.987985	0.00278292	39	0.985561	0.00270163	40	0.970714	0.00589019	31
0	0.541564	0.0365273	40	0.638138	0.0238803	41	0.643178	0.0310794	39	0.648449	0.0310687	40	0.527745	0.0363035	31
1	6.74185e-05	6.74185e-05	40	0.000671312	0.000450193	41	0.000476844	0.000281515	39	0.000116401	8.7132e-05	40	0.00249724	0.00216505	31
2	0.0116345	0.00135807	40	0.0118015	0.00113411	41	0.00911233	0.000738735	39	0.00521184	0.000740425	40	0.00605176	0.00107983	31
3	0.0232358	0.00224738	40	0.0244684	0.00171564	41	0.018547	0.00135754	39	0.0109128	0.00130154	40	0.00859585	0.00105661	31
4	0.034479	0.00367993	40	0.0339727	0.00233896	41	0.0278579	0.00181181	39	0.016038	0.00165449	40	0.0185404	0.0029517	31
5	0.0431545	0.00397186	40	0.0425163	0.0026616	41	0.0364234	0.00236912	39	0.0214074	0.00202885	40	0.0215356	0.00274856	31
6	0.0528961	0.00444012	40	0.05293	0.00313122	41	0.0443798	0.00274706	39	0.0254793	0.00221244	40	0.0257601	0.00272722	31
7	0.061883	0.00515511	40	0.0614355	0.0034101	41	0.0512031	0.0030038	39	0.0310021	0.0025969	40	0.0316998	0.00526595	31
8	0.0694178	0.00580722	40	0.0706894	0.003867	41	0.058742	0.00326955	39	0.0345894	0.00278867	40	0.0349493	0.00362608	31
9	0.0792211	0.00676053	40	0.0779449	0.00460141	41	0.06631	0.00375462	39	0.0384297	0.00317002	40	0.0403063	0.00472235	31
10	0.0852155	0.00658868	40	0.0857908	0.00481245	41	0.0738458	0.00394005	39	0.0416832	0.00329438	40	0.0430096	0.00427478	31
11	0.0930362	0.00698114	40	0.0945131	0.00534167	41	0.0784784	0.00440157	39	0.0468215	0.00345857	40	0.0465326	0.00469568	31
12	0.102003	0.00756676	40	0.101889	0.00568242	41	0.0863917	0.00451713	39	0.0504921	0.00365548	40	0.0494179	0.00465512	31
13	0.109157	0.00817364	40	0.107099	0.00612644	41	0.0915083	0.00492063	39	0.0543645	0.00373549	40	0.0537204	0.00487865	31
14	0.113363	0.0083821	40	0.115524	0.00643035	41	0.098248	0.00483963	39	0.0576229	0.00439881	40	0.0533846	0.00487481	31
15	0.122883	0.00899161	40	0.121797	0.0063988	41	0.104499	0.00541034	39	0.0610604	0.00422695	40	0.0584107	0.00534621	31
16	0.13089	0.00945331	40	0.126372	0.00657718	41	0.111621	0.00580053	39	0.0657876	0.00463339	40	0.0619211	0.00590034	31
17	0.135016	0.00944617	40	0.135303	0.00700544	41	0.116288	0.00579073	39	0.0689408	0.00494811	40	0.0626596	0.00555447	31
18	0.140845	0.00957028	40	0.140694	0.00726025	41	0.121332	0.00583567	39	0.0722938	0.00518115	40	0.0669539	0.00627644	31
19	0.147487	0.0100097	40	0.146093	0.00736613	41	0.126045	0.00620083	39	0.0758298	0.00544553	40	0.0678945	0.00619629	31
20	0.155092	0.0105932	40	0.150328	0.00776482	41	0.132388	0.00647578	39	0.0832633	0.00820635	40	0.0774612	0.00762592	31
21	0.159999	0.0108137	40	0.15686	0.00802129	41	0.139446	0.00705611	39	0.0907587	0.0111248	40	0.0796615	0.00777929	31
22	0.165013	0.0107422	40	0.16317	0.00834841	41	0.143492	0.00724987	39	0.0888183	0.00734112	40	0.0796909	0.00792158	31
23	0.170786	0.0112432	40	0.167253	0.00825134	41	0.148437	0.00728422	39	0.0883069	0.00655108	40	0.0800869	0.00718426	31
24	0.175625	0.0115426	40	0.171795	0.00827324	41	0.153847	0.0079335	39	0.0947325	0.00687245	40	0.0846247	0.00771026	31
25	0.180182	0.01156	40	0.176932	0.0086136	41	0.157579	0.00793417	39	0.0957335	0.00692817	40	0.0932052	0.00946897	31
26	0.185723	0.0116757	40	0.182679	0.00869235	41	0.162193	0.00809758	39	0.100053	0.00714411	40	0.0895606	0.00773911	31
27	0.190613	0.0116229	40	0.188254	0.00901375	41	0.1681	0.0082511	39	0.101752	0.00729513	40	0.0933107	0.00820357	31
28	0.194664	0.0116652	40	0.192514	0.00896668	41	0.172859	0.00821786	39	0.103525	0.00762032	40	0.0939815	0.00826037	31
29	0.200341	0.0117051	40	0.19605	0.00885956	41	0.176656	0.00872752	39	0.107837	0.00814113	40	0.100563	0.00838645	31
30	0.204574	0.0121168	40	0.201731	0.00940507	41	0.179968	0.00864074	39	0.11383	0.00845683	40	0.103183	0.00890126	31
31	0.208549	0.0121035	40	0.207543	0.00978214	41	0.184896	0.0088206	39	0.113797	0.00825698	40	0.106333	0.00915387	31
32	0.215242	0.0123718	40	0.21239	0.00999234	41	0.189373	0.0090034	39	0.115786	0.00828626	40	0.108095	0.00875753	31
33	0.215651	0.0119086	40	0.21519	0.00980061	41	0.192691	0.0091319	39	0.11987	0.0084231	40	0.114056	0.00881017	31
34	0.221487	0.0125108	40	0.219314	0.0102187	41	0.196879	0.00915753	39	0.121257	0.00861711	40	0.116591	0.00896051	31
35	0.225936	0.0123987	40	0.223243	0.0103721	41	0.203169	0.00950018	39	0.126263	0.00887226	40	0.117492	0.00921505	31
36	0.228711	0.0124078	40	0.227971	0.0101762	41	0.207136	0.00929701	39	0.127841	0.00959579	40	0.118747	0.00958316	31
37	0.234583	0.0129692	40	0.232219	0.0105348	41	0.209122	0.00936548	39	0.128028	0.00879646	40	0.122101	0.00971726	31
38	0.240168	0.013255	40	0.23661	0.0110354	41	0.214766	0.0097547	39	0.130251	0.00894784	40	0.126211	0.010004	31
39	0.244952	0.013619	40	0.239282	0.0109355	41	0.219299	0.00977799	39	0.130678	0.00856837	40	0.127384	0.010062	31
40	0.246789	0.0129984	40	0.24346	0.0106958	41	0.222719	0.010006	39	0.133303	0.00881057	40	0.129059	0.0101677	31
41	0.25213	0.0135061	40	0.250553	0.011457	41	0.226583	0.00975147	39	0.1365	0.00885148	40	0.134591	0.0105535	31
42	0.258291	0.0135324	40	0.254324	0.0113223	41	0.232089	0.0104064	39	0.139559	0.00916435	40	0.136182	0.0104806	31
43	0.259958	0.0135819	40	0.257952	0.0113988	41	0.232528	0.0100276	39	0.141226	0.00913744	40	0.140215	0.0102745	31
44	0.263035	0.013772	40	0.260293	0.0115004	41	0.23728	0.00973764	39	0.144565	0.00963542	40	0.1411	0.010578	31
45	0.265772	0.0139494	40	0.267689	0.0119856	41	0.240655	0.0105358	39	0.146886	0.00949593	40	0.146724	0.0109466	31
46	0.268384	0.0138986	40	0.26977	0.011875	41	0.242731	0.0105992	39	0.151412	0.0097587	40	0.14864	0.0106197	31
47	0.275165	0.0139828	40	0.272617	0.0121254	41	0.248293	0.0106953	39	0.152661	0.00978433	40	0.151868	0.0108507	31
48	0.278372	0.0137801	40	0.275762	0.0118407	41	0.250513	0.0105906	39	0.155647	0.0103232	40	0.152274	0.011233	31
49	0.281608	0.0140037	40	0.279102	0.0120975	41	0.256772	0.0111218	39	0.158347	0.0102375	40	0.159539	0.0119756	31
50	0.287392	0.0148674	40	0.282419	0.0122614	41	0.259047	0.0107445	39	0.159988	0.0107496	40	0.160221	0.0121307	31
51	0.28899	0.0143496	40	0.28639	0.0123211	41	0.262639	0.0111242	39	0.16153	0.0106376	40	0.16301	0.0127341	31
52	0.292073	0.0142624	40	0.289493	0.0128133	41	0.265486	0.0114039	39	0.163947	0.0107649	40	0.167304	0.0134635	31
53	0.297764	0.014202	40	0.293233	0.0121954	41	0.269026	0.0113843	39	0.165449	0.0109154	40	0.167985	0.0137957	31
54	0.3002	0.014908	40	0.29639	0.0129007	41	0.272852	0.0111402	39	0.169115	0.0111152	40	0.171588	0.013505	31
55	0.302548	0.0144075	40	0.298779	0.0124396	41	0.27671	0.011383	39	0.172353	0.0114008	40	0.172528	0.0136191	31
56	0.304728	0.0143744	40	0.300993	0.0129003	41	0.279632	0.0118573	39	0.177576	0.012156	40	0.176057	0.0138127	31
57	0.309651	0.0145968	40	0.30499	0.012992	41	0.281442	0.0116504	39	0.179675	0.0122147	40	0.179448	0.0141745	31
58	0.311393	0.0145388	40	0.307869	0.0129643	41	0.287129	0.0122386	39	0.181842	0.0123441	40	0.182091	0.0142887	31
59	0.315698	0.0147657	40	0.311418	0.0130473	41	0.287756	0.0119936	39	0.183833	0.0119621	40	0.184167	0.014186	31
60	0.31821	0.0142894	40	0.315231	0.0131249	41	0.293051	0.0123026	39	0.185893	0.0121384	40	0.187023	0.0143844	31
61	0.32205	0.0144103	40	0.318467	0.0131201	41	0.295543	0.0119904	39	0.185111	0.0121604	40	0.189562	0.01486	31
62	0.323813	0.0143279	40	0.320346	0.0130778	41	0.297013	0.0121229	39	0.190811	0.012617	40	0.193696	0.0150678	31
63	0.326074	0.0148218	40	0.323536	0.0132273	41	0.303469	0.0126459	39	0.19308	0.0133382	40	0.196754	0.0146136	31
64	0.329515	0.0145626	40	0.329593	0.0134152	41	0.304862	0.0120662	39	0.195038	0.0129845	40	0.200172	0.0157353	31
65	0.333994	0.0147857	40	0.330316	0.0132642	41	0.308894	0.01248	39	0.198342	0.0133512	40	0.201694	0.015374	31
66	0.334315	0.0145162	40	0.333713	0.0134231	41	0.312535	0.0129022	39	0.197877	0.0133007	40	0.202191	0.0163147	31
67	0.338235	0.0143245	40	0.336786	0.013449	41	0.313512	0.0124834	39	0.200332	0.0135114	40	0.204874	0.0158114	31
68	0.3402	0.0147272	40	0.336312	0.0130911	41	0.318523	0.0128641	39	0.203552	0.0137113	40	0.206051	0.0159903	31
69	0.342903	0.0155891	40	0.344141	0.0137548	41	0.320861	0.0132188	39	0.207607	0.014069	40	0.211284	0.0159467	31
70	0.346209	0.0149479	40	0.343821	0.0134889	41	0.322493	0.0130812	39	0.209507	0.0139189	40	0.213951	0.0164704	31
71	0.347729	0.0149273	40	0.347748	0.014088	41	0.326458	0.0133536	39	0.210127	0.0141905	40	0.215603	0.0170927	31
72	0.351867	0.0153552	40	0.350401	0.0142613	41	0.328138	0.0132324	39	0.212995	0.0141311	40	0.218724	0.0167822	31
73	0.357207	0.0157394	40	0.355437	0.0146337	41	0.331991	0.013573	39	0.21586	0.0144559	40	0.220982	0.0169095	31
74	0.35721	0.0151837	40	0.356032	0.0143964	41	0.335358	0.0135869	39	0.216626	0.0146818	40	0.224408	0.0166521	31
75	0.358917	0.0149262	40	0.357727	0.0139958	41	0.336067	0.0132566	39	0.219864	0.0144034	40	0.228369	0.0170721	31
76	0.362428	0.0151419	40	0.360525	0.0142968	41	0.337367	0.0135305	39	0.221765	0.0144609	40	0.229069	0.0169817	31
77	0.364305	0.015146	40	0.363657	0.0141756	41	0.340695	0.0133413	39	0.225087	0.0153366	40	0.23347	0.0172948	31
78	0.368362	0.0153545	40	0.36569	0.0142134	41	0.345342	0.0136407	39	0.22532	0.014807	40	0.236456	0.0176683	31
79	0.370151	0.0152245	40	0.36666	0.0137491	41	0.350114	0.0134157	39	0.227492	0.0150114	40	0.237837	0.0177605	31
80	0.370164	0.0151198	40	0.369221	0.0141559	41	0.349901	0.01348	39	0.23012	0.015199	40	0.238819	0.0175111	31
81	0.373225	0.0154305	40	0.372888	0.0142582	41	0.349294	0.0134734	39	0.234109	0.0152057	40	0.239915	0.0177378	31
82	0.375319	0.0151414	40	0.375227	0.014086	41	0.354455	0.0135755	39	0.234335	0.015329	40	0.241677	0.0176119	31
83	0.381131	0.0154057	40	0.376772	0.0142092	41	0.354994	0.0134559	39	0.239735	0.015774	40	0.244585	0.0182933	31
84	0.381597	0.0153716	40	0.379011	0.0143588	41	0.358593	0.0136482	39	0.240841	0.01591	40	0.24495	0.0180257	31
85	0.38369	0.0157873	40	0.381908	0.0147306	41	0.360769	0.0138425	39	0.242532	0.0160294	40	0.248654	0.0176924	31
86	0.38646	0.0156635	40	0.385833	0.0148635	41	0.363401	0.0137465	39	0.24442	0.0162149	40	0.250758	0.0179962	31
87	0.387874	0.0152192	40	0.387965	0.0149334	41	0.363114	0.0137918	39	0.245509	0.0158623	40	0.256735	0.0183155	31
88	0.390046	0.0157844	40	0.387587	0.0148769	41	0.366238	0.0136281	39	0.247029	0.0154644	40	0.257668	0.0186276	31
89	0.391709	0.0154905	40	0.391767	0.0146411	41	0.369526	0.013794	39	0.249826	0.0156922	40	0.260124	0.019348	31
90	0.396184	0.0156655	40	0.394022	0.014768	41	0.37022	0.0139282	39	0.250885	0.0161427	40	0.261399	0.019522	31
91	0.395594	0.015498	40	0.396601	0.0151486	41	0.371401	0.0139574	39	0.252473	0.0159678	40	0.263151	0.0199173	31
92	0.402993	0.0153767	40	0.395533	0.0147152	41	0.374595	0.01397	39	0.259044	0.0166615	40	0.268139	0.0202814	31
93	0.401023	0.0151851	40	0.399998	0.0147912	41	0.377179	0.0139131	39	0.258327	0.0170193	40	0.2687	0.0195984	31
94	0.404686	0.015911	40	0.403662	0.0146769	41	0.380589	0.0141958	39	0.257706	0.0163937	40	0.269429	0.0193279	31
95	0.404286	0.0158125	40	0.404078	0.0150344	41	0.380813	0.0144475	39	0.259805	0.0169366	40	0.273306	0.0183273	31
96	0.408098	0.0154907	40	0.407485	0.0150767	41	0.38541	0.0146192	39	0.267179	0.0172281	40	0.271054	0.0193388	31
97	0.40884	0.0157239	40	0.409588	0.0154864	41	0.384481	0.0140374	39	0.264376	0.0166457	40	0.276149	0.0196593	31
98	0.410288	0.0155413	40	0.4122	0.015895	41	0.389109	0.0139158	39	0.26748	0.0171955	40	0.277105	0.0198248	31
99	0.412689	0.0154702	40	0.412304	0.0155081	41	0.392275	0.0146219	39	0.265377	0.0163922	40	0.280066	0.0207655	31
100	0.412741	0.0159324	40	0.416421	0.0160789	41	0.394117	0.0148551	39	0.266026	0.0163943	40	0.285881	0.021348	31
101	0.41715	0.0156736	40	0.418198	0.0155482	41	0.394006	0.0144754	39	0.269095	0.0165151	40	0.286503	0.0211793	31
102	0.419236	0.0158858	40	0.421917	0.0158276	41	0.396544	0.0143264	39	0.270744	0.0169227	40	0.288826	0.0210928	31
103	0.421889	0.0160938	40	0.421977	0.0159924	41	0.39901	0.0145483	39	0.276566	0.0172737	40	0.290652	0.0211435	31
104	0.420852	0.015656	40	0.42455	0.0163343	41	0.399762	0.0143659	39	0.275936	0.017023	40	0.291365	0.0208116	31
105	0.425654	0.0156259	40	0.426669	0.0159023	41	0.402995	0.0143911	39	0.277841	0.0167352	40	0.294514	0.0208374	31
106	0.429734	0.0159028	40	0.428008	0.0164776	41	0.406303	0.0144709	39	0.281036	0.0172123	40	0.302631	0.0212414	31
107	0.428711	0.0156997	40	0.429913	0.0164459	41	0.407199	0.014502	39	0.282019	0.0176254	40	0.302931	0.0209052	31
108	0.430884	0.0158982	40	0.432275	0.016494	41	0.410351	0.0149543	39	0.282803	0.017491	40	0.304578	0.020929	31
109	0.432536	0.0158638	40	0.431829	0.0160709	41	0.410723	0.0146736	39	0.28375	0.0173611	40	0.302529	0.0203303	31
110	0.43813	0.0167178	40	0.432857	0.0163523	41	0.412203	0.0146811	39	0.284389	0.0173201	40	0.299182	0.0207187	31
