# Supplementary material for: Adhesion-derived condensates control component availability to regulate adhesion dynamics
Source: Nat Commun. 2026 Jun 5;17:7222. doi: 10.1038/s41467-026-74001-3 (PMC13396368; doi:10.1038/s41467-026-74001-3)
Supplement: Supplementary file 17 — Source Data [file 41467_2026_74001_MOESM17_ESM.zip › Source Data files/Source Data - Figure 5.xlsx]

## Sheet: Figure 5A
WT			ΔIDR					Mann Whitney test
rep I	rep II	rep III	rep I	rep II	rep III			P value	<0,0001
66.702	96.238	131.286	58.586	86.642	135.805			Exact or approximate P value?	Approximate
92.236	141.023	81.009	136.291	68.971	81.951			P value summary	****
86.298	59.417	70.603	86.683	68.1	55.546			Significantly different (P < 0.05)?	Yes
93.239	181.553	108.944	63.804	47.379	141.175			One- or two-tailed P value?	Two-tailed
114.365	177.328	86.774	88.102	107.505	146.606			Sum of ranks in column A,B	32066 , 18974
87.423	253.463	151.591	38.047	98.264	100.382			Mann-Whitney U	7039
82.559	167.135	107.779	80.279	110.038	58.971
67.259	167.742	41.401	78.668	30.752	119.32			Difference between medians
117.607	66.844	91.435	80.168	31.228	51.888			Median of column A	107,8, n=165
66.692	71.322	78.192	65.557	51.534	76.52			Median of column B	80,29, n=154
72.923	98.801	82.904	95.448	118.59	83.947			Difference: Actual	-27.49
86.957	86.774	105.843	74.281	107.556	83.451			Difference: Hodges-Lehmann	-28.41
93.563	111.882	110.991	41.016	92.134	102.773
109.876	123.677	165.523	134.316	125.044	144.387
89.773	97.545	79.448	71.768	56.124	110.413
81.657	108.681	94.242	144.438	51.736	57.35
148.39	111.457	122.451	79.793	98.862	50.449
149.342	112.45	193.448	132.137	58.16	42.202
91.962	132.36	182.718	125.075	54.219	112.977
63.216	134.478	95.792	113.423	35.058	61.23
44.603	104.243	86.176	87.413	123.21	75.872
150.811	111.355	75.071	155.391	112.551	76.936
117.09	98.528	90.898	99.501	117.729	87.23
144.316	66.469	80.229	119.998	54.725	87.119
149.058	109.896	93.097	72.487	106.583	93.644
102.388	143.87	73.379	44.279	91.992	150.507
110.251	77.331	120.971	93.685	42.607	146.849
102.763	145.38	103.868	54.269	179.891	118.104
283.799	146.718	102.196	51.523	78.151	91.496
133.353	93.391	132.988	68.657	69.103	92.844
222.022	89.642	113.878	75.304	107.748	165.635
132.674	121.478	179.405	67.999	111.234	94.9
243.067	88.73	139.595	38.28	66.915	62.801
96.258	194.046	178.767	87.382	33.822	59.042
152.635	260.424	120.171	85.204	130.232	40.428
148.552	44.269	136.545		61.94	73.947
159.089	77.706	60.795		82.356	51.726
146.789	59.629	50.277		107.161	91.911
133.343	80.948	75.78		97.352	109.096
78.04	106.847	144.965		125.055	73.47
104.81	80.968	169.181		20.853	75.578
102.905	61.453	69.316		88.932	79.205
133.89	106.553	161.004		96.319	80.3
99.886	103.554	80.026		16.435	23.771
75.304	159.657	141.216		67.016	74.504
129.756	102.672	209.589		69.509	92.155
132.036	115.956	174.835		134.66	100.97
137.061	90.239	120.383		89.307	91.648
147.427	119.036	93.826		101.993	139.088
165.523	93.431	122.258		43.428	75.274
103.28	87.149	135.825		39.527	66.317
83.086		176.031			60.42
71.15		167.753			54.806
86.642		163.284			86.784
57.927		110.089			146.576
78.77		116.472			78.324
		187.379			137.396
		164.784			65.152
					78.162
					71.424
					57.187
					71.261
					33.204
					84.748
					81.181
					30.468
					36.163
					66.276

## Sheet: Figure 5C
FA assembly (slope)			Mann Whitney test				FA disassembly (slope)			Mann Whitney test
WT	ΔIDR		P value	<0,0001			WT	ΔIDR		P value	<0,0001
0.029	0.0354		Exact or approximate P value?	Approximate			0.015	0.013		Exact or approximate P value?	Approximate
0.0553	0.0835		P value summary	****			0.0299	0.0105		P value summary	****
0.0436	0.0098		Significantly different (P < 0.05)?	Yes			0.031	0.0221		Significantly different (P < 0.05)?	Yes
0.0228	0.0277		One- or two-tailed P value?	Two-tailed			0.0067	0.0077		One- or two-tailed P value?	Two-tailed
0.0301	0.0629		Sum of ranks in column A,B	11547578 , 19882979			0.0761	0.0496		Sum of ranks in column A,B	13481444 , 24786682
0.0075	0.0311		Mann-Whitney U	5988133			0.0271	0.0347		Mann-Whitney U	7024823
0.0241	0.0112						0.0278	0.0419
0.0378	0.0396		Difference between medians				0.0153	0.0306		Difference between medians
0.0314	0.0121		Median of column A	0,02640, n=3334			0.0402	0.0206		Median of column A	0,02410, n=3593
0.0353	0.039		Median of column B	0,03480, n=4594			0.0151	0.0377		Median of column B	0,03170, n=5155
0.0147	0.0323		Difference: Actual	0.0084			0.014	0.0203		Difference: Actual	0.0076
0.0367	0.0109		Difference: Hodges-Lehmann	0.0076			0.0243	0.0196		Difference: Hodges-Lehmann	0.0071
0.0186	0.0266						0.0107	0.0447
0.0497	0.0523						0.0159	0.0297
0.0032	0.0304						0.0088	0.0479
0.0338	0.0267						0.0025	0.0127
0.0307	0.0261						0.0062	0.0436
0.0632	0.0289						0.0134	0.0146
0.0102	0.0538						0.0185	0.0184
0.0499	0.0216						0.0027	0.018
0.0473	0.0367						0.0189	0.0236
0.0266	0.0428						0.0245	0.0439
0.0643	0.0155						0.0075	0.0107
0.0371	0.0429						0.0199	0.0216
0.0367	0.0249						0.0394	0.0388
0.0833	0.0281						0.0397	0.0298
0.0817	0.0381						0.0153	0.0323
0.019	0.0174						0.0163	0.048
0.0206	0.0348						0.0197	0.028
0.1016	0.0702						0.0392	0.0249
0.0548	0.0112						0.0103	0.0412
0.0077	0.0695						0.0243	0.0343
0.0493	0.0445						0.0194	0.0555
0.0288	0.0692						0.0113	0.0321
0.0337	0.0238						0.0234	0.0502
0.0237	0.0204						0.0186	0.01
0.0202	0.0138						0.0275	0.0258
0.0253	0.0354						0.0133	0.0228
0.0201	0.0523						0.0105	0.0301
0.0109	0.0499						0.025	0.0507
0.0037	0.0224						0.0081	0.0145
0.0068	0.052						0.0115	0.0125
0.0316	0.0081						0.019	0.0159
0.0667	0.0306						0.0173	0.0251
0.0418	0.0625						0.0353	0.0251
0.0033	0.0348						0.0306	0.0426
0.0347	0.0428						0.0183	0.0323
0.0429	0.0105						0.0601	0.0443
0.0462	0.0281						0.0045	0.0342
0.0106	0.0033						0.0258	0.0281
0.0365	0.0714						0.0162	0.0341
0.06	0.0623						0.0192	0.0276
0.0074	0.0245						0.0416	0.0111
0.0627	0.0427						0.0081	0.0322
0.0532	0.0233						0.0162	0.0627
0.0553	0.0129						0.0123	0.0538
0.0138	0.0284						0.0091	0.0367
0.0167	0.0352						0.0308	0.0118
0.023	0.0249						0.0265	0.0438
0.0608	0.0499						0.0123	0.0087
0.0309	0.0469						0.0141	0.035
0.0119	0.0488						0.0111	0.0429
0.0328	0.0443						0.0107	0.0618
0.0555	0.0179						0.0349	0.017
0.0515	0.0276						0.0197	0.0387
	0.037						0.0305	0.0632
	0.075						0.0288	0.0362
0.0062	0.0162						0.0131	0.036
0.0027	0.0239						0.0191	0.0058
0.003	0.0499						0.0161	0.0428
0.0052	0.021						0.0218	0.0353
0.0235	0.0066						0.0294	0.0357
0.0247	0.0103						0.0066	0.0257
0.0055	0.0179						0.0166	0.0526
0.0047	0.0131						0.0227	0.0349
0.012	0.0365						0.0251	0.014
0.0181	0.0097						0.0247	0.04
0.0254	0.0544						0.0127	0.015
0.0055	0.012						0.0272	0.0117
0.0064	0.0544						0.0116	0.0083
0.0284	0.0312						0.0109	0.0369
0.0245	0.0203						0.0028	0.0268
0.0063	0.0165						0.0232	0.0274
0.0245	0.0102						0.0074	0.0595
0.011	0.0404						0.0193	0.0244
0.0127	0.0564						0.0302	0.05
0.0125	0.0278						0.0112	0.0202
0.0122	0.0136						0.0172	0.0485
0.0154	0.0075						0.0167	0.0354
0.021	0.0346						0.0273	0.0231
0.006	0.0351						0.0319	0.045
0.0124	0.0062						0.0112	0.0372
0.0119	0.0167						0.0265	0.0208
0.0215	0.0213						0.0188	0.0305
0.0147	0.0076						0.0331	0.0284
0.0298	0.0103						0.0107	0.0084
0.0062	0.0223						0.0255	0.0569
0.0328	0.0177						0.0162	0.0382
0.0113	0.0181						0.0824	0.0241
0.0085	0.0155						0.0235	0.0355
0.0119	0.0895						0.0091	0.0163
0.0046	0.0503						0.0186	0.0164
0.0125	0.0447						0.0308	0.0142
0.042	0.0473						0.0147	0.0481
0.0173	0.0281						0.0069	0.0671
0.0183	0.019						0.0402	0.0411
0.014	0.0024						0.0379	0.0438
0.0161	0.0026						0.0299	0.0324
0.0022	0.0053						0.0172	0.0301
0.0173	0.0288						0.0027	0.0351
0.0041	0.0056						0.0143	0.0194
0.0076	0.0029						0.0077	0.0217
0.0032	0.0309						0.0224	0.0489
0.0207	0.0651						0.0319	0.019
0.003	0.0306						0.0068	0.0265
0.0075	0.0621						0.0557	0.0159
0.0136	0.0398						0.0146	0.0183
0.0259	0.0147						0.0072	0.0344
0.05	0.0336						0.0395	0.0319
0.0042	0.0404						0.0165	0.0307
	0.0291						0.0272	0.0173
	0.0265						0.0055	0.0359
0.0286	0.0222						0.0176	0.0262
0.0038	0.0251						0.0193	0.0251
0.0155	0.0574						0.0105	0.0157
0.0097	0.0344						0.0187	0.042
0.0033	0.0062						0.0032	0.017
0.0074	0.0422						0.0128	0.047
0.0023	0.0157						0.0087	0.0087
0.0087	0.0411						0.0493	0.0267
0.0125	0.0085						0.0253	0.0535
0.0037	0.0483						0.0238	0.0344
0.0086	0.0271						0.0144	0.0304
0.0099	0.0313						0.0341	0.0414
0.0199	0.0212						0.0536	0.0108
0.0043	0.0282						0.0658	0.0432
0.0064	0.0805						0.0446	0.0494
0.0215	0.0264						0.0128	0.0183
0.0027	0.0181						0.0669	0.0245
0.0197	0.0024						0.0068	0.0167
0.0098	0.0586						0.0121	0.011
0.0182	0.0939						0.033	0.0424
0.0186	0.0129						0.0035	0.0218
0.002	0.0656						0.0232	0.0261
0.0133	0.0549						0.0123	0.0336
0.0257	0.0163						0.0216	0.0339
0.0054	0.0583						0.0111	0.0178
0.0142	0.0189						0.0055	0.033
0.0032	0.0167						0.0141	0.0197
0.0064	0.0278						0.017	0.0474
0.0034	0.0385						0.0396	0.0427
0.0321	0.0472						0.0253	0.0412
0.0199	0.0248						0.0371	0.0172
0.0289	0.0311						0.015	0.007
0.0038	0.044						0.0228	0.0277
0.0169	0.0163						0.0229	0.026
0.0251	0.0314						0.0175	0.0064
0.0081	0.0215						0.0186	0.0189
0.0147	0.0227						0.015	0.0127
0.0111	0.0207						0.0173	0.0092
0.0182	0.0207						0.0108	0.0139
0.0186	0.0522						0.0081	0.0367
0.0194	0.0313						0.0329	0.0156
0.0101	0.0415						0.0245	0.0514
0.0349	0.0489						0.0228	0.0268
0.0066	0.0439						0.0092	0.0267
0.0274	0.035						0.022	0.0298
0.0089	0.0341						0.0432	0.0233
0.0166							0.037	0.0147
0.0169	0.0219						0.0076	0.0133
0.0203	0.0371						0.0303	0.0422
0.0045	0.0318						0.0394	0.0166
0.0171	0.035						0.0325	0.0154
0.0143	0.0557						0.0238	0.0152
0.0099	0.057						0.0066	0.0354
0.0029	0.0214						0.0104	0.0112
0.0199	0.0058						0.0208	0.0445
0.0244	0.0197						0.0426	0.0272
0.0042	0.0273						0.0284	0.0167
0.0286	0.0159						0.0281	0.0251
0.0205	0.0305						0.0068	0.017
0.0199	0.0331						0.0066	0.029
0.0065	0.034						0.0504	0.0044
0.0186	0.0591						0.0297	0.0409
0.0085	0.0188						0.0302	0.0557
0.012	0.0121						0.0332	0.0197
0.0106	0.0334						0.0128	0.0227
0.0341	0.0105						0.0204	0.0033
0.0166	0.0149						0.0152	0.0101
0.0103	0.0349						0.0316	0.0274
0.022	0.0472						0.0241	0.0053
0.0044	0.0443						0.0181	0.0152
0.0155	0.0499						0.0278	0.0103
0.0051	0.0252						0.0331	0.0182
0.0338	0.0146						0.0125	0.0131
0.0283	0.0223						0.0569	0.0231
0.0366	0.0356						0.0221	0.041
0.0216	0.0297						0.0382	0.0251
0.0094	0.0524						0.0195	0.0152
0.0117	0.0627						0.0088	0.0592
0.02	0.0356						0.0213	0.0397
0.0178	0.0091						0.0335	0.0407
0.0128	0.0198						0.0102	0.0327
0.0378	0.0346						0.0181	0.0147
0.0018	0.0309						0.0213	0.0238
0.007	0.0561						0.0252	0.0338
0.0241	0.0264						0.0202	0.0156
0.0066	0.0301						0.008	0.0085
0.0118	0.0368						0.0155	0.014
0.0067	0.0228						0.027	0.0124
0.0105	0.0097						0.0414	0.0388
0.0151	0.0386						0.0163	0.028
0.0094	0.0338						0.0357	0.0404
0.0064	0.019						0.0209	0.0609
0.0239	0.0233						0.028	0.0242
0.0113	0.0681						0.0202	0.0215
0.0271	0.0753						0.0059	0.0331
0.0135	0.0247						0.0323	0.0177
0.0064	0.0023						0.0077	0.0635
0.0069	0.0077						0.0151	0.0461
0.0169	0.0074						0.0201	0.0333
0.0083	0.0654						0.0302	0.0544
0.0157	0.0291						0.0481	0.0492
0.0142	0.0179						0.0306	0.0014
0.009	0.0293						0.0304	0.0377
0.0066	0.0448						0.0384	0.0132
0.0108	0.0273						0.0145	0.0132
0.0297	0.0497						0.0404	0.0357
0.0201	0.0478						0.0176	0.0183
0.0073	0.0605						0.0241	0.0426
0.0135	0.0517						0.0495	0.0463
0.0316	0.0571						0.0205	0.0307
0.0151	0.0151						0.0164	0.0291
0.0088	0.0401						0.0254	0.0187
0.0195	0.0163						0.0366	0.0397
0.0173	0.0184						0.0311	0.0099
0.0101	0.0121						0.0249	0.0264
0.0226	0.0136						0.0277	0.0289
0.0126	0.0292						0.0288	0.0457
0.0055	0.0294						0.0402	0.0278
0.0119	0.0426						0.0465	0.0572
0.0221	0.0338						0.0282	0.0235
0.0155	0.029						0.0336	0.041
0.0206	0.0127						0.022	0.0616
0.0094	0.0149						0.0245	0.0037
	0.0531						0.0208	0.0101
0.0128	0.0423						0.0075	0.0214
0.0094	0.0093						0.0293	0.0217
0.0082	0.0222						0.0054	0.0191
0.015	0.0138						0.0225	0.0168
0.0144	0.0314						0.0179	0.0424
0.0114	0.0493						0.0352	0.0572
0.0054	0.0636						0.023	0.0214
0.0036	0.0373						0.0326	0.023
0.0084	0.0638						0.0204	0.0417
0.0104	0.0584						0.0265	0.0172
0.0093	0.0197						0.0044	0.0331
0.0434	0.0238						0.0269	0.0421
0.0057	0.0363						0.0248	0.0084
0.0343	0.0059						0.0373	0.0063
0.0394	0.0821						0.0247	0.0437
0.0207	0.0685						0.0119	0.0261
0.0258	0.005						0.0172	0.0031
0.0202	0.0307						0.0196	0.0248
0.0417	0.0271						0.0108	0.0461
0.0203	0.0367						0.0256	0.0264
0.0233	0.0557						0.0416	0.0257
0.0212	0.0217						0.0344	0.0445
0.0159	0.023						0.0421	0.0422
0.0111	0.0173						0.04	0.0197
0.0172	0.0351						0.0185	0.0211
0.0597	0.0278						0.0198	0.0443
0.0077	0.0624						0.02	0.0208
0.0454							0.0246	0.0247
0.0047	0.0472						0.0312	0.0158
0.0047	0.0156						0.019	0.0193
0.0887	0.0255						0.0281	0.0274
0.0268	0.0035						0.0609	0.0231
0.0586	0.0514						0.0253	0.0204
0.0066	0.0482						0.0231	0.0267
0.0187	0.0509						0.0487	0.0274
0.0347	0.0307						0.038	0.0078
0.0501	0.0569						0.0333	0.0448
0.0844	0.0384						0.0192	0.0196
0.0128	0.0466						0.024	0.0385
0.0112	0.0398						0.0106	0.0372
0.0404	0.0636						0.0387	0.0409
0.0155	0.0594						0.0504	0.0392
0.0099	0.0543						0.0301	0.0729
0.0132	0.0122						0.0479	0.0332
0.0146	0.074						0.0263	0.064
0.0124	0.0504						0.0242	0.0226
0.0177	0.0282						0.0122	0.023
0.011	0.081						0.0159	0.022
	0.0555						0.0549	0.0335
	0.0319						0.0388	0.0301
0.0122	0.0313						0.0132	0.0367
0.0123	0.0253						0.0308	0.0358
0.0222	0.0614						0.0261	0.0143
0.0116	0.0399						0.0389	0.0265
0.0375	0.0648						0.0194	0.0279
0.0329	0.0538						0.0429	0.0325
0.0237	0.029						0.0329	0.0427
0.0278	0.0293						0.0216	0.0294
0.0293	0.0314						0.0564	0.0471
0.0405	0.0448						0.0295	0.0385
0.0193	0.0566						0.0445	0.016
0.0108	0.0593						0.0193	0.0285
0.0113	0.0227						0.0167	0.0557
0.0166	0.0162						0.0315	0.0267
0.0033	0.0587						0.015	0.0305
0.0208	0.0301						0.035	0.0254
0.017	0.0377						0.0104	0.0116
0.0109	0.0289						0.0268	0.0291
0.0195	0.011						0.0212	0.0137
0.015	0.0498						0.0075	0.081
0.0136	0.0149						0.0306	0.043
0.016	0.0252						0.0137	0.0178
0.0378	0.0232						0.0145	0.0516
0.0147	0.0518						0.0328	0.0473
0.0304	0.0433						0.0323	0.0467
0.0208	0.0573						0.0028	0.0353
0.0308	0.0656						0.0058	0.0435
0.0263	0.0739						0.0261	0.0617
0.0168	0.0161						0.0031	0.0049
0.0385	0.0221						0.0017	0.0171
0.0288	0.0188						0.0261	0.0235
0.0109	0.0021						0.0257	0.0128
0.0092	0.0331						0.0189	0.0093
0.0121	0.0179						0.0267	0.0203
0.015	0.0067						0.0143	0.0292
0.0239	0.0562						0.0354	0.0271
0.0201	0.0181						0.003	0.0192
0.0334	0.0535						0.0099	0.0379
0.0115	0.0066						0.0278	0.0386
0.0364	0.0184						0.0355	0.0443
0.0185	0.005						0.0303	0.0358
0.0234	0.0347						0.0046	0.0266
0.0163	0.0678						0.0237	0.0315
0.0074	0.0113						0.0242	0.0332
0.0019	0.0032						0.0164	0.0435
0.0188	0.0397						0.015	0.0414
0.0162	0.0703						0.0087	0.0378
0.0171	0.0457						0.0311	0.0301
0.011	0.0177						0.007	0.0089
0.0316	0.0206						0.0096	0.0442
0.032	0.0189						0.0053	0.012
0.039	0.0436						0.0285	0.0432
0.0207	0.0708						0.01	0.0604
0.0133	0.0164						0.0149	0.0289
0.0233	0.0076						0.0246	0.0326
0.0055	0.0045						0.0053	0.0418
0.0106	0.0759						0.0128	0.0252
0.0287	0.0392						0.0462	0.0263
0.0277	0.0655						0.0373	0.0629
0.0184	0.0633						0.0227	0.0829
0.0038	0.0054						0.0068	0.0411
0.008	0.0253						0.0433	0.0348
0.0126	0.0499						0.0186	0.0369
0.0153	0.0292						0.0171	0.0125
0.0075	0.0662						0.0274	0.057
0.0186	0.0578						0.0171	0.0209
0.0396	0.0669						0.0051	0.0389
0.0087	0.0747						0.0234	0.0445
0.0167	0.0444						0.0211	0.0359
0.0069	0.0048						0.0075	0.053
0.0098	0.0165						0.035	0.0317
0.0491	0.0212						0.0142	0.0209
0.0334	0.0476						0.0298	0.0252
0.0324	0.0205						0.0335	0.0649
0.0228	0.0155						0.0211	0.0354
0.0287	0.0386						0.0173	0.0714
0.0347	0.0113						0.0351	0.0545
0.0126	0.0485						0.0389	0.0182
0.0378	0.0416						0.0081	0.015
0.0187	0.0155						0.0126	0.0609
0.0274	0.0551						0.0243	0.0755
0.0047	0.0275						0.0347	0.0554
0.0359	0.0278						0.0231	0.0788
0.0238	0.0153						0.0244	0.0198
0.0414	0.0487						0.0139	0.0209
0.0273	0.0303						0.0451	0.0273
0.0342	0.0225						0.0393	0.0269
0.0117	0.0802						0.0097	0.0285
0.0144	0.0449						0.0186	0.074
0.0245	0.0214						0.047	0.0447
0.0127	0.0918						0.027	0.0357
0.0324	0.0277						0.0243	0.0338
0.0188	0.0226						0.0242	0.0542
0.0275	0.0437						0.0696	0.057
0.015	0.0157						0.0183	0.0212
0.0069	0.0066						0.0056	0.0575
0.026	0.0212						0.0347	0.0733
0.0155	0.0258						0.017	0.0382
0.0059	0.0682						0.0137	0.0343
0.0068	0.0378						0.0091	0.0783
0.0172	0.0453						0.0562	0.0227
0.0108							0.0223	0.0569
0.0074	0.021						0.0373	0.0525
0.0323	0.0591						0.0118	0.0182
0.0327	0.0201						0.0258	0.0408
0.015	0.0216						0.0241	0.0346
0.0259	0.0218						0.0215	0.0189
0.0182	0.0038						0.0325	0.0657
0.008	0.0213						0.011	0.0517
0.0311	0.0102						0.0169	0.0601
0.0272	0.0739						0.0094	0.0458
0.0206	0.0463						0.0285	0.0638
0.0127	0.0124						0.0099	0.0314
0.0117	0.0348						0.0346	0.0294
0.0167	0.0167						0.0162	0.0826
0.0174	0.0088						0.0057	0.0474
0.0297	0.0077						0.0162	0.0093
0.0197	0.023						0.0377	0.0656
0.0217	0.0373						0.0131	0.036
0.0095	0.0119						0.0246	0.0696
0.0052	0.0352						0.0155	0.0329
0.0231	0.0525						0.0397	0.0322
0.0093	0.0082						0.0164	0.048
0.0167	0.0103						0.0146	0.0381
0.0047	0.0335						0.0153	0.0189
0.0127	0.0628						0.0366	0.0183
0.0375	0.0095						0.0367	0.0518
0.0442	0.0125						0.0238	0.0268
0.0111	0.0067						0.0083	0.0217
0.0059	0.0564						0.0146	0.033
0.0282	0.0594						0.0398	0.0409
0.0492	0.0034						0.0269	0.0206
0.0075	0.0352						0.0344	0.0612
0.0067	0.0478						0.0205	0.0701
0.0177	0.0329						0.0287	0.0254
0.0082	0.0235						0.0157	0.0288
0.0082	0.0222						0.0271	0.0618
0.0196	0.0759						0.0083	0.0703
0.0057	0.0215						0.0124	0.0183
0.0174	0.0384						0.0145	0.0125
0.0174	0.0289						0.0258	0.0086
0.0054	0.0387						0.0299	0.005
0.0291	0.0476						0.0258	0.0362
0.0118	0.0312						0.0292	0.0164
0.0103	0.0221						0.0134	0.0121
0.0283	0.0251						0.0475	0.0189
0.0202	0.0255						0.0119	0.0238
0.0195	0.0376						0.0359	0.0272
0.0055	0.0395						0.0096	0.0279
0.0135	0.0248						0.011	0.0249
0.0262	0.0397						0.0241	0.0072
0.0057	0.0124						0.0138	0.0151
0.0261	0.0579						0.0412	0.0083
0.0074	0.0027						0.0117	0.0311
0.0157	0.0498						0.0523	0.0201
0.0064	0.0343						0.0193	0.0057
0.0349	0.0354						0.0116	0.0522
0.0161	0.0296						0.0294	0.0216
0.0096	0.0729						0.0385	0.0283
0.0175	0.0377						0.0523	0.0205
0.0269							0.0146	0.0049
0.0406	0.0414						0.0503	0.0137
0.0231	0.0191						0.0073	0.0176
0.0119	0.0231						0.0292	0.0266
0.0034	0.0666						0.0157	0.0097
0.0277	0.0393						0.0179	0.0159
0.0152	0.0251						0.0317	0.0209
0.0323	0.0204						0.0277	0.0088
0.0175	0.0265						0.0107	0.0182
0.023	0.0196						0.0367	0.0073
0.0155	0.0353						0.0186	0.0456
0.0395	0.0544						0.0114	0.0093
0.0161	0.0781						0.0057	0.0094
0.012	0.019						0.0076	0.0207
0.0197	0.0473						0.0316	0.0336
0.0103	0.0555						0.0396	0.0376
0.0147	0.0518						0.0558	0.0083
0.0198	0.0208						0.0247	0.0141
0.0061	0.0214						0.0146	0.0086
0.0283	0.0393						0.0183	0.0194
0.0225	0.0109						0.0128	0.0265
0.0269	0.0115						0.0288	0.0536
0.0262	0.0597						0.0294	0.0236
0.0093	0.0615						0.0209	0.0264
0.0312	0.0294						0.0074	0.0654
	0.0124						0.0344	0.0349
0.0343	0.0368						0.0536	0.0171
0.0099	0.0601						0.0606	0.0069
0.0346	0.0265						0.0231	0.0096
0.0472	0.0396						0.0249	0.0086
0.0218	0.0199						0.0217	0.0083
0.0277	0.0203						0.0368	0.059
0.0311	0.0281						0.0276	0.0349
0.0387	0.0694						0.0146	0.0363
0.0394	0.0071						0.0142	0.0162
0.02	0.0297						0.0378	0.0321
0.0364	0.034						0.0368	0.0331
0.0406	0.0097						0.0121	0.015
0.0404	0.0574						0.0267	0.019
0.0314	0.0339						0.016	0.0112
0.0286	0.0496						0.0514	0.04
0.0129	0.0288						0.0518	0.0307
0.0307	0.0416						0.0878	0.032
0.047	0.0251						0.0673	0.0247
0.0385	0.0342						0.0307	0.0542
0.0606	0.0135						0.0027	0.0187
0.0143	0.0756						0.0191	0.023
0.0593	0.0535						0.0747	0.0102
0.0559	0.0113						0.0609	0.0133
0.0344	0.096						0.0304	0.0198
0.0192	0.0089						0.0551	0.0289
0.0384	0.0439						0.0464	0.054
0.022	0.027						0.039	0.0202
0.0182	0.0237						0.0108	0.0116
0.0225	0.019						0.0456	0.0205
0.0694	0.0397						0.0119	0.0462
0.0557	0.045						0.0111	0.0423
0.0121	0.0641						0.0139	0.0235
0.0374	0.031						0.0402	0.0256
0.0456	0.0144						0.0178	0.0451
0.0049	0.0732						0.073	0.0275
0.01	0.0327						0.0186	0.0775
0.0405	0.0374						0.05	0.0281
0.0095	0.0119						0.0541	0.0386
0.0192	0.049						0.0128	0.0334
0.0102	0.0379						0.0609	0.0314
0.016	0.0459						0.028	0.0408
0.0525	0.0147						0.0717	0.0337
0.0296	0.0282						0.0515	0.0056
0.0173	0.0086						0.0673	0.0126
0.0202	0.0805						0.0179	0.0069
0.0107	0.0124						0.0498	0.0329
0.0109	0.0312						0.0056	0.0187
0.0199	0.055						0.0693	0.0191
0.0201	0.0335						0.0608	0.0127
0.0566	0.0131						0.0553	0.0228
0.0031	0.0357						0.044	0.004
0.0079	0.0665						0.0337	0.0395
0.0155	0.0218						0.0691	0.0346
0.0512	0.0278						0.053	0.0448
0.0219	0.037						0.0439	0.0146
0.0337	0.0465						0.0619	0.017
0.0773	0.0442						0.0426	0.0142
0.0195	0.026						0.0143	0.0207
0.0113	0.0392						0.0497	0.0226
0.0154	0.0292						0.064	0.0536
0.0158	0.0235						0.0599	0.0296
0.0151	0.0327						0.0442	0.005
0.0181	0.0315						0.0435	0.0131
0.0166	0.0283						0.058	0.0221
0.0318	0.0326						0.048	0.0649
0.0046	0.0371						0.0293	0.0639
0.0196	0.0256						0.0493	0.0208
0.0184	0.0417						0.039	0.0214
0.0103	0.0355						0.04	0.0261
0.0053	0.0699						0.0059	0.0366
0.0034	0.0263						0.0068	0.0311
0.0347	0.0337						0.0285	0.0655
0.005	0.0512						0.029	0.02
0.0325	0.0413						0.0344	0.0298
0.0092	0.0079						0.0258	0.0077
0.0436	0.0152						0.0191	0.0206
0.0497	0.0274						0.081	0.0352
0.0243	0.0145						0.0309	0.0309
0.014	0.011						0.0169	0.0383
0.0072	0.0571						0.0551	0.0173
0.0379	0.0212						0.0876	0.0348
0.0255	0.0138						0.0177	0.0213
0.0235	0.0358						0.0735	0.0294
0.0076	0.0542						0.0584	0.027
0.0371	0.0619						0.0412	0.0267
0.0216	0.0282						0.042	0.036
0.0204	0.0223						0.0666	0.0235
0.0295	0.0229						0.0273	0.0255
0.0192	0.0512						0.0178	0.0248
0.0128	0.0136						0.0152	0.0219
0.0456	0.0677						0.0343	0.0215
0.0059	0.0103						0.003	0.0361
0.0115	0.0375						0.0321	0.0327
0.0065	0.047						0.0113	0.0225
0.0299	0.0229						0.0272	0.0267
0.0401	0.0601						0.068	0.0146
0.0124	0.0378						0.0395	0.0146
0.0073	0.0072						0.0079	0.0305
0.0053	0.0384						0.015	0.0421
0.0109	0.0304						0.0337	0.0309
0.0133	0.0338						0.0346	0.0252
0.0211	0.0161						0.0636	0.0175
0.0247	0.0379						0.0538	0.0262
0.0477	0.0086						0.0323	0.0223
0.0237	0.0453						0.0166	0.0139
0.0189	0.0094						0.0191	0.0337
0.0115	0.0185						0.0351	0.0329
0.0066	0.0142						0.068	0.048
0.023	0.048						0.0074	0.0387
0.0307	0.0219						0.0547	0.0324
0.0297	0.0267						0.0392	0.027
0.0258	0.0031						0.0628	0.0593
0.0314	0.0553						0.0092	0.0091
0.012	0.0721						0.0426	0.0119
0.0115	0.0172						0.0326	0.0169
0.0102	0.0213						0.0399	0.0282
0.022	0.0301						0.0259	0.0245
0.0445	0.0355						0.021	0.0268
0.0161	0.0073						0.0445	0.024
0.0347	0.0269						0.0585	0.0251
0.0511	0.0104						0.0561	0.0185
0.0066	0.0489						0.0153	0.0315
0.0111	0.0177						0.0355	0.0205
0.0095	0.0339						0.0379	0.0848
0.0183	0.0266						0.0254	0.0369
0.0254	0.072						0.044	0.0207
0.0418	0.0381						0.0379	0.0339
0.0045	0.0353						0.0531	0.0311
0.0107	0.0207						0.0501	0.0406
0.0382	0.0388						0.0158	0.013
0.0166	0.0438						0.0218	0.0274
0.033	0.0242						0.0204	0.0089
0.0105	0.0443						0.0495	0.0559
0.0161	0.0289						0.0238	0.0185
0.0443	0.0299						0.0144	0.0443
0.0285	0.0144						0.0204	0.0252
0.0189	0.0386						0.0361	0.0278
0.0137	0.0049						0.0154	0.0385
0.0371	0.0321						0.0264	0.0112
0.0247	0.0497						0.0084	0.0328
0.0204	0.0139						0.0387	0.0146
0.0238	0.0358						0.0278	0.0438
0.0213	0.055						0.0193	0.0256
0.0259	0.0271						0.0712	0.0458
0.0355	0.0318						0.0838	0.0111
0.0125	0.0305						0.0441	0.0169
0.0277	0.0189						0.0563	0.0269
0.0257	0.0538						0.0069	0.0506
0.0412	0.0589						0.0321	0.0552
0.0145	0.0208						0.067	0.0242
0.0132	0.0121						0.0237	0.0361
0.0142	0.022						0.0338	0.0275
0.0095	0.0511						0.0289	0.0244
0.0396	0.0289						0.015	0.0488
0.0192	0.0087						0.0789	0.0246
0.0075	0.0386						0.0163	0.0417
0.0463	0.0425						0.0282	0.0345
0.0304	0.0341						0.0283	0.0163
0.0239	0.0343						0.063	0.0415
0.012	0.06						0.0181	0.011
0.0305	0.0189						0.0372	0.0127
0.0582	0.0252						0.0089	0.0502
0.0412	0.0107						0.0772	0.0202
0.0184	0.0066						0.0148	0.0339
0.0259	0.0524						0.0139	0.0204
0.0524	0.0149						0.0203	0.0904
0.0184	0.0144						0.0657	0.0308
0.0145	0.0176						0.015	0.0207
0.0197	0.0444						0.0521	0.0399
0.0324	0.0128						0.0201	0.0286
0.0156	0.0171						0.078	0.0175
0.037	0.0149						0.038	0.014
0.013	0.0364						0.01	0.0254
0.034	0.0195						0.0367	0.081
0.0403	0.0039						0.0305	0.066
0.0176	0.0304						0.0302	0.0355
0.0257	0.0307						0.0268	0.05
0.0334	0.0544						0.0537	0.036
0.0162	0.0199						0.0603	0.0253
0.0439	0.0252						0.0123	0.0218
0.0098	0.0288						0.0575	0.0181
0.0167	0.0461						0.0632	0.0393
0.0407	0.041						0.0122	0.0421
0.0107	0.0318						0.0259	0.0048
0.0322	0.0055						0.0336	0.0141
0.0248	0.0357						0.0642	0.0595
0.045	0.0076						0.0393	0.017
0.0116	0.0676						0.0401	0.0318
0.0077	0.0153						0.0389	0.0354
0.0114	0.0251						0.0192	0.0397
0.0054	0.0335						0.0699	0.0284
0.0356	0.0295						0.0228	0.0564
0.008	0.0295						0.0243	0.0309
0.0269	0.0329						0.0324	0.0112
0.0303	0.0225						0.0362	0.0199
0.0231	0.0295						0.0322	0.0153
0.0257	0.0463						0.038	0.0274
0.0188	0.0247						0.0249	0.0386
0.0247							0.0519	0.0409
0.0375	0.0302						0.0271	0.0256
0.0276	0.0264						0.0735	0.046
0.0258	0.026						0.0679	0.0246
0.0402	0.0069						0.0332	0.0091
0.0133	0.001						0.0388	0.023
0.0226	0.005						0.0521	0.0366
0.0128	0.0133						0.031	0.0397
0.0539	0.0351						0.0525	0.0217
0.0096	0.0164						0.0263	0.0331
0.0221	0.0034						0.0127	0.0232
0.0545	0.0011						0.037	0.0377
0.03	0.0601						0.0393	0.0281
0.0319	0.0183						0.0355	0.0194
0.0073	0.0157						0.0508	0.0387
0.0048	0.0211						0.0265	0.0482
0.0397	0.0238						0.0549	0.0081
0.0133	0.0096						0.0554	0.0286
0.0085	0.0408						0.0328	0.0173
0.0118	0.0517						0.0542	0.0321
0.0321	0.0081						0.0633	0.0201
0.0258	0.0158						0.0495	0.0262
0.0231	0.0314						0.0336	0.0461
0.0057	0.0236						0.0266	0.0281
0.018	0.0188						0.028	0.0176
0.0286	0.0082						0.0137	0.0514
0.0371	0.0343						0.0172	0.0316
0.0067	0.0418						0.0082	0.0403
0.0422	0.0156						0.0276	0.0514
0.0083	0.0054						0.0125	0.0404
0.0085	0.019						0.0154	0.0408
0.0178	0.0291						0.0114	0.0445
0.0148	0.0056						0.0084	0.059
0.0072	0.01						0.0104	0.0209
0.0274	0.0376						0.0169	0.0297
0.0427	0.0119						0.0143	0.0091
0.017	0.0284						0.0105	0.0371
0.061	0.0394						0.0088	0.0294
0.0427	0.0065						0.0339	0.017
0.019	0.0216						0.0344	0.0378
0.016	0.0214						0.0119	0.0178
0.0436	0.0644						0.0041	0.016
0.0144	0.0106						0.0166	0.033
0.009	0.0258						0.0228	0.0582
0.0244	0.0143						0.019	0.018
0.0173	0.0241						0.0375	0.0251
0.0121	0.0577						0.0098	0.0276
0.0261	0.0492						0.0279	0.0217
0.0464	0.0554						0.0397	0.0398
0.0457	0.0125						0.0334	0.0595
	0.0522						0.0348	0.0295
0.0352	0.0444						0.0284	0.011
0.0239	0.0519						0.0213	0.0351
0.005	0.0525						0.0203	0.0319
0.0466	0.0506						0.0397	0.0386
0.0362	0.0082						0.0363	0.0515
0.0095	0.029						0.0286	0.0242
0.0458	0.0253						0.0055	0.0275
0.0373	0.0568						0.0382	0.0203
0.0299	0.0046						0.0473	0.0291
0.0266	0.0154						0.0228	0.055
0.0256	0.0486						0.0469	0.0375
0.0569	0.0432						0.0394	0.0346
0.004	0.0409						0.052	0.0192
0.0097	0.0178						0.0294	0.026
0.0545	0.0117						0.0175	0.0418
0.0359	0.0486						0.0128	0.035
0.0314	0.0537						0.0141	0.0303
0.0519	0.0507						0.0073	0.0229
0.0288	0.0115						0.0348	0.0317
0.0689	0.0229						0.059	0.0342
0.0163	0.0534						0.024	0.0412
0.0374	0.0303						0.0128	0.0326
0.0146	0.0395						0.0285	0.0229
0.03	0.0304						0.0168	0.0684
0.0419	0.0514						0.0084	0.0521
0.0343	0.0154						0.0189	0.0267
0.0666	0.0063						0.0071	0.0487
0.0712	0.066						0.0216	0.0412
0.0225	0.0113						0.025	0.0145
0.0486	0.059						0.0365	0.0297
0.0402	0.0223						0.0228	0.0238
0.0435	0.0485						0.0152	0.0297
0.0115	0.0263						0.0093	0.0636
0.0502	0.024						0.0099	0.0293
0.039	0.0731						0.047	0.0287
0.0476	0.0087						0.0295	0.043
0.0128	0.0195						0.0587	0.0315
0.0475	0.0147						0.0255	0.019
0.0305	0.0291						0.0376	0.0383
0.0651	0.0154						0.0052	0.0189
0.0527	0.007						0.0067	0.0419
0.0403	0.0184						0.035	0.0282
0.0124	0.0552						0.0486	0.0304
0.0575	0.0103						0.0232	0.0219
0.0529	0.0391						0.0228	0.0685
0.03	0.0028						0.0149	0.0156
0.0338	0.0194						0.0098	0.026
0.0215	0.0147						0.0131	0.0417
0.0392	0.0433						0.028	0.0419
0.0383	0.0062						0.052	0.018
0.0611	0.0614						0.0115	0.0232
0.06	0.0016						0.0056	0.0204
0.0547	0.0149						0.0406	0.0427
0.0451	0.0077						0.0304	0.0359
0.064	0.0257						0.0129	0.0364
0.0521	0.0308						0.0363	0.0333
0.0188	0.0063						0.0183	0.0256
0.0477	0.0047						0.0179	0.0589
0.0232	0.0102						0.0143	0.0148
0.0229	0.0241						0.0055	0.0158
0.0315	0.0521						0.016	0.0274
0.0363	0.0275						0.0501	0.0411
0.021	0.0093						0.0088	0.0262
0.0505	0.0181						0.0072	0.0109
0.0073	0.0255						0.0086	0.0257
0.0318	0.0192						0.019	0.0306
0.0147	0.0104						0.014	0.0404
0.0431	0.0219						0.0364	0.0452
0.0281	0.0521						0.0274	0.0641
0.0524	0.0095						0.0132	0.0155
0.0393	0.046						0.0253	0.0303
0.0542	0.003						0.0295	0.0374
0.0474	0.0344						0.0219	0.0236
0.0358	0.0274						0.0337	0.0374
0.0422	0.0234						0.009	0.0369
0.017	0.0173						0.0238	0.0348
0.0529	0.023						0.0192	0.0202
0.0581	0.0165						0.0134	0.0091
0.038	0.0272						0.0511	0.0459
0.0081	0.0519						0.0206	0.0196
0.0213	0.0144						0.0115	0.0219
0.0389	0.0118						0.0333	0.0518
0.0519	0.0324						0.024	0.0187
0.0342	0.0037						0.0138	0.0352
0.0072	0.0693						0.0112	0.0484
0.0176	0.0471						0.0106	0.0194
0.0491	0.0536						0.0453	0.0505
0.0429	0.0151						0.0314	0.0291
0.0409	0.0187						0.0343	0.0518
0.0172	0.0086						0.0061	0.0624
0.0166	0.0097						0.0068	0.0558
0.0731	0.0071						0.0027	0.0272
0.03	0.0492						0.0151	0.0154
0.0381	0.0145						0.0526	0.0079
0.031	0.0248						0.0227	0.0284
0.0168	0.0403						0.0313	0.0521
0.0097	0.0664						0.0339	0.029
0.005	0.0052						0.0269	0.0389
0.0431	0.0141						0.0171	0.0072
0.0471	0.0528						0.0428	0.0291
0.028	0.0294						0.0212	0.018
0.0314	0.0294						0.0207	0.0321
0.0408	0.0251						0.0483	0.0427
0.0458	0.0103						0.0106	0.0221
0.0658	0.0109						0.0088	0.0424
0.0345	0.0114						0.0177	0.0171
0.0397	0.0112						0.013	0.0339
0.0219	0.0454						0.0179	0.022
0.046	0.0241						0.023	0.0316
0.0189	0.0147						0.0237	0.0364
0.0126	0.004						0.0175	0.0297
0.0686	0.0454						0.0483	0.0426
0.0139	0.0299						0.0213	0.0313
0.0205	0.0104						0.0249	0.0421
0.0027	0.0122						0.0188	0.0102
0.0183	0.0154						0.0388	0.0622
0.024	0.0359						0.0155	0.0404
0.0247	0.0342						0.0381	0.0446
0.0289	0.0104						0.021	0.0491
0.0471	0.0171						0.0257	0.0346
0.0391	0.0593						0.0328	0.061
0.0105	0.0268						0.0195	0.0211
0.0441	0.0159						0.005	0.02
0.0335	0.0484						0.0282	0.0364
0.0602	0.0284						0.0382	0.016
0.0416	0.0213						0.0541	0.0254
0.0147	0.0227						0.02	0.0035
0.009	0.0256						0.0228	0.0492
0.022	0.0145						0.0214	0.0195
0.0076	0.0432						0.019	0.0216
0.0179	0.0255						0.0131	0.0306
0.0386	0.0542						0.0237	0.0262
0.0589	0.0162						0.0203	0.0407
0.016	0.0339						0.0118	0.0286
0.0127	0.0416						0.0168	0.0385
0.0269	0.0288						0.0277	0.0149
0.0496	0.019						0.026	0.018
0.0363	0.0348						0.0053	0.0294
0.0404	0.0293						0.0309	0.0183
0.067	0.0433						0.0229	0.0125
0.0256	0.0146						0.0448	0.0312
0.0369	0.0293						0.03	0.0309
0.0229	0.0319						0.0097	0.054
0.0179	0.0335						0.0066	0.0272
0.0528	0.0374						0.0178	0.0174
0.0361	0.0232						0.0447	0.0215
0.0508	0.0163						0.0399	0.025
0.0703	0.0527						0.011	0.0276
0.0258	0.0298						0.046	0.0249
0.0291	0.0133						0.0223	0.0457
0.0224	0.0234						0.0122	0.0188
0.0397	0.0148						0.0193	0.0242
0.0413	0.0219						0.0156	0.025
0.037	0.0078						0.0418	0.0292
0.0231	0.0063						0.0212	0.0405
0.0329	0.0187						0.0196	0.0347
0.0266	0.0379						0.0247	0.0538
0.0401	0.0322						0.0487	0.0388
0.0317	0.0168						0.0399	0.0347
0.0447	0.0025						0.0073	0.033
0.0787	0.012						0.0236	0.0343
0.0603	0.0479						0.0332	0.018
0.0351	0.0527						0.0467	0.0481
0.0409	0.0286						0.0265	0.0203
0.0429	0.0191						0.013	0.0295
0.0177	0.0376						0.037	0.0312
0.0322	0.0376						0.0201	0.0653
0.0386	0.0248						0.0306	0.0144
0.0288	0.0406						0.0168	0.032
0.0264	0.0463						0.009	0.0118
0.0487	0.0399						0.0258	0.0324
0.0188	0.0545						0.0209	0.0203
0.0238	0.0058						0.0228	0.0049
0.0301	0.0163						0.0382	0.0231
0.0218	0.0232						0.0349	0.0277
0.0425	0.0494						0.0182	0.0286
0.0461	0.034						0.0164	0.0331
0.0314	0.0193						0.0534	0.0234
0.0318	0.0745						0.0797	0.0195
0.0476	0.0266						0.0114	0.0348
0.0498							0.0133	0.0228
0.0593	0.0213						0.0108	0.0211
0.0342	0.0459						0.0127	0.016
0.0449	0.0198						0.0198	0.0261
0.0643	0.0289						0.0066	0.0225
0.0569	0.0273						0.0227	0.0222
0.0479	0.0484						0.0185	0.0538
0.0189	0.0647						0.0136	0.0211
0.0271	0.0367						0.0295	0.048
0.0381	0.0378						0.049	0.0478
0.0507	0.0611						0.012	0.045
0.0341	0.0404						0.0267	0.0288
0.0146	0.0351						0.0039	0.0215
0.0469	0.0085						0.0108	0.0338
0.0301	0.0155						0.0221	0.0233
0.03	0.0146						0.0177	0.0319
0.028	0.0344						0.0253	0.0314
0.0485	0.0443						0.0255	0.0307
0.0245	0.0142						0.0103	0.031
0.0644	0.0575						0.0092	0.0263
0.0187	0.0353						0.0123	0.0108
0.0629	0.0501						0.029	0.0354
0.0455	0.0411						0.0179	0.0297
0.0417	0.0304						0.0307	0.0519
0.0112	0.0514						0.0261	0.0241
0.022	0.0664						0.0112	0.0398
0.0051	0.0341						0.039	0.0203
0.0227	0.0074						0.0294	0.04
0.0362	0.0149						0.0121	0.0213
0.0423	0.0344						0.0138	0.0252
0.0355	0.0222						0.0185	0.0226
0.0246	0.0289						0.0226	0.0455
0.028	0.0214						0.0186	0.0196
0.0194	0.0386						0.0181	0.0352
0.0331	0.0401						0.0351	0.046
0.0478	0.0439						0.0061	0.0357
0.0386	0.0556						0.0329	0.0345
0.022	0.0228						0.0444	0.0114
0.0418	0.0226						0.0148	0.0446
0.0508	0.015						0.0194	0.0455
0.0259	0.0504						0.0233	0.0343
0.0302	0.0266						0.008	0.0321
0.0399	0.0672						0.0539	0.0305
0.0418	0.0564						0.0179	0.014
	0.0262						0.0305	0.0135
0.0252	0.0297						0.0113	0.0359
0.0216	0.0374						0.0213	0.0144
0.0091	0.0201						0.0109	0.0222
0.0289	0.0177						0.0079	0.0283
0.0232	0.0199						0.0274	0.0209
0.0366	0.0376						0.0017	0.0223
0.0219	0.0346						0.0426	0.0267
0.03	0.0165						0.0122	0.0394
0.026	0.0446						0.0325	0.0359
0.0089	0.0056						0.0647	0.0531
0.0619	0.0096						0.0129	0.0289
0.0457	0.0394						0.0292	0.0358
0.0071	0.0298						0.036	0.0288
0.0204	0.0244						0.0107	0.009
0.0397	0.0408						0.0262	0.0347
0.0302	0.0123						0.0382	0.0397
0.0508	0.0279						0.0242	0.0371
0.0279	0.0882						0.0233	0.0467
0.0079	0.0379						0.0282	0.0264
0.0109	0.0384						0.0365	0.0109
0.0197	0.0142						0.0417	0.0187
0.0379	0.0553						0.0321	0.0358
0.0423	0.0596						0.0198	0.0289
0.0137	0.0394						0.0154	0.0161
0.0084	0.0189						0.0089	0.0356
0.0372	0.022						0.0185	0.0183
0.0389	0.0103						0.0112	0.0487
0.0277	0.014						0.0203	0.0324
0.0087	0.0325						0.0145	0.0144
0.0248	0.0436						0.0302	0.0314
0.0284	0.0328						0.0126	0.0284
0.0504	0.0466						0.0414	0.0361
0.0276	0.0346						0.0299	0.0206
0.0221	0.0178						0.0081	0.0203
0.0137	0.0189						0.0136	0.0428
0.0174	0.0123						0.0359	0.0288
0.0145	0.0181						0.0094	0.0182
0.0308	0.0335						0.0085	0.0381
0.0414	0.0425						0.0217	0.0374
0.0329	0.0076						0.0326	0.0456
0.0365	0.0182						0.0246	0.0348
0.0494	0.0215						0.0077	0.0224
0.0517	0.0377						0.0108	0.0243
0.0084	0.0196						0.0236	0.0459
0.0462	0.036						0.0141	0.0596
0.0407	0.0458						0.0077	0.0374
0.0427	0.0553						0.025	0.0223
0.0287	0.0418						0.0323	0.0356
0.0324	0.0304						0.0159	0.062
0.0165	0.0656						0.0244	0.0355
0.0341	0.0436						0.0107	0.0398
0.0092	0.0549						0.0192	0.0333
0.0168	0.0376						0.0165	0.0171
0.0193	0.0503						0.0043	0.0204
0.0039	0.0503						0.0264	0.0155
0.0106	0.0237						0.0115	0.0554
0.0414	0.0282						0.0198	0.0129
0.0347	0.0229						0.0067	0.0133
0.0114	0.0268						0.0185	0.0347
0.0063	0.0535						0.0122	0.0497
0.0055	0.0322						0.005	0.05
0.0335	0.0771						0.0323	0.0287
0.0197	0.0418						0.0264	0.0435
0.0088	0.0319						0.0087	0.0604
0.0201	0.0196						0.0034	0.0223
0.0043	0.0241						0.0073	0.0565
0.0146	0.0584						0.0172	0.0699
0.0235	0.0202						0.0098	0.03
0.0148	0.0527						0.0262	0.0478
0.0144	0.0407						0.0133	0.0306
0.0208	0.0362						0.0093	0.0474
0.0212	0.0414						0.0093	0.0275
0.0258	0.0133						0.0033	0.0246
0.0273	0.0457						0.0138	0.0293
0.0442	0.0548						0.0102	0.0293
0.0361	0.0249						0.0102	0.0421
0.0282	0.0193						0.0068	0.0443
0.0093	0.0266						0.008	0.0172
0.0428	0.0205						0.014	0.0425
0.0117	0.0295						0.0044	0.0367
0.0247	0.0646						0.0365	0.0275
0.0225	0.0412						0.007	0.033
0.0083	0.0388						0.0762	0.0152
0.0352	0.0274						0.0088	0.0795
0.0329	0.0513						0.0088	0.0072
0.033	0.0116						0.0175	0.0167
0.0163	0.0311						0.0172	0.0222
0.0216	0.0239						0.0075	0.0104
0.0438	0.0093						0.0099	0.0399
0.0243	0.0369						0.009	0.0233
0.0161	0.0659						0.0282	0.0198
0.0309	0.0565						0.0064	0.0231
0.0167	0.0042						0.0066	0.0307
0.0304	0.0723						0.003	0.0356
0.0173	0.0754						0.0087	0.0347
0.0022	0.0195						0.0094	0.0419
0.0087	0.0375						0.0044	0.049
0.0165	0.0557						0.0124	0.0187
0.0188	0.033						0.0028	0.0203
0.0132	0.0315						0.0065	0.059
0.0334	0.018						0.0136	0.0384
0.0322	0.0201						0.0131	0.0115
0.0184	0.0089						0.0024	0.018
0.0244	0.0299						0.0139	0.0307
0.0244	0.0128						0.0083	0.0282
0.0254	0.013						0.01	0.0233
0.0324	0.0303						0.0033	0.0408
0.0386	0.0354						0.0091	0.0337
0.0053	0.036						0.0141	0.0274
0.0449	0.0307						0.0152	0.0367
0.0055	0.0219						0.0046	0.0509
0.026	0.0345						0.019	0.0171
0.0093	0.0219						0.0061	0.0305
0.0156	0.0275						0.0228	0.022
0.0405	0.0179						0.0099	0.0465
0.0111	0.0233						0.0098	0.0652
0.0576	0.0321						0.0067	0.02
0.0275	0.0486						0.0039	0.0273
0.0197	0.0606						0.0068	0.0283
0.0511	0.0315						0.0067	0.0198
0.0275	0.0343						0.0044	0.062
0.0226	0.0495						0.0104	0.0267
0.0128	0.0389						0.0177	0.0323
0.007	0.0296						0.0177	0.0467
0.0129	0.0684						0.0049	0.0287
0.0467	0.0509						0.0044	0.0255
0.0116	0.0796						0.0058	0.0488
0.0128	0.0669						0.0093	0.0213
0.0238	0.0379						0.0108	0.0192
0.0214	0.0088						0.0078	0.0456
0.037	0.035						0.0071	0.0206
0.06	0.0809						0.0033	0.033
0.0153	0.021						0.0059	0.0417
0.0109	0.0263						0.0105	0.0466
0.0168	0.0173						0.0163	0.0353
0.0403	0.045						0.005	0.0267
0.0286	0.0402						0.0104	0.0445
0.0132	0.0384						0.0016	0.0354
0.0203	0.0224						0.0042	0.0367
0.0107	0.0109						0.0119	0.0335
0.0064	0.0081						0.0094	0.0164
0.0136	0.0406						0.015	0.0199
0.0121	0.0297						0.0044	0.0424
0.0236	0.022						0.0058	0.0224
0.0215	0.0236						0.0123	0.0492
0.0387	0.022						0.0033	0.0202
0.0203	0.0107						0.0052	0.0451
0.0376	0.004						0.0044	0.0264
0.0207	0.0446						0.016	0.0358
0.0468	0.0359						0.0048	0.0703
0.0173	0.05						0.0135	0.026
0.02	0.0241						0.0123	0.0286
0.0499	0.0231						0.0026	0.0232
0.0322	0.0352						0.0079	0.0277
0.0295	0.0357						0.0079	0.0114
0.0115	0.0299						0.0072	0.0088
0.018	0.0264						0.0077	0.0265
0.0237	0.0243						0.0119	0.0374
0.0329	0.0407						0.0062	0.0287
0.0399	0.0191						0.0125	0.0311
0.0189	0.0512						0.0124	0.0225
0.015	0.0449						0.0115	0.0258
0.039	0.0497						0.0061	0.0343
0.0237	0.0287						0.0126	0.0394
0.0172	0.0606						0.0114	0.0419
0.0228	0.0504						0.0183	0.0096
0.0131	0.0676						0.0031	0.0503
0.0209	0.0331						0.0073	0.0259
0.0206	0.0324						0.0039	0.0369
0.0169	0.0247						0.0078	0.0374
0.0418	0.0066						0.0136	0.0344
0.0484	0.0845						0.0258	0.0095
0.0137	0.0722						0.0174	0.0473
0.0175	0.0496						0.0175	0.0163
0.0491	0.0654						0.0122	0.0531
0.0502	0.0463						0.0121	0.0668
0.0504	0.0686						0.0051	0.0064
0.0444	0.0184						0.0071	0.0086
0.0208	0.0135						0.0073	0.0449
0.0135	0.0155						0.0034	0.0041
0.0206	0.0614						0.0064	0.0381
0.027	0.0712						0.0114	0.0391
0.0155	0.0622						0.0086	0.0122
0.0114	0.0605						0.0154	0.0093
0.019	0.041						0.0051	0.0164
0.0214	0.0288						0.0091	0.0244
0.0156	0.0549						0.0112	0.0121
0.0158	0.0602						0.0126	0.0212
0.0665	0.0399						0.0065	0.0945
	0.021						0.0126	0.0402
0.0113	0.0303						0.0106	0.0267
0.0089	0.0401						0.0181	0.0233
0.0363	0.0601						0.0047	0.0336
0.0264	0.0324						0.0059	0.025
0.0215	0.0177						0.0136	0.0148
0.0285	0.0371						0.0145	0.009
0.0329	0.0378						0.0039	0.0165
0.0617	0.0607						0.0175	0.0223
0.0235	0.0152						0.0043	0.0288
0.0239	0.0512						0.0086	0.0384
0.0172	0.0213						0.0141	0.0439
0.0338	0.0243						0.0042	0.02
0.034	0.0127						0.0025	0.0137
0.007	0.0387						0.005	0.0135
0.0228							0.0082	0.0401
0.0053	0.0185						0.0165	0.0157
0.0406	0.0163						0.0067	0.0241
0.0468	0.0255						0.0133	0.0416
0.0513	0.0495						0.0102	0.0169
0.0095	0.036						0.0185	0.0416
0.0592	0.0295						0.0213	0.0746
0.0273	0.0501						0.0078	0.0387
0.0179	0.0578						0.0055	0.0409
0.028	0.0283						0.0127	0.0269
0.0235	0.0475						0.0118	0.038
0.0116	0.0267						0.0092	0.0431
0.0432	0.0308						0.0074	0.0292
0.0237	0.0199						0.0068	0.0114
0.0455	0.0676						0.0089	0.023
0.0226	0.0051						0.0038	0.0509
0.0226	0.0521						0.0124	0.0144
0.0265	0.0569						0.0107	0.0172
0.0445	0.0686						0.0067	0.0325
0.0416	0.0425						0.0073	0.0228
0.0226	0.017						0.0045	0.0323
0.0229	0.0244						0.0104	0.0802
0.0104	0.0324						0.0087	0.0347
0.021	0.015						0.0104	0.0067
0.0331	0.0399						0.0045	0.0324
0.01	0.0559						0.0139	0.0287
0.0482	0.0049						0.0163	0.0048
0.0109	0.071						0.0046	0.0217
0.0349	0.0212						0.0194	0.018
0.0095	0.0118						0.0054	0.047
0.022	0.0329						0.003	0.0406
0.0356	0.0156						0.0276	0.013
0.0338	0.0292						0.0108	0.0069
0.0141	0.0655						0.0044	0.0139
0.0144	0.0452						0.0258	0.0326
0.0331	0.0344						0.0186	0.0383
0.0266	0.0545						0.0176	0.0201
0.0167	0.044						0.023	0.0469
0.0322	0.0367						0.0141	0.0363
0.039	0.043						0.0094	0.028
0.0324	0.0412						0.0156	0.0348
0.0222	0.0178						0.0112	0.0488
0.0568	0.0427						0.0105	0.0189
0.0197	0.0258						0.0133	0.0667
0.0254	0.0035						0.0373	0.026
0.0386	0.006						0.0247	0.0274
0.0341	0.0219						0.0327	0.0395
0.0332	0.0209						0.0051	0.0437
0.0341	0.0414						0.0146	0.0316
0.0296	0.0451						0.0123	0.0558
0.0404	0.0431						0.0062	0.0281
0.0452	0.0293						0.0106	0.0549
0.0646	0.041						0.0035	0.0275
0.0347	0.0421						0.019	0.0459
0.0486	0.0058						0.0022	0.0208
0.0534	0.0134						0.0072	0.0496
0.0323	0.0417						0.0104	0.014
0.0378	0.085						0.0139	0.0287
0.0329	0.0284						0.0068	0.0277
0.0222	0.0201						0.007	0.0194
0.0167	0.0623						0.0074	0.0187
0.007	0.0414						0.0124	0.0342
0.0135	0.0344						0.0094	0.0081
0.047	0.0275						0.0211	0.0376
0.0098	0.0269						0.0109	0.0402
0.0283	0.0664						0.0167	0.0105
0.0275	0.0302						0.0049	0.0198
0.0465	0.0377						0.0167	0.0412
0.0128	0.0598						0.0162	0.0178
0.0142	0.0236						0.0078	0.0295
0.0559	0.0298						0.0064	0.0464
0.0414	0.0185						0.0106	0.0319
0.0355	0.049						0.0078	0.0196
0.0201	0.0158						0.0046	0.0236
0.0258	0.037						0.0215	0.0187
0.0149	0.0426						0.0106	0.0042
0.0249	0.0299						0.0139	0.0228
0.028	0.0553						0.0125	0.004
0.0444	0.0259						0.0229	0.049
0.0416	0.0346						0.0161	0.0478
0.0343	0.0143						0.0064	0.0303
0.0146	0.0284						0.0201	0.0148
0.0151	0.0079						0.0205	0.0191
0.0415	0.0502						0.0289	0.037
0.0468	0.0427						0.004	0.0119
0.023	0.0368						0.0031	0.0129
0.0353	0.0097						0.018	0.0545
0.0476	0.0193						0.0227	0.0124
0.0199	0.0483						0.0097	0.0266
0.0178	0.0533						0.018	0.0285
0.0426	0.0283						0.0082	0.017
0.0376	0.0498						0.0111	0.0186
0.0442	0.0377						0.0039	0.0277
0.0207	0.0057						0.0111	0.0139
0.0789	0.0118						0.0128	0.0365
0.05	0.0335						0.0061	0.0085
0.0199	0.0308						0.0338	0.0323
0.006	0.0521						0.0064	0.0055
0.0413	0.0177						0.0218	0.0253
0.0426	0.0166						0.0148	0.0232
0.0609	0.036						0.0176	0.0053
0.0415	0.0414						0.0077	0.0145
0.0248	0.0099						0.0146	0.0459
0.0555	0.0174						0.0109	0.0306
0.02	0.0425						0.0183	0.0348
0.0307	0.0152						0.0119	0.0302
0.0482	0.0554						0.015	0.033
0.0186	0.0224						0.0107	0.026
0.0376	0.0723						0.0098	0.0364
0.0291	0.0497						0.0074	0.0322
0.0114	0.0392						0.0288	0.0215
0.0409	0.0456						0.0115	0.0255
0.0194	0.0188						0.014	0.0256
0.0758	0.0591						0.022	0.0341
0.0352	0.0294						0.0162	0.0388
0.0348	0.0209						0.0102	0.0609
0.0103	0.0637						0.0153	0.0229
0.0298	0.0299						0.0182	0.0274
0.004	0.0521						0.0288	0.0263
0.0129	0.0253						0.0281	0.0319
0.0058	0.031						0.0059	0.0468
0.0489	0.064						0.0095	0.1005
0.0606	0.0542						0.0055	0.0247
0.0327	0.0103						0.0206	0.031
0.0481	0.028						0.0166	0.0187
0.02	0.0155						0.0123	0.0196
0.0414	0.0166						0.0187	0.0286
0.0543	0.0313						0.0059	0.0163
0.0244	0.0073						0.0116	0.0201
0.0112	0.0186						0.0235	0.0344
0.0412	0.0515						0.0153	0.0263
0.0119	0.0243						0.0047	0.0228
0.0152	0.0391						0.0134	0.0316
0.0294	0.0569						0.0121	0.0295
0.0091	0.0369						0.0056	0.0295
0.0236	0.0271						0.0142	0.0144
0.0223	0.0485						0.0099	0.0255
0.0101	0.0464						0.0062	0.0202
0.019	0.0407						0.0082	0.0442
0.0331	0.0227						0.0227	0.0162
0.0203	0.0365						0.0167	0.0187
0.0398	0.0218						0.0242	0.0627
0.0098	0.0285						0.0104	0.0313
0.0183	0.0496						0.0026	0.0068
0.0188	0.0233						0.0089	0.0488
0.0314	0.045						0.0077	0.0071
0.0277	0.012						0.0088	0.0124
0.0233	0.0616						0.0177	0.0112
0.0233	0.0225						0.0339	0.0054
0.0258	0.0074						0.0302	0.0219
0.0129	0.0165						0.0251	0.0144
0.0446	0.0343						0.0134	0.0234
0.0446	0.0272						0.0292	0.0365
0.0056	0.0213						0.0203	0.0169
0.0512	0.0401						0.0347	0.0254
0.0331	0.0262						0.0414	0.0302
0.0275	0.0322						0.0167	0.0206
0.048	0.0251						0.0292	0.0166
0.0269	0.0453						0.0306	0.0462
0.0557	0.0174						0.024	0.047
0.047	0.0579						0.0468	0.0142
0.0238	0.0649						0.0097	0.0202
0.0511	0.0516						0.0388	0.0332
0.056	0.0671						0.0204	0.0039
0.0473	0.0462						0.0154	0.0288
0.0168	0.0269						0.0112	0.0018
0.0086	0.0375						0.0162	0.0282
0.0208	0.0138						0.0145	0.0187
0.0104	0.07						0.0043	0.0154
0.0294	0.0393						0.032	0.0073
0.0214	0.0715						0.0237	0.0041
0.0147	0.0323						0.0497	0.0134
0.0293	0.0097						0.0099	0.0595
0.013	0.0502						0.0345	0.0478
0.0289	0.052						0.008	0.0119
0.0512	0.0058						0.0126	0.0053
0.0311	0.0136						0.0272	0.0179
0.0229	0.0181						0.0332	0.0465
	0.0127						0.0179	0.012
	0.0379						0.0406	0.0178
0.0121	0.0591						0.0342	0.0253
0.021	0.0645						0.016	0.0214
0.0274	0.0479						0.0151	0.0207
0.0349	0.023						0.0271	0.0584
0.0188	0.0731						0.0288	0.0662
0.0116	0.0484						0.013	0.0477
0.029	0.041						0.0084	0.0407
0.032	0.0162						0.032	0.0239
0.0158	0.0485						0.0161	0.0309
0.0199	0.0288						0.0468	0.0369
0.0172	0.0217						0.0372	0.0423
0.0141	0.0379						0.0292	0.0327
0.008	0.0381						0.0214	0.0355
0.0115	0.043						0.0236	0.0273
0.0239	0.0541						0.0386	0.0208
0.01	0.024						0.0321	0.0342
0.012	0.0165						0.0505	0.0278
0.0014	0.033						0.0334	0.0425
0.0078	0.037						0.0168	0.0405
0.0264	0.033						0.019	0.0412
0.0039	0.0109						0.0154	0.0152
0.0196	0.0045						0.0197	0.0205
0.0219	0.0095						0.0364	0.0027
0.0369	0.0563						0.0047	0.0182
0.0206	0.0424						0.0248	0.0179
0.0063	0.046						0.0411	0.0193
0.0083	0.049						0.0604	0.0204
0.0041	0.0459						0.0811	0.0042
0.0196	0.0333						0.0064	0.0634
0.003	0.0392						0.027	0.0346
0.0117	0.0538						0.0545	0.0048
0.0058	0.0283						0.0207	0.0304
0.024	0.069						0.0303	0.0358
0.0378	0.0226						0.033	0.0276
0.0086	0.0386						0.0347	0.0153
0.0234	0.0486						0.0333	0.0392
0.0051	0.034						0.0363	0.049
0.0312	0.0353						0.0038	0.0107
0.0111	0.0428						0.0522	0.0688
0.0354	0.0223						0.0462	0.0315
0.0092	0.0582						0.0269	0.0385
0.0192	0.0113						0.0279	0.0464
0.0252	0.0117						0.0475	0.0059
0.0093	0.0541							0.0285
0.0188	0.0144							0.0511
0.0499	0.0202							0.0235
0.0052	0.0355						0.0282	0.0643
0.0134	0.0165						0.0803	0.0067
0.0216	0.0121						0.049	0.0136
0.0147	0.0382						0.0752	0.0025
0.0124	0.0106						0.0439	0.0313
0.0189	0.0421						0.0437	0.0074
0.0126	0.0266						0.0722	0.0315
0.0139	0.0318						0.0656	0.0028
0.0077	0.0239						0.0191	0.0404
0.0096	0.0054						0.0419	0.0334
0.028	0.0458						0.0258	0.0025
0.006	0.0167						0.0409	0.0113
0.0154	0.0337						0.0639	0.0115
0.0084	0.0461						0.0267	0.0218
0.0091	0.0488						0.0457	0.0412
0.0148	0.0542						0.022	0.0231
0.0204	0.0416						0.0454	0.0363
0.0182	0.059						0.0315	0.0469
0.0118	0.0523						0.0495	0.0269
0.0177	0.043						0.053	0.0148
0.004	0.0216						0.0307	0.0317
0.0084	0.0397						0.0114	0.0127
0.0068	0.0248						0.0411	0.0357
0.0179	0.073						0.0436	0.0112
0.0021	0.0295						0.0105	0.0034
0.0193	0.028						0.0702	0.0415
0.0101	0.0632						0.0364	0.0447
0.0113	0.0494						0.0443	0.0265
0.0035	0.0509						0.0234	0.0071
0.0084	0.0271						0.0154	0.0577
0.0118	0.0221						0.0608	0.0557
0.0068	0.0403						0.0183	0.0235
0.0154	0.0644						0.0665	0.0074
0.0118	0.0594						0.0628	0.0251
0.0125	0.0141						0.0304	0.0138
0.0315	0.0721						0.0334	0.0441
0.0077	0.0615						0.0276	0.0169
0.0073	0.0112						0.0539	0.011
0.0083	0.0317						0.0097	0.0368
0.0216	0.0832						0.0164	0.0342
0.0098	0.0135						0.0733	0.0088
0.0083	0.0597						0.0578	0.0132
0.0077	0.0845						0.046	0.036
0.0182	0.0209						0.0241	0.0114
0.0138	0.0159						0.0505	0.0197
0.008	0.0505						0.0164	0.035
0.0104	0.0465						0.0313	0.0121
0.0683	0.0896						0.0425	0.0374
0.0139	0.0341						0.016	0.025
0.0844	0.0311						0.0308	0.0157
0.0066	0.0554						0.0387	0.0236
0.0244	0.0228						0.0548	0.0209
0.0148	0.0088						0.0146	0.0234
0.0115	0.0368						0.0335	0.0395
0.0315	0.0074						0.0217	0.0288
0.0321	0.0175						0.076	0.0218
0.0104	0.017						0.0822	0.0184
0.0107	0.0084						0.0713	0.0331
0.0115	0.0323						0.0096	0.0187
	0.0637						0.0751	0.0338
	0.0304						0.0579	0.0188
	0.0464						0.0616	0.0613
0.0158	0.0257						0.0621	0.0479
0.0226	0.0393						0.0759	0.0184
0.0344	0.0355						0.0202	0.0175
0.0456	0.0233						0.0329	0.0511
0.034	0.0825						0.0445	0.0389
0.0235	0.046						0.0342	0.0537
0.0449	0.0096						0.0365	0.0224
0.0637	0.0221						0.0241	0.0236
0.0273	0.0722						0.0295	0.0459
0.0352	0.015							0.0129
0.0149	0.0264						0.014	0.0177
0.0265	0.0445							0.0574
0.0342	0.0365						0.052	0.0329
0.0186	0.0525						0.0094	0.0546
0.0145	0.0155							0.0235
0.0298	0.0625						0.0394	0.047
0.0334	0.0371						0.0108	0.0439
0.0438	0.0476						0.039	0.0616
0.0639	0.0553						0.061	0.0287
0.073	0.0703						0.0625	0.0545
0.0091	0.084						0.0552	0.0444
0.0361	0.0551						0.0495	0.0411
0.0204	0.0807						0.0503	0.0356
0.006	0.0663						0.0578	0.0253
0.0266	0.0973						0.0347	0.02
0.0381	0.0171						0.0443	0.006
0.052	0.0161						0.0722	0.0266
0.0305	0.0349						0.0139	0.0435
0.0286	0.0507						0.0635	0.0293
0.0345	0.0181						0.0463	0.0365
0.0445	0.0124						0.0501	0.0288
0.0287	0.0288						0.0561	0.032
0.0273	0.0586						0.0434	0.0182
0.0777	0.0263						0.0342	0.0108
0.0294	0.0194							0.0284
0.0278	0.0122						0.0792	0.0278
0.0297	0.0421						0.0267	0.0436
0.0558	0.055							0.0414
0.0207	0.0373						0.0622	0.0335
0.0453	0.0075						0.034	0.0405
0.0773	0.0276						0.0116	0.0285
0.0516	0.0092						0.0184	0.0315
0.036	0.0228						0.0326	0.0305
0.0342	0.0436						0.0172	0.0347
0.0177	0.082						0.018	0.046
0.0214	0.0179						0.0184	0.0294
0.0233	0.0734							0.0145
0.0443	0.0673							0.0194
0.0306	0.0119						0.068	0.0212
0.0246	0.024						0.0457	0.0202
0.0257	0.0801						0.0325	0.0524
0.0571	0.0054						0.0334	0.017
0.0257	0.0712						0.0696	0.0333
0.0213	0.0431						0.0325	0.0316
0.0873	0.0447						0.0414	0.038
0.0298	0.0258						0.025	0.0308
0.034	0.0218						0.0435	0.0218
0.0614	0.0096						0.0672	0.0457
0.0132	0.0222						0.0372	0.0371
0.0413	0.0772						0.0427	0.0616
0.0782	0.0187						0.0452	0.0255
0.0459	0.0191							0.0352
0.0499	0.0527						0.0262	0.04
0.0225	0.0272						0.0177	0.051
0.0613	0.078
0.0439	0.0113						0.0388	0.0279
0.1008	0.0528							0.0237
0.0507	0.0279							0.0292
0.0829	0.0254						0.0675	0.0202
	0.0267						0.0783	0.0417
0.0681	0.0305						0.0543	0.0036
0.0187	0.0416						0.0662	0.0242
0.0864	0.022						0.0588	0.0159
0.0229	0.0729							0.0147
0.0278	0.0389							0.0044
0.0145	0.0248						0.083	0.0348
0.036	0.048						0.077	0.0112
0.0296	0.0568						0.0175	0.0113
0.0534	0.0342						0.0527	0.0167
0.0357	0.0283						0.0244	0.0173
0.0519	0.009						0.0812	0.0235
0.0606	0.0344						0.0488	0.0065
0.0799	0.0429						0.0492	0.0262
0.0804	0.0076						0.0285	0.025
0.0604	0.0347						0.0358	0.0237
0.0278	0.0306						0.031	0.034
0.0282	0.0093						0.0341	0.0136
0.0315	0.0291						0.0062	0.0134
0.058	0.0231						0.025	0.0199
0.0317	0.0161						0.0885	0.0333
0.0084	0.0385						0.0447	0.0294
0.0852	0.0141						0.0553	0.0386
0.0454	0.0537						0.0368	0.0122
0.0771	0.0272						0.0411	0.0528
0.0358	0.0397						0.0626	0.0193
0.0652	0.0127						0.0365	0.0431
	0.0823							0.019
0.0597	0.0461						0.0791	0.0186
0.0448	0.0541						0.0239	0.0119
0.0388	0.0028						0.0261	0.0651
0.021	0.0206						0.031	0.0199
0.0461	0.0464						0.0358	0.0146
0.0233	0.0185						0.0464	0.0269
0.0285	0.0808						0.0311	0.0324
0.0359	0.0417						0.0327	0.0022
0.0362	0.0352						0.0421	0.0411
0.0402	0.0116						0.0511	0.0235
0.0511	0.0502						0.0803	0.0118
0.0409	0.0107						0.0571	0.0131
0.0146	0.0074						0.0536	0.0094
0.0801	0.0086						0.0194	0.0417
0.0382	0.0136							0.018
0.0329	0.0268						0.0551	0.0305
0.046	0.0311						0.0517	0.0194
0.0493	0.0066						0.019	0.0283
0.0388	0.011						0.0575	0.0463
0.0658	0.0067							0.0275
0.052	0.0104						0.0584	0.0498
0.0448	0.0165						0.0782	0.0373
0.0671	0.0286						0.0067	0.038
0.105	0.0174						0.0539	0.0261
0.0157	0.0167						0.0629	0.0239
0.0255	0.0371						0.085	0.0234
0.0734	0.0566						0.0713	0.0015
0.0397	0.0343						0.0049	0.0102
0.0399	0.0077						0.0827	0.0242
0.043	0.0441						0.0571	0.0188
0.0526	0.0297						0.0231	0.0155
0.0498	0.1021						0.0666	0.0337
0.0971	0.0339							0.0442
0.0687	0.0191						0.0366
0.0256	0.0151						0.023
0.0241	0.0337						0.0294	0.0262
0.0147	0.0026							0.0176
0.0524	0.0057							0.0143
0.0577	0.0779						0.0271	0.0039
0.0324	0.0198						0.0681	0.0854
0.0838	0.0708							0.0157
0.0311	0.0085						0.0802	0.0124
0.0795	0.0182						0.0576	0.013
0.0748	0.0097						0.0497	0.0533
0.0745	0.0164						0.0403	0.0204
0.0215	0.0264						0.0438	0.037
0.0095	0.0386							0.0271
0.0311	0.0372						0.0354	0.0281
0.0423	0.0178						0.0511	0.0301
0.0583	0.0374						0.0802	0.0381
0.0201	0.0691						0.0548	0.0265
0.0519	0.0625						0.0518	0.0188
0.082	0.0729						0.0809	0.0252
0.0813	0.0776						0.0832	0.0377
0.0465	0.0192						0.0164	0.027
0.0166	0.0456						0.0424	0.0167
0.0602	0.051						0.0402	0.0327
0.0465	0.006						0.0872	0.0229
0.0351	0.0307						0.0455	0.0134
0.0228	0.0157						0.0747	0.0207
0.0648	0.0526							0.0211
0.0355	0.0731						0.0741	0.0189
0.0405	0.0341						0.0547	0.0097
0.0562	0.0257						0.0858	0.0291
0.0695	0.0204						0.053	0.0223
0.0191	0.0502						0.0691	0.0181
0.0487	0.0157							0.0095
0.0095	0.0427						0.0608	0.0158
0.0813	0.0374						0.049	0.0112
0.0498	0.0622						0.0641	0.0371
0.0378	0.0046						0.0837	0.0115
0.0781	0.0097						0.0846	0.0343
0.0529	0.0825						0.0491	0.0396
0.0655	0.0416						0.0205	0.0137
0.0697	0.0626						0.0627	0.0187
0.0209	0.0537							0.0029
0.0485	0.0571						0.0068	0.0334
0.0479	0.0334						0.0251	0.0296
0.0852	0.0289						0.0717	0.0328
0.0646	0.0354						0.024	0.0231
0.0339	0.0709						0.0218	0.0442
0.0338	0.0384						0.0275	0.0354
0.0176	0.0435						0.0091	0.0273
0.0202	0.0194						0.0253	0.0264
0.0513	0.021						0.03	0.0286
0.0397	0.0356						0.0357	0.0144
0.0363	0.066						0.0466	0.0291
0.0477	0.0374						0.0176	0.0372
0.0454	0.0215						0.0217	0.0362
0.037	0.0234						0.0373	0.0356
0.0302	0.0113						0.0255	0.0122
0.0807	0.0172						0.008	0.0324
0.0445	0.0695						0.0564	0.0152
0.0832	0.0565						0.0301	0.0349
0.0801	0.0078						0.0395	0.0191
0.0479	0.0837						0.0288	0.0337
0.065	0.0267						0.0657	0.04
0.0879	0.0755							0.0121
0.0542	0.0603						0.0259	0.0228
0.0383	0.0334						0.007	0.0205
0.0139	0.0125						0.0694	0.0256
0.0156	0.0298						0.0437	0.0245
0.0474							0.0117	0.0161
0.0604	0.056						0.0365	0.0387
0.0706	0.025						0.0544	0.0186
0.0583	0.0833						0.0229	0.0184
0.0511	0.0238						0.0327	0.0268
0.0475	0.0455							0.0348
0.0424	0.0808						0.031	0.0507
0.0212	0.0154						0.0191	0.0536
0.0601	0.0086						0.0215	0.0438
0.0386	0.0116						0.0078	0.0127
0.0653	0.0856						0.03	0.0228
0.0166	0.0298						0.0039	0.024
0.0367	0.0108						0.0139	0.0384
0.0346	0.0075						0.0352	0.0219
0.0655	0.0242						0.0286	0.0292
0.0668	0.0839						0.0391	0.0463
0.045	0.0218						0.0689	0.0288
0.0531	0.0058						0.0381	0.0122
0.0588	0.0282						0.032	0.0311
0.0939	0.0428						0.0335	0.0327
0.068	0.0689						0.0395	0.0122
0.0781	0.0485						0.0147	0.0315
0.0525	0.0428						0.038	0.0281
0.0375	0.0558						0.021	0.0323
0.0302	0.0633						0.0694	0.0221
0.0558	0.0089						0.0626	0.0322
0.0569	0.0668						0.0251	0.0439
0.0637	0.0201						0.0309	0.0109
0.048	0.0452						0.011	0.0307
0.0284	0.0335						0.0275	0.026
0.0853	0.0367						0.0041	0.0253
0.0575	0.0474						0.0159	0.0209
0.0452	0.0519						0.0268	0.048
0.0479	0.0361						0.0181	0.0256
0.0484	0.0927						0.0434	0.0394
0.0453	0.1079						0.0266	0.0304
0.0194	0.0757						0.0242	0.0316
0.0728	0.0781						0.0452	0.0374
0.051	0.0649						0.0156	0.023
0.0169	0.0729						0.0409	0.0308
0.0082	0.009						0.0239	0.0196
0.0221	0.0605						0.0203	0.0518
0.0407	0.0119						0.0282	0.0373
0.051	0.0084						0.016	0.036
0.0322	0.019						0.0195	0.0239
0.0343	0.0773						0.0272	0.0477
0.082	0.0229						0.0337	0.0295
0.0979	0.0244						0.0111	0.0527
0.0238	0.0783						0.0176	0.0322
0.0586	0.0859						0.0162	0.0558
0.0306	0.0644						0.0316
0.0425	0.0486						0.0613	0.0085
0.0666	0.028						0.015	0.0239
0.0245	0.074						0.0316	0.0182
0.0649	0.0308						0.0293	0.0283
0.0478	0.0238						0.0236	0.028
0.0794	0.0321						0.0358	0.0103
0.0097	0.0446						0.0587	0.0208
0.0363	0.0137						0.0095	0.0404
0.0664	0.0756						0.0748	0.0125
0.0815	0.0273						0.0118	0.025
0.0507	0.0139						0.0235	0.0054
0.091	0.0061						0.0109	0.0098
0.0186	0.0173						0.0564	0.0238
	0.0186						0.0869	0.0394
0.0475	0.0606						0.0157	0.0677
0.0161	0.0142							0.0246
0.0132	0.0174						0.0178	0.0255
0.0149	0.0153						0.0134	0.0196
0.0533	0.057							0.0158
0.0236	0.0381						0.0342	0.0164
0.0399	0.0486						0.0814	0.0406
0.0454	0.081						0.0116	0.0325
0.0388	0.0886						0.0154	0.0408
0.0585	0.0428						0.0869	0.0245
0.0285	0.1114						0.0153	0.0223
0.0591	0.0196						0.0303	0.0041
0.0143	0.0674						0.0797	0.0198
0.0664	0.0819						0.0407	0.0214
0.045	0.0387						0.0173	0.0238
0.0534	0.0526						0.0226	0.0139
0.1002	0.0265						0.0145	0.0134
0.0344	0.0666						0.0631	0.0243
0.0059	0.0147						0.0455	0.0142
0.0647	0.0556						0.0263	0.0078
0.0746	0.0476						0.0158	0.0432
0.0249	0.0351						0.0645	0.0093
0.0749	0.064						0.0332	0.0365
0.0992	0.0449						0.0628	0.0222
0.0496	0.021						0.0396	0.0104
0.0516	0.0109						0.0571	0.0125
0.0052	0.0575						0.0131	0.0712
0.0265	0.0602							0.0131
0.0219	0.0371						0.0274	0.0083
0.0149	0.0472						0.0424	0.0249
0.0186	0.0244						0.0412	0.0257
0.0479	0.058						0.0334	0.014
0.0648	0.0542						0.0285	0.0305
0.074	0.0295						0.0136	0.0508
0.0394	0.0632						0.0217	0.0165
0.0536	0.0341						0.0662	0.0253
0.0264	0.0713						0.0448	0.0483
0.0954	0.0095							0.0189
0.0588	0.036						0.0189	0.0193
0.0514	0.0161							0.0065
0.0453	0.0213						0.0134	0.0272
0.0443	0.0196						0.0238	0.0297
0.037	0.0523						0.036	0.0036
0.0057	0.0522						0.0616	0.0168
0.0422	0.025						0.0146	0.0295
0.0118	0.0075						0.0078	0.0261
0.0109	0.0185						0.0189	0.0218
0.0192	0.0446						0.0569	0.0818
0.0545	0.0299						0.0088	0.0189
0.029	0.048						0.0144	0.0363
0.0406	0.0268						0.008	0.0355
0.0382	0.0319						0.0102	0.0189
0.0387	0.0479						0.055	0.0116
0.0729	0.0228						0.0245	0.0201
0.0069	0.092						0.0462	0.0438
0.0504	0.041						0.0358	0.036
0.0568	0.0046						0.0219	0.0147
0.0584	0.0248						0.0065	0.0076
0.0056	0.0295						0.0432	0.0195
0.004	0.044						0.0301	0.0369
0.0668	0.0348						0.0227	0.0185
0.0507	0.0181						0.013	0.0099
0.0542	0.0251						0.018	0.0183
0.0262	0.0461						0.0248	0.0538
0.029	0.0216						0.0298	0.0318
0.0372	0.0539						0.0201	0.0157
0.0727	0.032						0.0188	0.0138
0.0132	0.008						0.0353	0.0474
0.023	0.0088						0.0467	0.0245
0.0479	0.0091						0.0246	0.024
0.0175	0.014						0.004	0.0126
0.0294	0.0587						0.0402	0.0298
0.0798	0.015						0.0448	0.0196
0.0173	0.0728						0.0158	0.0152
0.0182	0.0906							0.0715
0.0127	0.0131						0.0223	0.0112
0.0755	0.016						0.0178	0.0379
0.0559	0.0199						0.0617	0.022
0.0164	0.003						0.0136	0.0084
0.0792	0.0098						0.0234	0.0198
0.0511	0.0231						0.019	0.0185
0.0103	0.005						0.0137	0.0157
0.0084	0.0061						0.0544	0.0374
0.0152	0.0092						0.0209	0.0058
0.0272	0.0104						0.0464	0.0203
0.0575	0.0356						0.0121	0.0384
0.0561	0.0109						0.028	0.0263
0.0364	0.0544						0.0256	0.0304
0.0093	0.0097						0.0118	0.0158
0.0417	0.0145						0.0133	0.0043
0.0192	0.0152						0.0194	0.0415
0.0211	0.0233						0.0178	0.0287
0.0135	0.0225						0.0668	0.0115
0.0313	0.0215						0.0217
0.0121	0.0533						0.0376	0.0139
0.0128	0.0516						0.0127	0.0276
0.0253	0.063						0.0847	0.0083
0.0376	0.0075						0.0562	0.012
0.0122	0.0344						0.0378	0.0229
0.0274	0.066						0.0386	0.0231
0.0193	0.035						0.03	0.0186
0.0468	0.0392						0.0866	0.0283
0.0143	0.0356						0.0214	0.0192
0.0328	0.0575						0.0095	0.0311
0.0389	0.0528						0.0156	0.0287
0.0352	0.0624						0.0133	0.0168
0.0351	0.0198						0.018	0.0133
0.0346	0.0272						0.028	0.0143
0.0232	0.0764						0.0381	0.0109
0.0262	0.0351						0.0643	0.0078
0.0584	0.0451						0.0347	0.0507
0.0172	0.0114						0.0249	0.0497
0.0149	0.0188						0.0424	0.0177
0.0297	0.0519						0.034	0.0151
0.0137	0.0575						0.0445	0.082
0.0658	0.0804						0.0158	0.0176
0.0389	0.0685						0.012	0.0087
0.0248	0.0046						0.0761	0.0163
0.0416	0.0326						0.005	0.0102
0.0531	0.047						0.0508	0.0266
0.0371							0.0335	0.0127
0.0204	0.0543						0.0317	0.052
0.0159	0.0322						0.0235	0.0356
0.0153	0.0657						0.0175	0.0198
0.0697	0.0166						0.0113	0.0137
0.0411	0.0654						0.009	0.0305
0.0632	0.038						0.0157	0.033
0.0438	0.0522						0.0513	0.0243
0.046	0.0277						0.0494	0.0257
0.0535	0.0826						0.0584	0.0085
0.0593	0.0026						0.0393	0.0241
0.0084	0.0127						0.0161	0.0118
0.0393	0.0464						0.0268	0.0128
0.0195	0.0421						0.0106	0.0234
0.0182	0.0359						0.0315	0.0168
0.0622	0.0394						0.0157	0.0136
0.0149	0.0317						0.0244	0.0223
0.0347	0.0299						0.0161	0.0268
0.036	0.0266						0.022	0.0391
0.0216	0.0416						0.0133	0.0256
0.0094	0.0379						0.0374	0.0268
0.0335	0.034						0.0583	0.0255
0.023	0.0237						0.0266	0.0471
0.0224	0.0051						0.0203	0.047
0.0407	0.0139						0.0149	0.0294
0.053	0.0223						0.0277	0.0475
0.0257	0.0652						0.0348	0.0181
0.0068	0.0674						0.0174	0.0288
0.0305	0.0369						0.0112	0.0192
0.0244	0.0357						0.02	0.0222
0.0587	0.045						0.0278	0.0224
0.0203	0.0509						0.0226	0.0504
0.053	0.0255						0.035	0.0415
0.0438	0.0091						0.0322	0.02
0.0251	0.0415						0.0202	0.0417
0.0118	0.0046						0.0117	0.0312
0.0092	0.0039						0.0484	0.0273
0.0106	0.0162						0.0236	0.0352
0.0411	0.0091						0.0508	0.0039
0.0157	0.0185						0.0111	0.0236
0.0338	0.0164						0.0337	0.0182
0.0258	0.0597						0.0314	0.0383
0.0553	0.0503						0.0148	0.012
0.0174	0.0411						0.0155	0.0283
0.0513	0.0333						0.0238	0.0222
0.0144	0.0357						0.0224	0.0212
0.0361	0.0348						0.078	0.0284
0.0736	0.0307						0.0529	0.0399
0.0409	0.0627						0.0306	0.0147
0.0686	0.0167						0.02	0.0482
0.0408	0.0301						0.0227	0.0318
0.0382	0.0463						0.0462	0.0131
0.0172	0.0512						0.0137	0.0394
0.084	0.0645						0.0319	0.0273
0.0912	0.0349						0.0182	0.0407
0.0395	0.0605						0.0371	0.0135
0.0443	0.0624						0.0181	0.019
0.0466	0.0296						0.0412	0.0251
0.0252	0.0349						0.0121	0.0382
0.0187	0.0045						0.0113	0.041
0.0225	0.0417						0.0179	0.0162
0.0149	0.023							0.0093
0.0505	0.006						0.0494	0.0346
0.0241	0.0105						0.0112	0.0462
0.0358	0.0459						0.0404	0.0227
0.0535	0.0128						0.0304	0.009
0.0287	0.0127						0.0225	0.0367
0.0378	0.0227						0.0095	0.0209
0.0409	0.015						0.0337	0.0424
0.0128	0.0518						0.0363	0.0284
0.0359	0.0346						0.0136	0.0462
0.0176	0.0117						0.0081	0.0236
0.0419	0.028						0.0515	0.0345
0.0155	0.025						0.0333	0.028
0.0396	0.009						0.0497	0.0305
0.0216	0.0551						0.0516	0.021
0.01	0.0089						0.0109	0.0161
0.0378	0.0246						0.0392	0.0804
0.022	0.0553						0.0347	0.0162
0.0421	0.0686						0.0211	0.0303
0.0397	0.008						0.0137	0.0386
0.0146	0.0397						0.0189	0.0139
0.0295	0.0454						0.0174	0.0145
0.0151	0.0504						0.0255	0.0143
0.0739	0.0508						0.0257	0.0472
0.0236	0.0257						0.006	0.032
0.0331	0.0343						0.0693	0.0321
0.054	0.0151						0.0381	0.0182
0.0253	0.0362						0.0125	0.0113
0.0107	0.0191						0.0293	0.0162
0.0138	0.0458						0.0213	0.0191
0.0316	0.0351						0.0244	0.0333
0.0089	0.0327						0.0272	0.0165
0.0073	0.0438						0.0342	0.0333
0.0929	0.0494						0.0773	0.0229
0.0034	0.0487						0.0357	0.0326
0.0109	0.0487						0.0393	0.0555
0.0325	0.0222						0.0205	0.0057
0.0469	0.0203						0.0385	0.025
0.0352	0.033						0.0255	0.0111
0.0483	0.0443						0.0222	0.016
0.01	0.0676						0.0446	0.0219
0.0739	0.0606						0.0178	0.012
0.0651	0.021						0.0406	0.015
0.0351	0.068						0.0342	0.0115
0.0282	0.0471						0.0213	0.0654
0.0145	0.0681						0.0383	0.043
0.0169	0.0224						0.0489	0.0157
0.0284	0.0598						0.0072	0.0476
0.0244	0.0388						0.0332	0.0115
0.0032	0.0708						0.0122	0.0511
0.0273	0.0401						0.0409	0.0323
0.0219	0.0246						0.0086	0.0262
0.0417	0.0273						0.0351	0.0263
0.0147	0.0548						0.0217	0.0311
0.0121	0.0404						0.0103	0.0101
0.0661	0.0486						0.0124	0.0096
0.052	0.0329						0.0187	0.0134
0.0148	0.0063						0.0376	0.0315
0.0226	0.0298						0.0377	0.041
0.0118	0.0429						0.0347	0.0446
0.0281	0.0142						0.0307	0.0596
0.0121	0.0341						0.0312	0.0335
0.0635	0.04						0.0218	0.0106
0.0748	0.0266						0.0104	0.0192
0.0137	0.0694						0.0291	0.0275
0.0259	0.0514						0.0362	0.0319
0.0248	0.0613						0.0491	0.0494
0.0111	0.0529						0.0417	0.0191
0.0411	0.0271						0.0244	0.0616
0.0383	0.0135						0.0222	0.0355
0.0112	0.0342						0.012	0.0397
0.033	0.0552						0.0597	0.0157
0.0149	0.0523						0.0098	0.0122
0.0095	0.0142						0.0361	0.0142
0.0171							0.0134	0.0278
0.0331	0.0043						0.0353	0.0597
0.0187	0.0196						0.037	0.023
0.0146	0.0235						0.025	0.038
0.0468	0.0201						0.0115	0.0195
0.0116	0.037						0.015	0.0794
0.0482	0.0262						0.0368	0.0145
0.0511	0.025						0.0138	0.015
0.0149	0.0483						0.0272	0.047
0.032	0.0148						0.0104	0.0167
0.0277	0.0489						0.0265	0.0338
0.0354	0.0333						0.009	0.0354
0.0291	0.036						0.0134	0.0129
0.0398	0.0555						0.0189	0.0136
0.0711	0.027						0.0203	0.0214
0.005	0.0373						0.0096	0.0331
0.0096	0.0028						0.0203	0.0418
0.0255	0.0262						0.0311	0.0603
0.0115	0.0472						0.0167	0.0278
0.0329	0.0374						0.0214	0.029
0.0242	0.0206						0.0083	0.0169
0.0106	0.0387						0.0147	0.0435
0.0374	0.0309						0.0184	0.0639
0.031	0.0454						0.045	0.0159
0.0397	0.0235						0.0135	0.0428
0.007	0.0428						0.0452	0.0285
0.019	0.012						0.0186
0.0059	0.0504						0.0185
0.0156	0.0346						0.0285	0.0335
0.0066	0.0567						0.0323	0.0442
0.0193	0.0116						0.0042	0.0243
[truncated: 3,177 more rows]

## Sheet: Figure 5F
GFP			GFP-TNS1 WT			GFP-TNS1 ΔIDR					Kruskal-Wallis test
rep I	rep II	rep III	rep I	rep II	rep III	rep I	rep II	rep III			P value	<0,0001
191.181	491.861	613.308	170.195	140.377	174.492	317.984	84.3633	170.649			Exact or approximate P value?	Approximate
442.934	352.257	379.181	142.87	97.3797	244.283	197.611	162.981	188.606			P value summary	****
364.733	456.357	300.954	180.878	94.2052	135.012	108.192	230.401	121.801			Do the medians vary signif. (P < 0.05)?	Yes
295.59	338.068	375.821	162.759	149.597	146.894	342.616	185.927	194.658			Number of groups	3
273.362	205.018	260.276	196.656	93.2875	190.443	240.737	403.159	185.368			Kruskal-Wallis statistic	240
212.794	410.069	359.837	166.025	219.052	142.867	329.431	198.943	155.736
260.805	465.547	259.242	118.613	132.99	128.695	119.883	182.982	163.393			Data summary
255.56	143.394	415.477	140.254	95.8024	132.266	80.5899	184.529	231.592			Number of treatments (columns)	3
233.454	253.043	260.4	113.46	111.22	161.579	239.74	110.872	230.545			Number of values (total)	490
330.555	201.781	161.776	210.593	76.0308	79.5415	238.485	204.033	233.283
169.429	237.57	345.387	178.707	112.615	143.45	322.225	212.282	232.595
404.191	171.642	357.351	181.993	184.742	208.145	350.01	168.548	219.926			Number of families	1
161.547	353.776	205.088	191.962	153.584	177.26	204.276	231.211	144.112			Number of comparisons per family	3
301.898	305.958	289.351	203.704	94.2368	158.009	86.8571	179.934	199.58			Alpha	0.05
253.771	194.42	248.778	263.763	131.53	136.097	224.883	176.38	218.223
229.465	305.045	382.372	138.417	132.909	167.942	201.825	226.397	196.584			Dunn's multiple comparisons test	Mean rank diff,	Significant?	Summary	Adjusted P Value
382.212	344.098	336.413	129.163	29.9658	210.375	252.595	319.704	159.526			GFP vs. GFP-TNS1 WT	238.4	Yes	****	<0,0001	A-B
323.3	222.505	263.897	160.547	100.258	87.4286	231.668	238.577	227.406			GFP vs. GFP-TNS1 IDR	151.2	Yes	****	<0,0001	A-C
324.125	324.76	480.256	102.268	114.665	212.968	22.077	260.345	99.8434			GFP-TNS1 WT vs. GFP-TNS1 IDR	-87.25	Yes	****	<0,0001	B-C
260.496	323.829	380.536	212.344	164.31	81.3525	236.16	103.157	237.148
316.842	244.381	350.229	234.064	58.2058	107.197	186.068	240.834	236.016			Test details	Mean rank 1	Mean rank 2	Mean rank diff,	n1	n2
180.583	364.928	337.511	125.771	103.597	224.472	207.497	140.641	181.328			GFP vs. GFP-TNS1 WT	372.6	134.1	238.4	170	159
306.269	213.091	289.681	232.913	116.698	147.581	259.483	269.319	224.446			GFP vs. GFP-TNS1 IDR	372.6	221.4	151.2	170	161
121.965	352.703	265.734	236.387	131.673	121.952	263.579	138.225	142.14			GFP-TNS1 WT vs. GFP-TNS1 IDR	134.1	221.4	-87.25	159	161
267.962	217.378	315.961	221.613	134.197	153.435	181.833	98.4543	181.859
205.415	203.215	152.235	157.163	159.71	112.284	283.908	114.988	184.904
294.836	220.243	505.525	126.011	122.004	142.143	198.875	109.749	134.744
234.522	204.294	258.224	149.329	167.457	108.454	214.303	174.022	188.713
100.598	219.263	591.546	188.002	156.093	217.177	121.366	255.486	235.526
231.822	274.843	288.875	295.736	160.558	147.314	230.303	162.744	166.261
385.101	260.77	483.061	253.086	110.156	193.171	134.718	63.6457	185.278
240.663	249.549	232.394	111.966	106.667	113.282	107.764	134.954	198.417
235.671	226.657	194.949	215.27	228.208	127.735	137.523	161.675	180.874
289.387	228.728	371.61	149.403	225.456	167.418	197.735	227.249	124.183
295.636	244.49	268.528	131.103	111.41	141.594	78.9285	214.847	187.914
377.495	367.824	339.958	141.642	167.946	149.116	322.735	252.392	172.895
190.56	239.201	241.27	115.015	185.456	100.904	113.631	106.177	167.001
428.175	288.463	336.932	116.209	183.683	92.7923	355.847	115.663	224.297
259.846	548.797	168.324	131.465	116.792	145.216	196.82	172.311	162.875
270.117	264.198	338.764	136.334	131.036	229.705	138.826	246.57	136.226
333.631	340.234	284.126	147.33	160.296	90.8739	274.267	173.468	175.585
443.068	425.472	302.813	256.815	87.9019	143.12	292.921	186.396	240.816
388.346	282.897	221.618	160.788	113.278	113.11	313.472	206.315	138.839
325.65	272.188	363.036	135.632	119.934	109.646	261.13	190.175
377.459	389.56	252.719	92.3595	107.217	135.798	286.04	177.64
354.668	279.009	394.482	183.122	180.55	268.543	220.73	181.914
420.498	177.095	416.981	91.3723	156.322	210.008	228.016	39.4149
258.937		375.253	172.948	135.295	177.339	231.321	86.7851
440.243		292.248	71.3686		150.576	383.562	285.309
259.06		245.461	123.909		199.277		249.464
320.75		436.802	64.0844		191.53		305.355
289.347		411.892	133.432		130.527		87.8121
335.168		284.652	124.624		224.157		202.371
441.145		218.03	217.893		155.43		149.627
249.322		318.427	227.738		164.38		176.429
324.564		288.495	126.351				237.918
355.044		468.472					177.162
332.151		405.586					201.71
		306.795					221.537
		399.788					266.247
		289.995					58.4203
		280.909					187.074
		244.697					224.802
		291.242					207.73
		324.743					254.32
							240.88
							142.08
							179.851
							167.349

## Sheet: Figure 5I
GFP			GFP-TNS1 WT			GFP-TNS1 ΔIDR					Kruskal-Wallis test
rep I	rep II	rep III	rep I	rep II	rep III	rep I	rep II	rep III			P value	<0,0001
960241	1207437	894673	1065971	1610521	1803078	1385621	1305542	2399303			Exact or approximate P value?	Approximate
920568	783008	900602	1045422	1051422	1936634	1120720	1586641	1272444			P value summary	****
946758	1219800	931661	1439968	1377975	1859821	1147754	1188879	1128986			Do the medians vary signif. (P < 0.05)?	Yes
807164	1342899	1112097	1230928	1495299	1393068	1102886	1087027	1820987			Number of groups	3
960368	1228267	1132533	1846301	1146710	1204069	1160462	1552637	1202315			Kruskal-Wallis statistic	38.04
856805	966178	1025581	1033807	1346729	1190744	1162958	1267635	1216479
767388	865735	1592903	946432	978362	1074031	1492096	1733224	1498855			Data summary
782758	1067242	1748029	1549648	1137731	2751312	964029	1004345	1075129			Number of treatments (columns)	3
770689	1271081	2166605	965406	1468324	2063371	1231803	1300837	1160050			Number of values (total)	263
778405	1234260	1235295	1017763	893318	1476542	1680235	1645748	950018
944409	1395288	1110898	1791949	958946	1878349	916304	833610	1138666
1095683	1500545	1610168	1436725	2405084	1527197	1134600	1432999	1360009			Number of families	1
595809	1758530	1839691	1661720	1471273	1352240	1131717	1031869	1738988			Number of comparisons per family	3
719488	984880	1267100	1942528	2259427	1758991	1571183	206803	764820			Alpha	0.05
704804	682841	985296	1106025	2989625	1206498	1309996	1658479	1393295
712076	1870030	1241272	854707	1103096	1349178	1181508	1650579	1116135			Dunn's multiple comparisons test	Mean rank diff,	Significant?	Summary	Adjusted P Value
842658	1431709	1964042	1302756	938212	1246914	836334	1142229	1199674			GFP vs. WT	-71.11	Yes	****	<0,0001	A-B
1060825	923421	1750715	1309889	1249427	1583668	1365165	1472283	1110920			GFP vs. IDR	-31.62	Yes	*	0.0152	A-C
977751	1814846	1796245	1757408	1155508	2613979	1373334	1411611	1613324			WT vs. IDR	39.49	Yes	**	0.0022	B-C
1242245	1098798	1462231	1859136	3301034	1201443	1215549	1518932	1411373
835435	816306	1324653	1575477	1823840	1647164	968234	786019	1389492			Test details	Mean rank 1	Mean rank 2	Mean rank diff,	n1	n2
1081731	1354582	1213003	1136756	1911928	1720268	1645892	1125303	1038131			GFP vs. WT	99.52	170.6	-71.11	94	81
901966	1501436	1268587	841625	1213881	2314894	740951	1016979	1504863			GFP vs. IDR	99.52	131.1	-31.62	94	88
576631	1084082	1169550	1404038	1352581	2304706	958804	1460295	1379842			WT vs. IDR	170.6	131.1	39.49	81	88
1129906	1271109	1401035	1566139	1240770	1957266	964833	709843	1122489
1031408	1198799	1339916	1263068	1497079	1953576	106058	1100803	1090393
745561	987605	1166901	1751634	872138	2131000		1616982	1480951
768622	972156						1727219	1151502
1015136	1117820						1603500	960875
841638	1106539							941960
912657	973517							815684
637543	1088280							1402407
	1294444							1058160
	888086
	761555

## Sheet: Figure 5J
GFP			GFP-TNS1 WT			GFP-TNS1 ΔIDR					Kruskal-Wallis test
rep I	rep II	rep III	rep I	rep II	rep III	rep I	rep II	rep III			P value	0.0022
23.8361	6.89811	12.1367	9.56311	31.7493	11.6901	12.0046	32.0046	7.85079			Exact or approximate P value?	Approximate
41.1173	3.22668	20.46	4.82077	10.0191	8.24177	22.816	3.99747	6.88344			P value summary	**
27.5785	5.99017	2.51891	29.9667	11.7534	53.3168	24.4815	22.5609	11.1357			Do the medians vary signif. (P < 0.05)?	Yes
33.7542	2.58294	9.03246	3.88328	33.797	6.72756	28.9971	9.94693	7.96514			Number of groups	3
12.4254	1.94452	16.5527	3.51293	10.2012	4.42174	54.1014	8.32899	45.2821			Kruskal-Wallis statistic	12.28
40.4829	2.14726	7.55	7.9212	33.1872	33.592	23.288	2.51479	9.12987
10.1842	22.2742	2.31042	7.18335	10.3606	33.0931	36.2271	4.17482	9.52071			Data summary
19.2013	7.54788	8.0279	38.0941	24.3749	12.1912	31.1019	28.1133	8.06447			Number of treatments (columns)	3
34.4856	6.51271	8.41253	14.1458	26.0422	23.378	34.6005	15.5803	6.23445			Number of values (total)	162
8.79324	3.5306	7.06754	9.14349	54.5875	11.0152	22.9059	5.30687	3.73957
16.3664	1.76273	4.21663	4.72396	37.9734	37.6029	8.88927	7.2011	11.9256
	3.65414	13.8478	31.672	20.2056	23.8333	25.4765	30.9226	19.9733			Number of families	1
	4.17356	27.7845	4.96694	6.39597	2.39152	27.4562	17.9313	9.32278			Number of comparisons per family	3
	4.84817	13.4227	11.4802	35.2646	23.8459	36.0359	12.0857	8.54936			Alpha	0.05
	3.4552	5.84813	10.3782	17.2457	10.8154	26.7314	4.06037	5.10646
	6.02123			32.3912	9.34213	61.4065	18.0708	10.587			Dunn's multiple comparisons test	Mean rank diff,	Significant?	Summary	Adjusted P Value
	1.56127				23.2114	30.4024	4.59277	6.25417			GFP vs. GFP-TNS1 WT	-29.51	Yes	**	0.0063	A-B
	9.01555				9.11652	27.6997	7.75803	16.236			GFP vs. GFP-TNS1 IDR	-28.28	Yes	**	0.0055	A-C
	6.13806				5.29439	39.7528	9.71985	26.6219			GFP-TNS1 WT vs. GFP-TNS1 IDR	1.226	No	ns	>0,9999	B-C
					16.9566	36.472	64.1849	6.42453
						39.168	23.4558				Test details	Mean rank 1	Mean rank 2	Mean rank diff,	n1	n2
						19.2817	2.66093				GFP vs. GFP-TNS1 WT	60.69	90.2	-29.51	45	51
							7.3066				GFP vs. GFP-TNS1 IDR	60.69	88.97	-28.28	45	66
							8.80608				GFP-TNS1 WT vs. GFP-TNS1 IDR	90.2	88.97	1.226	51	66

## Sheet: Figure 5L
GFP			GFP-TNS1 WT			GFP-TNS1 ΔIDR					Kruskal-Wallis test
rep I	rep II	rep III	rep I	rep II	rep III	rep I	rep II	rep III			P value	<0,0001
1.33292	1.599	1.42977	2.55235	1.76189	2.86791	3.34129	3.03474	2.16391			Exact or approximate P value?	Approximate
1.92971	1.81099	2.03523	2.21864	1.77714	1.79365	2.41038	2.57665	2.10581			P value summary	****
1.5471	1.53688	1.42649	2.8719	2.61354	1.92436	2.6265	2.54346	2.3169			Do the medians vary signif. (P < 0.05)?	Yes
1.89083	1.85306	1.50875	1.95244	1.99068	2.08304	2.20504	2.81726	2.743			Number of groups	3
1.41591	1.6468	1.36539	1.53459	1.72813	2.03818	3.02662	2.89294	2.44984			Kruskal-Wallis statistic	139.1
1.63949	1.59577	1.91031	1.64012	1.8509	1.88254	2.79242	3.20631	2.55481
1.39095	1.66432	1.33562	2.0306	2.36516	1.74761	2.50167	2.4717	3.11145			Data summary
1.66157	1.62162	1.5713	1.84203	2.32725	1.88966	2.99198	2.04747	3.09299			Number of treatments (columns)	3
1.4469	1.65997	1.53749	2.71763	1.73911	1.9382	3.08596	2.39079	2.58069			Number of values (total)	198
1.53685	2.05524	1.79859	1.9932	1.78616	1.94996	2.25751	2.04457	2.38197
1.30903	1.97943	1.35868	1.81049	1.88449	1.80686	2.18689	2.8301	2.5347
1.81967	1.43005	1.40956	1.99493	2.07471	2.14427	2.60235	2.63186	2.81487			Number of families	1
1.51284	1.70569	1.49403	2.48422	1.8229	2.2048	2.5744	2.41008	2.72875			Number of comparisons per family	3
1.56333	1.82442	1.75139	1.71464	1.76896	1.94325	2.44706	2.82803	2.6633			Alpha	0.05
1.64939	1.78165	1.57923	1.99858	1.61579	2.34131	2.63192	2.95482	2.36642
1.42551	1.76181	1.473	2.24547	1.83857	1.80253	2.73838	2.92547	2.99628			Dunn's multiple comparisons test	Mean rank diff,	Significant?	Summary	Adjusted P Value
2.44423	1.74057		2.55702	1.74943	2.06191	2.60352	2.64432	2.76029			GFP vs. WT	-51.66	Yes	****	<0,0001	A-B
1.74832	2.01573		1.82426	1.51932	1.90153	2.97729	2.78712	2.85482			GFP vs. IDR	-116.8	Yes	****	<0,0001	A-C
1.32304	1.84668		2.12954	1.91789	2.25864	2.40318	3.24878	3.22432			WT vs. IDR	-65.17	Yes	****	<0,0001	B-C
1.39352	1.73656			1.818	2.0955	2.47738	2.88838	3.46551
1.58462	1.77439				2.14313	2.15042	2.68837	2.90074			Test details	Mean rank 1	Mean rank 2	Mean rank diff,	n1	n2
	1.47214				1.90257	2.51075	2.91984				GFP vs. WT	40.65	92.31	-51.66	62	65
	1.4807				1.95562	2.39693	2.93924				GFP vs. IDR	40.65	157.5	-116.8	62	71
	1.81638				2.36081	2.24577	2.38979				WT vs. IDR	92.31	157.5	-65.17	65	71
	1.33977				2.49259	2.09293
					1.85696	2.89148
