# Supplementary material for: Adhesion-derived condensates control component availability to regulate adhesion dynamics
Source: Nat Commun. 2026 Jun 5;17:7222. doi: 10.1038/s41467-026-74001-3 (PMC13396368; doi:10.1038/s41467-026-74001-3)
Supplement: Supplementary file 17 — Source Data [file 41467_2026_74001_MOESM17_ESM.zip › Source Data files/Source Data - Figure 6.xlsx]

## Sheet: Figure 6B
CTRL												ARS														Friedman test	CTRL
0			20			40			60			0			20			40			60					P value	0.0019
rep I	rep II	rep III	rep I	rep II	rep III	rep I	rep II	rep III	rep I	rep II	rep III	rep I	rep II	rep III	rep I	rep II	rep III	rep I	rep II	rep III	rep I	rep II	rep III			Exact or approximate P value?	Approximate
1	1	1	1.59161	1.10512	1.02612	2.16496	1.07337	0.892271	2.54802	1.06806	0.785125	1	1	1	1.49186	0.922265	2.87826	4.27801	4.79074	6.01862	5.73416	10.1061	6.06846			P value summary	**
1	1	1	3.47365	1.82758	0.9395	2.3007	1.79201	1.39372	2.00872	0.574316	1.19247	1	1	1	1.45293	0.89658	0.480967	3.30009	5.25529	1.04424	3.347	4.91653	2.12459			Are means signif. different? (P < 0.05)	Yes
1	1	1	0.310468	0.595882	0.456439	0.356318	0.594359	2.50386	0.251566	1.64031	1.5527	1	1	1	1.68497	1.87955	0.404331	3.90592	5.92902	0.699045	10.6796	9.09122	0.893161			Number of groups	4
1	1	1	0.888693	0.959864	1.44586	1.06244	1.05796	1.71371	0.282407	2.69174	1.49222	1	1	1	2.78312	1.73883	1.0621	3.77376	12.1635	2.69558	3.5746	16.727	4.18338			Friedman statistic	14.91
1	1	1	0.528882	0.785831	0.757796	1.11187	0.579175	0.797136	2.29689	0.408019	0.624074	1	1	1	0.750856	1.72029	1.09349	3.47614	4.45637	1.43545	2.00243	5.9739	2.20555
1	1	1	1.07503	0.91919	0.80555	1.38068	0.736442	0.775347	1.7862	0.806452	1.7869	1	1	1	1.3977	1.47537	0.522155	4.04171	4.11391	0.564369	5.64485	5.00931	1.95379			Data summary
1	1	1	1.53462	1.13267	0.887264	1.96114	1.21944	0.477675	1.42262	1.54201	0.611501	1	1	1	1.94043	1.68658	0.244443	4.08392	8.60225	0.393195	6.21513	16.2098	1.00147			Number of treatments (columns)	4
1	1	1	1.06594	1.91693	2.32707	1.22144	2.01366	2.61142	1.44228	2.22943	2.91176	1	1	1	0.630161	1.09579	1.19751	2.9315	3.67453	1.464	3.9107	5.16329	2.07181			Number of subjects (rows)	78
1	1	1	1.06296	1.69955	0.987139	1.01704	1.97962	1.53848	0.740146	1.56715	1.7929	1	1	1	3.13887	1.517	0.937078	11.509	3.47906	1.78452	6.59208	4.69004	2.18343
1	1	1	2.25405	1.09955	2.21479	1.26434	0.95194	1.7706	0.961937	1.12978	3.55084	1	1	1	1.61654	2.18363	1.43088	2.5747	5.032	3.74799	6.21885	3.70752	14.5755
1	1	1	1.13618	1.0379	1.23617	1.44565	1.40743	1.34337	1.47924	1.51341	1.92304	1	1	1	2.04031	2.88583	0.475836	4.04157	5.84377	1.22946	6.16754	3.61084	3.05273			Number of families	1
1	1	1	0.506142	2.23128	0.55058	0.349607	2.03812	0.782095	0.397027	1.96192	0.773186	1	1	1	0.789576	3.44695	1.21166	1.50053	2.6229	3.18278	5.67107	5.56184	8.00071			Number of comparisons per family	6
1	1	1	1.16336	1.09256	1.70123	1.21233	0.494446	0.766697	1.51783	1.0231	0.866934	1	1	1	1.97789	1.86972	0.577484	4.62033	5.33026	1.02348	16.1223	7.42717	3.04642			Alpha	0.05
1	1	1	1.00296	0.364914	0.951407	0.609906	0.365735	0.801582	0.464589	0.938967	0.871238	1	1	1	1.40797	1.59423	1.27736	2.23623	2.5412	1.98984	4.19449	3.4147	1.05598
1	1	1	0.589079	1.80408	1.064	0.771257	1.72707	1.59344	0.843263	2.18309	1.44626	1	1	1	0.786769	2.45934	1.40772	1.62543	5.19785	4.42623	1.93519	6.40811	9.06646			Dunn's multiple comparisons test	Rank sum diff,	Significant?	Summary	Adjusted P Value
1	1	1	1.14878	1.00688	0.122349	2.31003	1.02093	0.282866	4.21146	1.70248	0.133297	1	1	1	2.80939	1.59472	1.38074	5.46932	4.41068	3.46596	3.20773	5.51065	8.69908			ctrl 0 vs. ctrl 20	-27	No	ns	0.5642	A-B
1	1	1	1.0082	0.902911	1.1485	0.650387	0.413565	1.75562	0.747043	0.781049	1.44399	1	1	1	2.81175	0.848766	0.652748	5.21882	4.29486	0.982208	3.01371	5.1894	1.51695			ctrl 0 vs. ctrl 40	-27	No	ns	0.5642	A-C
1	1	1	2.21588	1.09303	0.57559	0.682888	1.36738	1.02859	1.44732	2.30681	1.65753	1	1	1	1.21949	1.18554	0.325134	11.0784	4.20338	3.04529	7.33499	2.4793	17.3293			ctrl 0 vs. ctrl 60	-62	Yes	***	0.0007	A-D
1	1	1	1.01924	1.02761	1.46528	1.12003	1.16296	1.30597	0.341344	1.51314	1.4222	1	1	1	1.58353	1.26527	0.774464	1.33072	2.71542	0.879036	1.11328	3.76754	1.23589			ctrl 20 vs. ctrl 40	0	No	ns	>0,9999	B-C
1	1	1	2.48148	0.972553	0.835099	2.70598	0.523349	0.651451	3.34026	1.30871	1.01648	1	1	1	1.69667	1.25803	0.359996	2.22438	1.59407	0.654579	6.41231	1.51853	1.44787			ctrl 20 vs. ctrl 60	-35	No	ns	0.1798	B-D
1	1	1	1.40525	1.0206	1.46188	1.77791	0.530464	1.46999	2.00374	0.627455	1.78889	1	1	1	2.21267	3.89378	1.06911	1.66047	11.7517	1.99304	4.58316	4.32947	2.80021			ctrl 40 vs. ctrl 60	-35	No	ns	0.1798	C-D
1	1	1	1.82297	1.1441	1.97958	1.6303	1.05165	1.09174	1.69731	0.553918	1.09243	1	1	1	1.96557	3.48964	1.20934	5.05294	3.53589	1.94542	5.97213	8.75957	2.73258
1	1	1	1.74927	0.681719	0.57549	3.19168	0.721504	0.559619	3.83477	1.04434	0.646967	1	1	1	3.53036	1.83638	0.583643	7.03847	1.87156	2.20256	8.19047	3.61999	1.55156			Test details	Rank sum 1	Rank sum 2	Rank sum diff,	n1	n2
	1	1		1.62214	0.416575		1.5841	0.63235		2.31524	2.12143	1	1	1	1.89244	2.88079	1.96245	6.70321	6.42955	1.87844	8.51871	8.66793	5.30437			ctrl 0 vs. ctrl 20	166	193	-27	78	78
	1	1		0.917985	0.733919		0.523024	0.378138		0.439662	1.55563	1	1	1	1.76565	1.3698	0.956579	3.47322	6.18079	1.51473	4.18305	5.7612	2.16383			ctrl 0 vs. ctrl 40	166	193	-27	78	78
	1	1		1.24338	1.18223		1.29252	1.30419		0.72184	1.35237	1	1	1	1.54928	1.85919	2.05341	9.04911	3.42919	1.6234	11.5066	4.78622	6.52777			ctrl 0 vs. ctrl 60	166	228	-62	78	78
	1			0.957051			0.81516			1.06822		1	1	1	3.52483	2.15104	0.869753	9.38214	5.30967	1.29516	13.1726	7.32736	2.7063			ctrl 20 vs. ctrl 40	193	193	0	78	78
	1			1.25995			0.598518			2.69061		1	1	1	2.86422	1.63394	0.551987	6.15061	1.9399	0.788515	2.80608	2.57029	1.7509			ctrl 20 vs. ctrl 60	193	228	-35	78	78
	1			0.501758			1.24205			0.730366		1	1	1	1.11347	2.63684	0.532452	0.293773	9.00982	0.897842	0.633218	9.20272	1.41859			ctrl 40 vs. ctrl 60	193	228	-35	78	78
												1	1	1	1.66517	1.98749	1.29618	1.51459	6.75944	4.45366	3.68194	8.93583	9.73997
												1	1	1	0.419624	1.51963	1.42764	0.621803	3.72662	6.71443	1.79164	5.50789	5.74085
												1	1	1	2.08174	0.771817	1.11321	6.72905	7.08054	3.60982	9.02581	9.67637	8.72103
													1	1		2.1948	0.816871		8.44222	1.45166		11.24	2.14859			Friedman test	ARS
													1	1		1.20633	0.721191		6.14985	4.10216		4.07813	15.2791			P value	<0,0001
													1	1		1.65185	0.982701		8.57032	1.74396		9.557	3.36901			Exact or approximate P value?	Approximate
													1	1		1.14938	0.989469		3.66551	1.5308		6.25851	3.03346			P value summary	****
													1	1		2.6441	0.747703		6.47253	1.13922		4.30714	1.63292			Are means signif. different? (P < 0.05)	Yes
													1	1		1.80155	1.07398		2.81618	2.48734		3.77444	5.97555			Number of groups	4
													1	1		0.847284	1.62836		1.22365	5.70614		2.48806	8.90439			Friedman statistic	246.9
													1	1		2.31631	1.89181		2.40823	4.02976		6.45427	4.33227
														1			0.953876			1.97767			3.76321			Data summary
														1			1.07361			2.03363			2.22119			Number of treatments (columns)	4
														1			0.465459			0.794106			3.5551			Number of subjects (rows)	115
																										Number of families	1
																										Number of comparisons per family	6
																										Alpha	0.05
																										Dunn's multiple comparisons test	Rank sum diff,	Significant?	Summary	Adjusted P Value
																										ARS 0 vs. ARS 20	-47	No	ns	0.0982	I-J
																										ARS 0 vs. ARS 40	-186	Yes	****	<0,0001	I-K
																										ARS 0 vs. ARS 60	-273	Yes	****	<0,0001	I-L
																										ARS 20 vs. ARS 40	-139	Yes	****	<0,0001	J-K
																										ARS 20 vs. ARS 60	-226	Yes	****	<0,0001	J-L
																										ARS 40 vs. ARS 60	-87	Yes	****	<0,0001	K-L
																										Test details	Rank sum 1	Rank sum 2	Rank sum diff,	n1	n2
																										ARS 0 vs. ARS 20	161	208	-47	115	115
																										ARS 0 vs. ARS 40	161	347	-186	115	115
																										ARS 0 vs. ARS 60	161	434	-273	115	115
																										ARS 20 vs. ARS 40	208	347	-139	115	115
																										ARS 20 vs. ARS 60	208	434	-226	115	115
																										ARS 40 vs. ARS 60	347	434	-87	115	115

## Sheet: Figure 6D
TNS1			p38			AKT			ERK				Unpaired t test	TNS1
	CTRL	ARS		CTRL	ARS		CTRL	ARS		CTRL	ARS		P value	<0,0001
rep I	14.62	85.38	rep I	1.84417	98.1558	rep I	24.233	75.767	rep I	33.2246	66.7754		P value summary	****
rep II	18.821	81.179	rep II	0	100	rep II	37.7224	62.2776	rep II	39.5479	60.4521		Significantly different (P < 0.05)?	Yes
rep III	11.5653	88.4347	rep III	2.94324	97.0568	rep III	30.8872	69.1128	rep III	40.795	59.205		One- or two-tailed P value?	Two-tailed
													t, df	t=23,53, df=4
													How big is the difference?
													Mean of column A	15
													Mean of column B	85
													Difference between means (B - A) ± SEM	70,00 ± 2,974
													95% confidence interval	61,74 to 78,25
													R squared (eta squared)	0.9928
													F test to compare variances
													F, DFn, Dfd	1,000, 2, 2
													P value	>0,9999
													P value summary	ns
													Significantly different (P < 0.05)?	No
													Data analyzed
													Sample size, column A	3
													Sample size, column B	3
													Unpaired t test	p38
													P value	<0,0001
													P value summary	****
													Significantly different (P < 0.05)?	Yes
													One- or two-tailed P value?	Two-tailed
													t, df	t=79,72, df=4
													How big is the difference?
													Mean of column A	1.596
													Mean of column B	98.4
													Difference between means (A - B) ± SEM	-96,81 ± 1,214
													95% confidence interval	-100,2 to -93,44
													R squared (eta squared)	0.9994
													F test to compare variances
													F, DFn, Dfd	1,000, 2, 2
													P value	>0,9999
													P value summary	ns
													Significantly different (P < 0.05)?	No
													Data analyzed
													Sample size, column A	3
													Sample size, column B	3
													Unpaired t test	AKT
													P value	0.0023
													P value summary	**
													Significantly different (P < 0.05)?	Yes
													One- or two-tailed P value?	Two-tailed
													t, df	t=6,919, df=4
													How big is the difference?
													Mean of column A	30.95
													Mean of column B	69.05
													Difference between means (B - A) ± SEM	38,10 ± 5,507
													95% confidence interval	22,81 to 53,40
													R squared (eta squared)	0.9229
													F test to compare variances
													F, DFn, Dfd	1,000, 2, 2
													P value	>0,9999
													P value summary	ns
													Significantly different (P < 0.05)?	No
													Data analyzed
													Sample size, column A	3
													Sample size, column B	3
													Unpaired t test	ERK
													P value	0.0018
													P value summary	**
													Significantly different (P < 0.05)?	Yes
													One- or two-tailed P value?	Two-tailed
													t, df	t=7,329, df=4
													How big is the difference?
													Mean of column A	37.86
													Mean of column B	62.14
													Difference between means (B - A) ± SEM	24,29 ± 3,314
													95% confidence interval	15,09 to 33,49
													R squared (eta squared)	0.9307
													F test to compare variances
													F, DFn, Dfd	1,000, 2, 2
													P value	>0,9999
													P value summary	ns
													Significantly different (P < 0.05)?	No
													Data analyzed
													Sample size, column A	3
													Sample size, column B	3

## Sheet: Figure 6F
CTRL			ARS			Inhibs. + ARS					Kruskal-Wallis test
rep I	rep II	rep III	rep I	rep II	rep III	rep I	rep II	rep III			P value	<0,0001
2.54802	1.06806	0.785125	5.73416	10.1061	6.06846	2.18188	1.88652	1.38159			Exact or approximate P value?	Approximate
2.00872	0.574316	1.19247	3.347	4.91653	2.12459	1.26174	2.29509	0.510438			P value summary	****
0.251566	1.64031	1.5527	10.6796	9.09122	0.893161	1.96023	5.29943	0.436127			Do the medians vary signif. (P < 0.05)?	Yes
0.282407	2.69174	1.49222	3.5746	16.727	4.18338	1.85397	3.24565	5.34618			Number of groups	3
2.29689	0.408019	0.624074	2.00243	5.9739	2.20555	0.681951	3.96319	1.17254			Kruskal-Wallis statistic	124.3
1.7862	0.806452	1.7869	5.64485	5.00931	1.95379	2.16322	1.85116	1.12856
1.42262	1.54201	0.611501	6.21513	16.2098	1.00147	0.426685	0.612512	1.29392			Data summary
1.44228	2.22943	2.91176	3.9107	5.16329	2.07181	1.34184	2.03244	1.52722			Number of treatments (columns)	3
0.740146	1.56715	1.7929	6.59208	4.69004	2.18343	0.798125	2.08545	2.80938			Number of values (total)	275
0.961937	1.12978	3.55084	6.21885	3.70752	14.5755	1.18995	1.30729	2.56836
1.47924	1.51341	1.92304	6.16754	3.61084	3.05273	1.39656	2.26357	1.16194
0.397027	1.96192	0.773186	5.67107	5.56184	8.00071	1.51879	1.51101	3.56138			Number of families	1
1.51783	1.0231	0.866934	16.1223	7.42717	3.04642	1.24222	2.08545	1.68008			Number of comparisons per family	3
0.464589	0.938967	0.871238	4.19449	3.4147	1.05598	1.56223	2.87286	1.65433			Alpha	0.05
0.843263	2.18309	1.44626	1.93519	6.40811	9.06646	1.05099	2.88179	1.57447
4.21146	1.70248	0.133297	3.20773	5.51065	8.69908	4.19521	2.35924	1.77192			Dunn's multiple comparisons test	Mean rank diff,	Significant?	Summary	Adjusted P Value
0.747043	0.781049	1.44399	3.01371	5.1894	1.51695	1.33758	2.08155	3.43131			ctrl 60 vs. ARS 60	-120.1	Yes	****	<0,0001	D-H
1.44732	2.30681	1.65753	7.33499	2.4793	17.3293	0.420194	1.1779	0.324039			ctrl 60 vs. DTM60	-26.75	No	ns	0.1003	D-L
0.341344	1.51314	1.4222	1.11328	3.76754	1.23589	1.17001	0.879434	3.36269			ARS 60 vs. DTM60	93.36	Yes	****	<0,0001	H-L
3.34026	1.30871	1.01648	6.41231	1.51853	1.44787	1.60358	1.92148	2.43787
2.00374	0.627455	1.78889	4.58316	4.32947	2.80021	2.57954	2.11009	2.90091			Test details	Mean rank 1	Mean rank 2	Mean rank diff,	n1	n2
1.69731	0.553918	1.09243	5.97213	8.75957	2.73258	0.847098	1.08462	1.40631			ctrl 60 vs. ARS 60	79.79	199.9	-120.1	78	115
3.83477	1.04434	0.646967	8.19047	3.61999	1.55156	1.47253	0.977315	0.220806			ctrl 60 vs. DTM60	79.79	106.5	-26.75	78	82
	2.31524	2.12143	8.51871	8.66793	5.30437		1.0303				ARS 60 vs. DTM60	199.9	106.5	93.36	115	82
	0.439662	1.55563	4.18305	5.7612	2.16383		1.8861
	0.72184	1.35237	11.5066	4.78622	6.52777		2.90887
	1.06822		13.1726	7.32736	2.7063		2.04503
	2.69061		2.80608	2.57029	1.7509		3.84788
	0.730366		0.633218	9.20272	1.41859		1.50034
			3.68194	8.93583	9.73997		0.391534
			1.79164	5.50789	5.74085		2.50211
			9.02581	9.67637	8.72103		1.15741
				11.24	2.14859		1.89519
				4.07813	15.2791		3.91429
				9.557	3.36901		1.57927
				6.25851	3.03346		2.38671
				4.30714	1.63292
				3.77444	5.97555
				2.48806	8.90439
				6.45427	4.33227
					3.76321
					2.22119
					3.5551

## Sheet: Figure 6G
Canonical numbering	Log2 Fold Change	- Log10 pvalue
Y464	-2.81424	2.32519
T1439	-1.74795	2.41537
S1347	-1.54216	3.85031
S1032	-1.27788	5.69706
S1521	-0.890529	4.64117
Y891	-0.89013	4.67219
S1040	-0.88337	3.35068
S953	-0.88049	1.71149
Y1508	-0.874965	3.70804
S1088	-0.864274	1.49448
S1389	-0.78004	0.84499
S1092	-0.679907	0.914853
S774	-0.653682	1.11539
S1096	-0.645104	1.09142
Y1544	-0.615764	1.07102
S1504	-0.559841	3.64128
S1373	-0.398415	4.37366
S1401	-0.301647	1.1877
S1822	-0.278654	0.2506
T730	-0.260117	0.20962
S1281	-0.252761	1.22167
S619	-0.212453	0.531402
T1277	-0.0772465	0.0487134
S1550	-0.0427376	0.0993378
S1393	-0.039142	0.0711004
Y1430	-0.0348965	0.0287381
S1497	-0.0328886	0.0434238
S463	-0.0311574	0.134435
Y1028	-0.0107333	0.0160068
S1024	0.0640694	0.190786
S1485	0.0693249	0.136736
T209	0.124342	0.492283
S1296	0.272889	1.54806
S1418	0.341522	2.28889
S1051	0.385516	2.28199
T985	0.529335	2.59212
T1293	0.662534	1.99878
S1517	0.783766	3.24304
S746	0.791249	2.51486
S806	0.818276	4.96623
Y921	0.831568	1.34427
Y1427	0.860423	2.89872
S1609	0.864532	3.02671
T813	0.957786	10.8713
S1228	1.08184	2.48901
S974	1.13601	2.03932
S897	1.15641	1.46136
S447	1.19702	2.40224
S1045	1.20638	2.76978
T1510	1.24103	1.26085
S1525	1.26941	1.95294
T1209	1.39522	5.04502
S1223	1.66805	2.42811
S1150	1.68562	3.62944
Y1358	1.71396	1.55213
S552	1.78919	7.23727
S596	1.79323	2.61723
S908	1.86184	2.57834
S1398	1.96614	2.48148
S1087	1.96988	2.58863
T1432	2.12783	2.97668
S1128	2.2688	4.94936
S558	2.42053	6.31521
S867	2.44791	5.15963
T1103	2.52015	11.254
T1370	2.52478	3.30742
T900	2.60138	6.66631
S499	3.42671	5.78456
S889	3.78231	9.20121
S708	3.85437	4.3063
S324	5.43929	3.46005
S570	5.50997	9.29931

## Sheet: Figure 6K
WT			SD			SG					Kruskal-Wallis test
rep I	rep II	rep III	rep I	rep II	rep III	rep I	rep II	rep III			P value	<0,0001
44	17	19	0	0	0	5	66	125			Exact or approximate P value?	Approximate
6	10	17	0	0	0	112	128	118			P value summary	****
21	18	29	0	0	0	167	3	33			Do the medians vary signif. (P < 0.05)?	Yes
27	13	36	0	0	0	79	281	6			Number of groups	3
21	47	5	0	0	0	156	138	99			Kruskal-Wallis statistic	785.8
16	50	10	0	0	0	145	7	90
16	32	10	0	0	0	67	111	59			Data summary
10	21	13	0	0	0	42	83	0			Number of treatments (columns)	3
10	47	5	0	0	0	22	67	0			Number of values (total)	1052
25	22	23	0	0	0	43	64	45
46	32	27	0	0	0	159	95	62
36	13	27	0	0	0	55	108	57			Number of families	1
10	33	18	0	0	0	198	107	95			Number of comparisons per family	3
37	6	25	0	0	0	50	127	104			Alpha	0.05
28	13	56	0	0	0	92	160	26
6	4	4	0	0	0	110	138	106			Dunn's multiple comparisons test	Mean rank diff,	Significant?	Summary	Adjusted P Value
21	4	16	0	0	0	40	1	105			WT vs. SD	386.2	Yes	****	<0,0001	A-B
44	13	17	0	0	0	34	113	134			WT vs. SG	-228.8	Yes	****	<0,0001	A-C
0	29	23	0	0	0	85	161	111			SD vs. SG	-615	Yes	****	<0,0001	B-C
27	29	44	0	0	0	88	89	94
25	20	48	0	0	0	89	147	123			Test details	Mean rank 1	Mean rank 2	Mean rank diff,	n1	n2
1	19	19	0	0	0	112	95	103			WT vs. SD	580.7	194.5	386.2	339	358
0	42	6	0	0	0	178	1	142			WT vs. SG	580.7	809.5	-228.8	339	355
15	28	20	0	0	0	105	85	28			SD vs. SG	194.5	809.5	-615	358	355
5	48	16	0	0	0	99	150	26
3	48	4	0	0	0	17	43	94
17	27	28	0	0	0	110	91	102
43	51	35	0	0	0	134	25	85
52	19	20	0	0	0	115	65	106
39	39	23	0	0	0	24	70	122
31	19	12	0	0	0	50	110	100
12	35	12	0	0	0	109	111	92
30	34	34	0	0	0	71	64	89
12	26	36	0	0	0	72	56	0
20	18	43	0	0	0	52	62	2
0	21	29	0	0	0	89	50	66
14	18	23	0	0	0	54	81	82
14	22	48	0	0	0	100	77	87
11	6	20	0	0	0	170	107	155
14	22	35	0	0	0	0	91	62
24	26	11	0	0	0	0	100	76
12	23	0	0	0	0	0	56	5
10	9	19	0	0	0	116	128	312
32	22	25	0	0	0	75	111	129
27	28	14	0	0	0	89	49	91
19	26	22	0	0	0	99	36	55
22	28	28	0	0	0	0	65	61
21	26	0	0	0	0	0	184	122
6	13	49	0	0	0	64	12	38
13	28	13	0	0	0	57	50	86
8	19	40	0	0	0	30	0	60
25	41	20	0	0	0	87	6	55
45	36	16	0	0	0	41	119	115
33	29	23	0	0	0	62	119	119
17	14	43	0	0	0	44	58	103
24	23	27	0	0	0	111	128	214
17	15	33	0	0	0	139	125	63
25	31	20	0	0	0	121	77	0
16	39	15	0	0	0	60	128	54
12	16	10	0	0	0	77	182	52
15	10	18	0	0	0	20	163	126
20	25	10	0	0	0	65	72	77
12	47	13	0	0	0	44	46	98
17	32	0	0	0	0	67	104	115
6	38	23	0	0	0	59	106	70
15	35	32	0	0	0	0	126	160
15	15	34	0	0	0	20	9	98
14	26	36	0	0	0	79	139	47
0	12	34	0	0	0	69	161	52
41	27	13	0	0	0	115	63	58
0	39	3	0	0	0	126	27	112
10	30	12	0	0	0	114	107	112
23	28	6	0	0	0	22	165	51
15	29	6	0	0	0	1	126	102
12	22	18	0	0	0	50	90	68
19	20	11	0	0	0	13	94	81
16	12	19	0	0	0	125	9	48
28	8	22	0	0	0	112	264	28
11	20	18	0	0	0	70	7	86
49	58	45	0	0	0	21	54	39
51	11	12	0	0	0	30	33	2
47	21	16	0	0	0	49	10	45
18	10	10	0	0	0	109	161	160
53	45	8	0	0	0	98	52	89
13	30	9	0	0	0	252	208	101
10	23	55	0	0	0	152	63	38
38	16	67	0	0	0	36	68	76
1	8	31	0	0	0	4	14	92
0	0	28	0	0	0	88	2	42
10	36	2	0	0	0	63	138	19
26	0	16	0	0	0	94	129	78
17	29	13	0	0	0	133	11	15
26	19	9	0	0	0	57	14	76
44	28	1	0	0	0	7	87	141
32	69	13	0	0	0	85	97	110
5	24	12	0	0	0	18	96	86
24	32	18	0	0	0	57	12	70
9	29	10	0	0	0	109	0	38
13	6	13	0	0	0	69	78	83
10	6	24	0	0	0	43	89	2
42	13	24	0	0	0	88	47	23
13	11	29	0	0	0	71	120	35
31	0	0		0	0	50	20	15
21	27	51		0	0	180	162	0
30	32	29		0	0	92	145	127
20	1	36		0	0	116	8	67
16	29	16		0	0	22	27	72
29	0	18		0	0	9	97	23
0	18	17		0	0	75	70	114
15	7	21		0	0	19	24	56
	38	11		0	0	109	117	38
	55	12		0	0	0	54	61
	33	12		0	0	96	3	76
	15	45		0	0	46	23	108
		46		0	0	54	7	97
				0	0		1
				0	0		1
				0	0		70
				0	0		2
				0	0		10
				0	0		1
				0	0		39
				0	0		50
				0	0		0
				0	0		18
				0
				0
				0
				0
				0
				0

## Sheet: Figure 6L
WT			SD			SG					Kruskal-Wallis test
rep I	rep II	rep III	rep I	rep II	rep III	rep I	rep II	rep III			P value	<0,0001
0.821	0.944	0.751	0	0	0	0.122	0.364	0.194			Exact or approximate P value?	Approximate
0.309	1.058	1.266	0	0	0	0.13	0.2	0.211			P value summary	****
1.147	0.756	0.63	0	0	0	0.222	0.149	0.101			Do the medians vary signif. (P < 0.05)?	Yes
0.467	1.427	0.639	0	0	0	0.219	0.306	0.164			Number of groups	3
1.665	0.335	0.93	0	0	0	0.528	0.216	0.258			Kruskal-Wallis statistic	810
0.386	0.37	0.576	0	0	0	0.307	0.096	0.329
0.382	0.578	0.929	0	0	0	0.469	0.378	0.411			Data summary
0.878	0.401	0.411	0	0	0	0.314	0.367	0			Number of treatments (columns)	3
0.752	0.495	0.415	0	0	0	0.312	0.296	0			Number of values (total)	1051
0.812	1.01	0.461	0	0	0	0.558	0.416	0.195
0.779	0.361	0.421	0	0	0	0.229	0.32	0.412
0.447	0.814	0.162	0	0	0	0.148	0.4	0.285			Number of families	1
0.176	0.932	0.576	0	0	0	0.355	0.29	0.219			Number of comparisons per family	3
0.66	0.638	0.483	0	0	0		0.257	0.315			Alpha	0.05
0.719	0.341	0.447	0	0	0	0.422	0.326	0.092
0.907	0.132	0.312	0	0	0	0.268	0.223	0.271			Dunn's multiple comparisons test	Mean rank diff,	Significant?	Summary	Adjusted P Value
0.575	0.162	0.203	0	0	0	0.236	0.213	0.187			WT vs. SD	632.4	Yes	****	<0,0001	A-B
0.47	0.469	0.541	0	0	0	0.174	0.186	0.294			WT vs. SG	254.4	Yes	****	<0,0001	A-C
0	0.625	0.732	0	0	0	0.206	0.232	0.21			SD vs. SG	-377.9	Yes	****	<0,0001	B-C
0.895	0.615	0.776	0	0	0	0.202	0.233	0.532
0.81	0.75	0.382	0	0	0	0.143	0.335	0.234			Test details	Mean rank 1	Mean rank 2	Mean rank diff,	n1	n2
0.091	0.848	0.409	0	0	0	0.232	0.484	0.236			WT vs. SD	826.9	194.5	632.4	340	358
0	0.703	0.292	0	0	0	0.312	0.162	0.237			WT vs. SG	826.9	572.4	254.4	340	353
0.657	0.808	0.847	0	0	0	0.204	0.4	0.181			SD vs. SG	194.5	572.4	-377.9	358	353
0.225	0.457	0.925	0	0	0	0.261	0.231	0.16
0.169	0.271	1.261	0	0	0	0.133	0.168	0.294
0.764	0.507	0.504	0	0	0	0.292	0.187	0.334
0.641	0.933	0.578	0	0	0	0.204	0.111	0.225
0.58	0.801	1.003	0	0	0	0.17	0.454	0.507
0.769	1.481	0.866	0	0	0	0.165	0.331	0.362
1.039	1.29	0.716	0	0	0	0.168	0.375	0.166
0.893	0.336	0.581	0	0	0	0.441	0.28	0.205
0.856	0.359	0.428	0	0	0	0.189	0.176	0.344
1.001	0.586	0.531	0	0	0	0.219	0.219	0
0.836	0.617	0.848	0	0	0	0.157	0.27	0.091
0	0.539	0.987	0	0	0	0.376	0.283	0.18
0.219	0.494	0.795	0	0	0	0.246	0.322	0.182
0.148	0.703	0.761	0	0	0	0.228	0.482	0.198
1.133	1.047	0.854	0	0	0	0.328	0.401	0.236
1.074	0.366	0.269	0	0	0	0	0.427	0.373
0.538	0.545	0.685	0	0	0	0	0.221	0.349
0.303	0.571	0	0	0	0	0	0.179	0.081
0.552	1.279	0.302	0	0	0	0.319	0.389	0.164
0.514	0.877	0.576	0	0	0	0.341	0.41	0.208
0.438	0.257	0.571	0	0	0	0.26	0.216	0.309
1.103	0.548	0.588	0	0	0	0.347	0.129	0.143
0.518	0.66	0.607	0	0	0	0	0.158	0.167
0.323	0.318	0	0	0	0	0	0.225	0.407
0.691	0.525	0.237	0	0	0	0.151	0.194	0.164
0.556	0.735	0.26	0	0	0	0.225	0.156	0.228
0.177	0.973	0.462	0	0	0	0.195	0	0.232
0.5	0.967	0.47	0	0	0	0.166	0.095	0.299
0.347	0.379	0.391	0	0	0	0.233	0.346	0.295
0.545	0.371	0.793	0	0	0	0.357	0.299	0.171
0.117	0.529	0.642	0	0	0	0.127	0.211	0.366
0.681	0.73	0.852	0	0	0	0.191	0.307	0.205
0.905	0.641	0.676	0	0	0	0.221	0.325	0.133
1.049	0.136	0.399	0	0	0	0.297	0.449	0
1.336	0.892	0.646	0	0	0	0.208	0.33	0.251
0.597	0.975	0.407	0	0	0	0.179	0.279	0.195
0.461	0.198	0.332	0	0	0	0.123	0.354	0.293
0.299	0.54	0.728	0	0	0	0.203	0.267	0.177
0.469	0.762	0.627	0	0	0	0.183	0.23	0.348
0.679	1.125	0	0	0	0	0.411	0.198	0.27
0.095	0.758	1.121	0	0	0	0.353	0.395	0.236
0.595	0.824	0.725	0	0	0	0	0.45	0.298
0.703	0.736	0.418	0	0	0	0.122	0.123	0.454
0.611	0.725	0.511	0	0	0	0.296	0.453	0.516
0	0.34	0.336	0	0	0	0.287	0.435	0.227
0.617	0.361	0.602	0	0	0	0.299	0.339	0.132
0	0.378	0.22	0	0	0	0.339	0.126	0.213
0.658	0.756	0.36	0	0	0	0.322	0.199	0.239
0.911	0.86	0.179	0	0	0	0.102	0.311	0.347
0.815	0.665	0.317	0	0	0	0.051	0.301	0.382
0.773	0.575	0.685	0	0	0	0.13	0.247	0.229
1.295	1.334	0.396	0	0	0	0.069	0.367	0.213
0.37	1.147	0.65	0	0	0	0.184	0.125	0.159
0.447	0.949	0.352	0	0	0	0.287	0.263	0.127
0.098	0.933	1.316	0	0	0	0.366	0.164	0.186
0.402	0.598	0.332	0	0	0	0.19	0.285	0.178
0.445	0.316	0.878	0	0	0	0.12	0.31	0.122
0.599	0.492	0.432	0	0	0	0.178	0.079	0.129
0.489	0.614	0.575	0	0	0	0.312	0.199	0.348
0.484	0.318	0.688	0	0	0	0.383	0.161	0.25
1.111	0.368	1.037	0	0	0	0.252	0.27	0.294
1.356	0.831	0.475	0	0	0	0.384	0.281	0.235
0.178	0.593	0.467	0	0	0	0.119	0.26	0.329
0.091	1.298	0.796	0	0	0	0.089	0.087	0.373
0	0.571	0.558	0	0	0	0.189	0.066	0.11
0.796	0	0.147	0	0	0	0.118	0.27	0.127
0.667	0.14	0.945	0	0	0	0.277	0.233	0.281
0.301	0	0.488	0	0	0	0.185	0.257	0.173
0.273	0.661	0.591	0	0	0	0.184	0.092	0.195
0.784	0.349	0.213	0	0	0	0.114	0.198	0.399
0.9	0.525	0.489	0	0	0	0.253	0.161	0.316
0.598	0.527	0.67	0	0	0	0.111	0.203	0.385
0.633	0.538	0.507	0	0	0	0.406	0.141	0.13
0.403	0.638	1.083	0	0	0	0.172	0	0.136
0.667	0.583	0.287	0	0	0	0.16	0.18	0.229
0.503	0.478	0.626	0	0	0	0.125	0.233	0.213
0.353	0.496	0.454	0	0	0	0.167	0.195	0.153
0.17	0.361	0.502	0	0	0	0.141	0.109	0.237
0.237	0.411	0		0	0	0.159	0.369	0.199
0.742	0	0.453		0	0	0.163	0.207	0
0.919	0.751	0.4		0	0	0.266	0.343	0.25
0.719	0.464	0.569		0	0	0.332	0.153	0.151
0.766	0.213	0.716		0	0	0.091	0.287	0.22
0.753	0.289	0.824		0	0	0.101	0.176	0.146
0	0	0.837		0	0	0.1	0.182	0.452
0.305	0.61	0.496		0	0	0.11	0.226	0.183
	0.724	0.567		0	0	0.379	0.149	0.24
	0.295	0.464		0	0	0	0.189	0.151
	0.5	0.378		0	0	0.136	0.117	0.151
	0.867	0.521		0	0	0.23	0.081	0.396
	0.781	0.455		0	0	0.306	0.051	0.34
				0	0		0.111
				0	0		0.201
				0	0		0.38
				0	0		0.098
				0	0		0.051
				0	0		0.121
				0	0		0.141
				0	0		0
				0	0		0.111
				0	0
				0
				0
				0
				0
				0
				0
