# Supplementary material for: Adhesion-derived condensates control component availability to regulate adhesion dynamics
Source: Nat Commun. 2026 Jun 5;17:7222. doi: 10.1038/s41467-026-74001-3 (PMC13396368; doi:10.1038/s41467-026-74001-3)
Supplement: Supplementary file 17 — Source Data [file 41467_2026_74001_MOESM17_ESM.zip › Source Data files/Source Data - Figure 7.xlsx]

## Sheet: Figure 7A
WT			SD			SG					ANOVA summary
rep I	rep II	rep III	rep I	rep II	rep III	rep I	rep II	rep III			F	42.69
100.727	69.752	199.308	34.658	44.403	42.956	62.112	160.855	62.061			P value	<0,0001
110.664	69.59	132.177	25.693	60.452	18.336	71.037	136.144	92.884			P value summary	****
63.387	229.565	92.247	20.704	31.521	25.025	71.26	120.004	131.125			Significant diff. among means (P < 0.05)?	Yes
127.887	77.311	99.654	47.783	22.778	32.786	107.375	167.301	129.071			R square	0.4508
140.991	114.256	155.937	41.924	55.99	51.385	78.809	116.179	107.972
156.929	69.782	95.131	25.075	26.573	15.432	166.117	292.678	110.128			Brown-Forsythe test
61.818	128.757	30.601	22.627	68.811	1.427	91.215	204.722	129.617			F (DFn, DFd)	11,34 (2, 104)
31.562	101.101	119.235	38.129	52.205	20.087	53.703	101	91.579			P value	<0,0001
78.414	222.552	63.458	25.339	44.514	24.084	46.771	121.036	82.745			P value summary	****
38.23	136.134	170.752	18.71	30.884	17.01	185.263	203.477	117.201			Are SDs significantly different (P < 0.05)?	Yes
56.587	137.905	145.261			32.898	85.953	218.666	147.761
48.259						91.619	179.576	157.121			Bartlett's test
						170.802		68.558			Bartlett's statistic (corrected)	41.64
						139.271		215.691			P value	<0,0001
						137.389		121.33			P value summary	****
											Are SDs significantly different (P < 0.05)?	Yes
											ANOVA table	SS	DF	MS	F (DFn, DFd)	P value
											Treatment (between columns)	168943	2	84472	F (2, 104) = 42,69	P<0,0001
											Residual (within columns)	205806	104	1979
											Total	374749	106
											Data summary
											Number of treatments (columns)	3
											Number of values (total)	107
											Number of families	1
											Number of comparisons per family	3
											Alpha	0.05
											Holm-Sidak's multiple comparisons test	Mean Diff,	Significant?	Summary	Adjusted P Value
											WT vs. SD	75.21	Yes	****	<0,0001	A-B
											WT vs. SG	-19.15	No	ns	0.0648	A-C
											SD vs. SG	-94.36	Yes	****	<0,0001	B-C
											Test details	Mean 1	Mean 2	Mean Diff,	SE of diff,	n1	n2	t	DF
											WT vs. SD	108.1	32.91	75.21	11.05	34	31	6.808	104
											WT vs. SG	108.1	127.3	-19.15	10.26	34	42	1.866	104
											SD vs. SG	32.91	127.3	-94.36	10.53	31	42	8.958	104

## Sheet: Figure 7B
WT			SD			SG					Kruskal-Wallis test
rep I	rep II	rep III	rep I	rep II	rep III	rep I	rep II	rep III			P value	<0,0001
0.876	1.395	1.993	1.05	0.987	1.386	0.807	1.768	1.241			Exact or approximate P value?	Approximate
0.892	2.109	1.612	0.756	1.259	0.733	1.03	1.404	1.29			P value summary	****
1.152	1.417	1.618	1.09	1.087	0.927	1.345	1.053	2.049			Do the medians vary signif. (P < 0.05)?	Yes
1.279	1.104	1.186	1.039	0.712	0.911	1.096	2.535	1.956			Number of groups	3
1.146	1.785	1.122	1.31	0.903	0.734	0.857	1.66	1.44			Kruskal-Wallis statistic	33.34
1.467	1.702	0.991	0.929	1.107	0.772	2.407	3.364	1.551
1.013	1.327	0.785	0.514	0.969	0.357	1.013	1.988	1.683			Data summary
1.435	1.021	1.419	0.867	1.186	0.803	1.79	1.87	2.13			Number of treatments (columns)	3
0.98	1.613	1.548	0.975	1.272	0.777	1.336	1.175	0.871			Number of values (total)	108
0.735	1.389	1.897	0.85	1.075	0.63	1.024	1.204	1.138
0.959	1.467	1.309		0.858	0.765	1.283	1.749	1.508
1.664						0.975	1.33	2.123			Number of families	1
						1.275		0.952			Number of comparisons per family	3
						0.893		1.685			Alpha	0.05
						0.961		2.092
											Dunn's multiple comparisons test	Mean rank diff,	Significant?	Summary	Adjusted P Value
											WT vs. SD	34.56	Yes	****	<0,0001	A-B
											WT vs. SG	-5.762	No	ns	>0,9999	A-C
											SD vs. SG	-40.32	Yes	****	<0,0001	B-C
											Test details	Mean rank 1	Mean rank 2	Mean rank diff,	n1	n2
											WT vs. SD	62.5	27.94	34.56	34	32
											WT vs. SG	62.5	68.26	-5.762	34	42
											SD vs. SG	27.94	68.26	-40.32	32	42

## Sheet: Figure 7C
WT						SD						SG									Peripheral			Central					Two-way ANOVA	Ordinary
rep I		rep II		rep III		rep I		rep II		rep III		rep I		rep II		rep III					Mean	SD	n	Mean	SD	n			Alpha	0.05
Peripheral	Central	Peripheral	Central	Peripheral	Central	Peripheral	Central	Peripheral	Central	Peripheral	Central	Peripheral	Central	Peripheral	Central	Peripheral	Central			WT	82.5087	11.3819	34	17.4913	11.3819	34
87.069	12.931	92.1569	7.84314	85.5769	14.4231	88.2353	11.7647	86.6667	13.3333	96.875	3.125	79.4872	20.5128	78.8889	21.1111	92	8			SD	94.5202	5.21157	30	5.47984	5.21157	30			Source of Variation	% of total variation	P value	P value summary	Significant?
67.4603	32.5397	100	0	73.5632	26.4368	100	0	100	0	100	0	91.4286	8.57143	72.2772	27.7228	85.7143	14.2857			SG	79.5829	12.3084	42	20.4171	12.3084	42			Interaction	2.898	<0,0001	****	Yes
85.7143	14.2857	77.381	22.619	68.9655	31.0345	89.3617	10.6383	86.2069	13.7931	92.5926	7.40741	98.0392	1.96078	62.2807	37.7193	90.7692	9.23077												Row Factor	3.374e-14	>0,9999	ns	No
79.0476	20.9524	83.0986	16.9014	73.4694	26.5306	96.9697	3.0303	93.9394	6.06061	88.8889	11.1111	71.8447	28.1553	61.3333	38.6667	79.1045	20.8955												Column Factor	91.56	<0,0001	****	Yes
74.6154	25.3846	74.6032	25.3968	100	0	100	0	87.3016	12.6984	100	0	80.2083	19.7917	61.1111	38.8889	88.3117	11.6883
76.6355	23.3645	90.4762	9.52381	77.2727	22.7273	97.7273	2.27273	95.8333	4.16667	100	0	87.5	12.5	68.1319	31.8681	88.8889	11.1111												ANOVA table	SS (Type III)	DF	MS	F (DFn, DFd)	P value
95.2381	4.7619	78.4314	21.5686	95.122	4.87805	95.5556	4.44444	83.0986	16.9014	100	0	76.9231	23.0769	73.8318	26.1682	67.4699	32.5301												Interaction	8312	2	4156	F (2, 206) = 37,97	P<0,0001
82.6087	17.3913	74.4898	25.5102	65.5556	34.4444	96.1538	3.84615	90.4762	9.52381	100	0	96.7742	3.22581	92.9825	7.01754	90.2439	9.7561												Row Factor	9.679e-11	2	4.84e-11	F (2, 206) = 4,421e-013	P>0,9999
93.8272	6.17284	83.9416	16.0584	73.2759	26.7241	100	0	91.1765	8.82353	100	0	100	0	68.3168	31.6832	87.3684	12.6316												Column Factor	262634	1	262634	F (1, 206) = 2399	P<0,0001
100	0	82.6531	17.3469					91.453	8.54701	97.619	2.38095	61.4973	38.5027	73.2558	26.7442	72.3684	27.6316												Residual	22548	206	109.5
93.9759	6.0241	50	50					89.4737	10.5263			92.4242	7.57576	87.5969	12.4031	84.4828	15.5172
100	0											68.6275	31.3725	67.8322	32.1678														Difference between column means
78	22											77.3723	22.6277																Predicted (LS) mean of Peripheral	85.54
91.0714	8.92857											55.0633	44.9367																Predicted (LS) mean of Central	14.46
												74.4828	25.5172																Difference between predicted means	71.07
												74.5098	25.4902																SE of difference	1.451
												100	0																95% CI of difference	68,21 to 73,94
												61.7391	38.2609
												100	0
																													Within each column, compare rows (simple effects within columns)
																													Number of families	2
																													Number of comparisons per family	3
																													Alpha	0.05
																													Holm-Sidak's multiple comparisons test	Mean Diff,	Significant?	Summary	Adjusted P Value
																													Peripheral
																													WT vs. SD	-12.01	Yes	****	<0,0001
																													WT vs. SG	2.926	No	ns	0.2268
																													SD vs. SG	14.94	Yes	****	<0,0001
																													Central
																													WT vs. SD	12.01	Yes	****	<0,0001
																													WT vs. SG	-2.926	No	ns	0.2268
																													SD vs. SG	-14.94	Yes	****	<0,0001
																													Test details	Mean 1	Mean 2	Mean Diff,	SE of diff,	N1	N2	t	DF
																													Peripheral
																													WT vs. SD	82.51	94.52	-12.01	2.621	1	1	4.583	206
																													WT vs. SG	82.51	79.58	2.926	2.414	1	1	1.212	206
																													SD vs. SG	94.52	79.58	14.94	2.501	1	1	5.973	206
																													Central
																													WT vs. SD	17.49	5.48	12.01	2.621	1	1	4.583	206
																													WT vs. SG	17.49	20.42	-2.926	2.414	1	1	1.212	206
																													SD vs. SG	5.48	20.42	-14.94	2.501	1	1	5.973	206

## Sheet: Figure 7E
FA assembly (slope)				Kruskal-Wallis test								FA disassembly (slope)				Kruskal-Wallis test
WT	SD	SG		P value	<0,0001							WT	SD	SG		P value	<0,0001
0.0158	0.0436	0.0021		Exact or approximate P value?	Approximate							0.0282	0.0923	0.0133		Exact or approximate P value?	Approximate
0.0226	0.0599	0.0305		P value summary	****							0.0803	0.0505	0.0514		P value summary	****
0.0344	0.0667	0.0214		Do the medians vary signif. (P < 0.05)?	Yes							0.049	0.0756	0.0221		Do the medians vary signif. (P < 0.05)?	Yes
0.0456	0.024	0.0593		Number of groups	3							0.0752	0.0591	0.0318		Number of groups	3
0.034	0.0996	0.0491		Kruskal-Wallis statistic	48.37							0.0439	0.108	0.0429		Kruskal-Wallis statistic	49.12
0.0235	0.0262	0.0515										0.0437	0.0393	0.0482
0.0449	0.0344	0.0244		Data summary								0.0722	0.0703	0.0329		Data summary
0.0637	0.0738	0.0265		Number of treatments (columns)	3							0.0656	0.0465	0.0155		Number of treatments (columns)	3
0.0273	0.0836	0.0163		Number of values (total)	5770							0.0191	0.0159	0.0213		Number of values (total)	5599
0.0352	0.1134	0.0339										0.0419	0.0518	0.0364
0.0149	0.0491	0.0595										0.0258	0.0205	0.0329
0.0265	0.1046	0.0076		Number of families	1							0.0409	0.018	0.0434		Number of families	1
0.0342	0.1099	0.016		Number of comparisons per family	3							0.0639	0.0483	0.045		Number of comparisons per family	3
0.0186	0.0279	0.0484		Alpha	0.05							0.0267	0.0287	0.0278		Alpha	0.05
0.0145	0.0326	0.0432										0.0457	0.0282	0.0346
0.0298	0.0327	0.056		Dunn's multiple comparisons test	Mean rank diff,	Significant?	Summary	Adjusted P Value				0.022	0.0127	0.0272		Dunn's multiple comparisons test	Mean rank diff,	Significant?	Summary	Adjusted P Value
0.0334	0.009	0.0675		WT vs. SD	-310.5	Yes	****	<0,0001	A-B			0.0454	0.0535	0.0241		WT vs. SD	-312.8	Yes	****	<0,0001	A-B
0.0438	0.0559	0.0308		WT vs. SG	22.1	No	ns	>0,9999	A-C			0.0315	0.0647	0.0235		WT vs. SG	61.31	No	ns	0.6676	A-C
0.0639	0.0175	0.0127		SD vs. SG	332.6	Yes	****	<0,0001	B-C			0.0495	0.0532	0.0263		SD vs. SG	374.1	Yes	****	<0,0001	B-C
0.073	0.0317	0.0732										0.053	0.0575	0.0284
0.0091	0.0259	0.0405		Test details	Mean rank 1	Mean rank 2	Mean rank diff,	n1	n2			0.0307	0.0641	0.0088		Test details	Mean rank 1	Mean rank 2	Mean rank diff,	n1	n2
0.0361	0.0273	0.0667		WT vs. SD	2787	3098	-310.5	1912	1958			0.0114	0.0519	0.0271		WT vs. SD	2741	3053	-312.8	2234	1439
0.0204	0.0484	0.0161		WT vs. SG	2787	2765	22.1	1912	1900			0.0411	0.0386	0.0333		WT vs. SG	2741	2679	61.31	2234	1926
0.006	0.0128	0.0262		SD vs. SG	3098	2765	332.6	1958	1900			0.0436	0.0371	0.0185		SD vs. SG	3053	2679	374.1	1439	1926
0.0266	0.0467	0.0323										0.0105	0.0556	0.0355
0.0381	0.0816	0.0858										0.0702	0.0672	0.0058
0.052	0.0598	0.0139										0.0364	0.0268	0.0203
0.0305	0.0348	0.0682										0.0443	0.0181	0.016
0.0286	0.0423	0.0646										0.0234	0.0532	0.0278
0.0345	0.0521	0.0081										0.0154	0.0223	0.03
0.0445	0.0759	0.0404										0.0608	0.0729	0.0401
0.0287	0.0276	0.008										0.0183	0.0302	0.0529
0.0273	0.0149	0.0314										0.0665	0.0136	0.0754
0.0777	0.0082	0.0726										0.0628	0.0493	0.0475
0.0294	0.0375	0.0196										0.0304	0.0265	0.0264
0.0278	0.0206	0.0207										0.0334	0.0758	0.0077
0.0297	0.0279	0.03										0.0276	0.0349	0.0689
0.0558	0.0112	0.0088										0.0539	0.0194	0.0291
0.0207	0.0583	0.0205										0.0097	0.0205	0.0281
0.0453	0.0976	0.0801										0.0164	0.0242	0.0399
0.0773	0.0334	0.0467										0.0733	0.0328	0.0314
0.0516	0.0107	0.0208										0.0578	0.0465	0.0478
0.036	0.0217	0.0187										0.046	0.0637	0.0589
0.0342	0.0462	0.0133										0.0241	0.0156	0.0522
0.0177	0.0469	0.0515										0.0505	0.0992	0.0519
0.0214	0.0103	0.0693										0.0164	0.0361	0.0148
0.0233	0.0798	0.0041										0.0313	0.0116	0.0406
0.0443	0.0892	0.0395										0.0425	0.0117	0.0108
0.0306	0.0647	0.0746										0.016	0.0719	0.01
0.0246	0.0601	0.079										0.0308	0.0946	0.0376
0.0257	0.055	0.0241										0.0387	0.0446	0.014
0.0571	0.0564	0.0126										0.0548	0.0541	0.0248
0.0257	0.0593	0.0277										0.0146	0.0367	0.04
0.0213	0.0826	0.0535										0.0335	0.0689	0.0801
0.0873	0.0191	0.0373										0.0217	0.0488	0.0333
0.0298	0.0705	0.0508										0.076	0.0241	0.0177
0.034	0.1043	0.0655										0.0822	0.0248	0.0147
0.0614	0.0342	0.0074										0.0713	0.0307	0.0521
0.0132	0.0274	0.0452										0.0096	0.0262	0.0292
0.0413	0.0276	0.0202										0.0751	0.0153	0.011
0.0782	0.049	0.0222										0.0579	0.0238	0.0366
0.0459	0.0404	0.0087										0.0616	0.0092	0.0125
0.0499	0.0488	0.051										0.0621	0.0719	0.0073
0.0225	0.0712	0.0405										0.0759	0.0294	0.0375
0.0613	0.0746	0.0724										0.0202	0.033	0.0633
0.0439	0.0296	0.0907										0.0329	0.0144	0.0148
0.1008	0.0421	0.0204										0.0445	0.0297	0.069
0.0507	0.0648	0.0098										0.0342	0.0098	0.0151
0.0829	0.0583	0.0384										0.0365	0.0502	0.0525
0.1134	0.0191	0.0224										0.0241	0.0411	0.046
0.0681	0.0317	0.0889										0.0295	0.0589	0.0123
0.0187	0.0446	0.0361										0.014	0.0121	0.0665
0.0864	0.0872	0.0551										0.052	0.017	0.0213
0.0229	0.0229	0.0303										0.0094	0.0221	0.0131
0.0278	0.0614	0.0318										0.0979	0.0246	0.0482
0.0145	0.0114	0.0283										0.0394	0.0627	0.0261
0.036	0.0305	0.0097										0.0108	0.0399	0.044
0.0296	0.0797	0.0233										0.039	0.0493	0.0256
0.0534	0.0136	0.0319										0.061	0.0338	0.0158
0.0357	0.0506	0.0614										0.0625	0.0655	0.0543
0.0519	0.0889	0.0285										0.0552	0.0592	0.0669
0.0606	0.0224	0.0409										0.0495	0.101	0.0604
0.0799	0.0277	0.0139										0.0503	0.0818	0.0227
0.0804	0.0693	0.0237										0.0578	0.0204	0.0136
0.0604	0.0604	0.0379										0.0347	0.0241	0.0419
0.0278	0.0274	0.0688										0.0443	0.0765	0.0223
0.0282	0.0508	0.0226										0.0722	0.0456	0.0398
0.0315	0.0431	0.0054										0.0139	0.0548	0.0501
0.058	0.0383	0.0469										0.0635	0.0156	0.0343
0.0317	0.035	0.0249										0.0463	0.07	0.0176
0.0084	0.0467	0.0116										0.0501	0.0253	0.0282
0.0852	0.006	0.0055										0.0561	0.053	0.0115
0.0454	0.038	0.0139										0.0434	0.0166	0.0302
0.0771	0.0368	0.0078										0.0342	0.046	0.0168
0.0358	0.0256	0.0388											0.0312	0.029
0.0652	0.0194	0.0288										0.0792	0.0223	0.0176
0.1077	0.0222	0.044										0.0267	0.0139	0.033
0.0597	0.0404	0.0289											0.0347	0.053
0.0448	0.0501	0.0168										0.0622	0.0368	0.0361
0.0388	0.0739	0.0105										0.034	0.0337	0.0087
0.021	0.0237	0.0249										0.0116	0.0271	0.0121
0.0461	0.0449	0.0567										0.0184	0.0541	0.0059
0.0233	0.0342	0.026										0.0326	0.0097	0.0213
0.0285	0.0432	0.0285										0.0172	0.0321	0.0149
0.0359	0.0518	0.0082										0.018	0.0637	0.0303
0.0362	0.0612	0.0622										0.0184	0.0263	0.0085
0.0402	0.0359	0.0435										0.0946	0.0655	0.0336
0.0511	0.0166	0.0175											0.0459	0.0203
0.0409	0.0567	0.0105										0.068	0.0122	0.0106
0.0146	0.034	0.0115										0.0457	0.063	0.0377
0.0801	0.0404	0.0192										0.0325	0.0242	0.0259
0.0382	0.0293	0.0152										0.0334	0.0215	0.0099
0.0329	0.0342	0.0162										0.0696	0.0453	0.0303
0.046	0.0688	0.0191										0.0325	0.038	0.0051
0.0493	0.0779	0.023										0.0414	0.0475	0.0289
0.0388	0.0697	0.0158										0.025	0.0472	0.0419
0.0658	0.0792	0.0593										0.0435	0.0393	0.0148
0.052	0.0808	0.0131										0.0672	0.0743	0.0145
0.0448	0.0274	0.0196										0.0372	0.0515	0.0071
0.0671	0.0239	0.0138										0.0427	0.0566	0.0238
0.105	0.011	0.0286										0.0452	0.0821	0.0185
0.0157	0.0215	0.0247											0.0277	0.0262
0.0255	0.0453	0.0361										0.0262	0.0489	0.0297
0.0734	0.0249	0.0098										0.0177	0.0137	0.0133
0.0397	0.0278	0.0276											0.0326	0.0071
0.0399	0.0254	0.0429										0.0388	0.0646	0.013
0.043	0.0408	0.0148										0.0913	0.0576	0.0765
0.0526	0.0333	0.004											0.0301	0.0117
0.0498	0.0627	0.0251										0.0675		0.0042
0.0971	0.0179	0.0244										0.0783	0.0417	0.0424
0.0687	0.0958	0.0293										0.0543	0.0165	0.058
0.0256	0.0925	0.0098										0.0662	0.0345	0.0484
0.0241	0.0392	0.0305										0.0588	0.052	0.01
0.0147	0.0088	0.038										0.0933	0.0412	0.007
0.0524	0.0209	0.0143										0.0974	0.0497	0.0257
0.0577	0.0435	0.0512										0.083	0.0413	0.0384
0.0324	0.0668	0.0417										0.077	0.0697	0.0387
0.0838	0.019	0.0204										0.0175	0.0089	0.013
0.0311	0.0583	0.0353										0.0527	0.0445	0.0049
0.0795	0.0723	0.0926										0.0244	0.0321	0.0297
0.0748	0.0154	0.0113										0.0812	0.0568	0.0145
0.0745	0.0584	0.0902										0.0488	0.0235	0.0654
0.0215	0.0259	0.0534										0.0492	0.0283	0.0368
0.0095	0.0625	0.0351										0.0285	0.0181	0.0444
0.0311	0.0976	0.0361										0.0358	0.0609	0.0257
0.0423	0.0745	0.083										0.031	0.0371	0.0144
0.0583	0.0313	0.0581										0.0341	0.0295	0.0546
0.0201	0.0564	0.0443										0.0062	0.0424	0.0142
0.0519	0.0643	0.0086										0.025	0.0444	0.0117
0.082	0.0373	0.0981										0.0885	0.0132	0.0351
0.0813	0.051	0.0044										0.0447	0.0325	0.0585
0.0465	0.0991	0.0539										0.0553	0.0384	0.074
0.0166	0.0146	0.0266										0.0368	0.0779	0.0638
0.0602	0.0557	0.0311										0.0411	0.0557	0.0512
0.0465	0.0206	0.044										0.0626	0.0173	0.0517
0.0351	0.0379	0.037										0.0365	0.0551
0.0228	0.0107	0.0128											0.0778	0.0483
0.0648	0.0483	0.0286										0.0791	0.0339	0.0349
0.0355	0.0206	0.0723										0.0239	0.0433	0.0214
0.0405	0.0515	0.105										0.0261	0.0696	0.046
0.0562	0.0257	0.0263										0.031		0.0329
0.0695	0.031	0.0461										0.0358	0.0449	0.0123
0.0191	0.0384	0.0963										0.0464	0.0417	0.0415
0.0487	0.0704	0.0612										0.0311	0.0387	0.0599
0.0095	0.0443	0.0957										0.0327	0.0147	0.0244
0.0813	0.0226	0.0661										0.0421	0.0722	0.0534
0.0498	0.0284	0.0426										0.0511	0.0138	0.0312
0.0378	0.0192	0.0788										0.0803	0.0256	0.0319
0.0781	0.0236	0.0282										0.0571		0.0801
0.0529	0.0332	0.0196										0.0536	0.0413	0.0131
0.0655	0.0388	0.0432										0.0194	0.0362	0.0352
0.0697	0.0675	0.0154											0.0182	0.069
0.0209	0.0508	0.0126										0.0551	0.0321	0.0516
0.0485	0.0759	0.0107										0.0517	0.0333	0.0657
0.0479	0.0275	0.0846										0.019	0.0499	0.0495
0.0852	0.019	0.0259										0.0575	0.0088	0.0809
0.0646	0.0339	0.0799											0.0165	0.0468
0.0339	0.0624	0.0416										0.0584	0.0921	0.0285
0.0338	0.0766	0.0363										0.0782	0.0158	0.0223
0.0176	0.0483	0.025										0.0067	0.0451	0.0367
0.0202	0.0779	0.0815										0.0539	0.0287	0.0425
0.0513	0.0194	0.0145										0.0629	0.0413	0.014
0.0397	0.0223	0.0442										0.085	0.0224	0.0047
0.0363	0.047	0.0422										0.0713	0.0288	0.017
0.0477	0.0828	0.0849										0.0049	0.0462	0.0188
0.0454	0.0167	0.0234										0.0827	0.0227	0.0352
0.037	0.02	0.0235										0.0571	0.0219	0.0542
0.0302	0.0699	0.0227										0.0231	0.036	0.0171
0.0807	0.0595	0.0132										0.0666	0.0425	0.0198
0.0445	0.0291	0.038										0.0893	0.0877	0.0448
0.0832	0.0131	0.015										0.0366	0.0486	0.0238
0.0801	0.0661	0.0714										0.023	0.0578	0.0194
0.0479	0.0179	0.0424										0.0294	0.0069	0.0424
0.065	0.0433	0.0384											0.0525	0.0201
0.0879	0.0651	0.0071											0.0173	0.024
0.0542	0.051	0.029										0.0271	0.0548	0.0161
0.0383	0.0372	0.0646										0.0681	0.0387	0.0143
0.0139	0.0346	0.0934											0.0311	0.0472
0.0156	0.0474	0.0854										0.0802	0.0096	0.0277
0.0474	0.0288	0.0256										0.0576	0.029	0.0213
0.0604	0.0238	0.0922										0.0497	0.0354	0.0342
0.0706	0.091	0.0267										0.0403	0.0283	0.0327
0.0583	0.0578	0.0456										0.0438	0.0382	0.0207
0.0511	0.0887	0.0983											0.0444	0.039
0.0475	0.0925	0.0282										0.0354	0.0191	0.0343
0.0424	0.0376	0.0296										0.0511	0.0455	0.0511
0.0212	0.0223	0.0219										0.0802	0.0963	0.0197
0.0601	0.051	0.0391										0.0548	0.0432	0.0389
0.0386	0.0576	0.0092										0.0518	0.049	0.0547
0.0653	0.035	0.0853										0.0809	0.0608	0.0221
0.0166	0.0346	0.0497										0.0832	0.0325	0.0113
0.0367	0.0138	0.0482										0.0164	0.0532	0.0361
0.0346	0.0328	0.0803										0.0424	0.0498	0.0184
0.0655	0.0543	0.0376										0.0402	0.0164	0.0121
0.0668	0.0812	0.0359										0.0872	0.0113	0.0433
0.045	0.0378	0.0851										0.0455	0.0257	0.0173
0.0531	0.019	0.0538										0.0747	0.0255	0.0128
0.0588	0.0513	0.0544										0.0925	0.0486	0.0167
0.0939	0.0363	0.0382										0.0741	0.0338	0.0413
0.068		0.0409										0.0547	0.0306	0.031
0.0781	0.032	0.0136										0.0858	0.0647	0.0198
0.0525	0.0385	0.0969										0.053	0.0194	0.0952
0.0375	0.0365	0.0244										0.0691	0.0301	0.0453
0.0302	0.029	0.0486											0.0453	0.0135
0.0558	0.1054	0.057										0.0608	0.0275	0.0091
0.0569	0.0609	0.033										0.049	0.0249	0.0158
0.0637	0.0845	0.0233										0.0641	0.0111	0.0579
0.048	0.079	0.0488										0.0837	0.0252	0.0323
0.0284	0.013	0.0062										0.0846	0.0283	0.0965
0.0853	0.0323	0.0517										0.0491	0.0274	0.0236
0.0575	0.0253	0.0332										0.0205	0.0134	0.0172
0.0452	0.08	0.0574										0.0627	0.0285	0.0429
0.0479	0.0905	0.042										0.0984	0.034	0.0459
0.0484	0.0369	0.0434										0.0068	0.0411	0.0164
0.0453	0.0523	0.0265										0.0251	0.0185	0.0252
0.0194	0.0748	0.0224										0.0717	0.0364	0.0643
0.0728	0.0572	0.0572										0.024	0.0267	0.0102
0.051	0.0079	0.0316										0.0218	0.0574	0.045
0.0169	0.041	0.0216										0.0275	0.0283	0.0216
0.0082	0.0367	0.063										0.0091	0.0346	0.062
0.0221	0.0407	0.0169										0.0253	0.0325	0.0123
0.0407	0.0256	0.0941										0.03	0.027	0.0489
0.051	0.0715	0.0809										0.0357	0.0626	0.0214
0.0322	0.0455	0.0777										0.0466	0.0275	0.0759
0.0343	0.0221	0.0429										0.0176	0.0289	0.0761
0.082	0.0131	0.0411										0.0217	0.0041	0.0639
0.0979	0.0204	0.0275										0.0373	0.1023	0.0966
0.0238	0.0119	0.016										0.0255	0.0248	0.0271
0.0586	0.0279	0.0587										0.008	0.0267	0.0325
0.0306	0.009	0.047										0.0564	0.0523	0.0329
0.0425	0.0784	0.0464										0.0301	0.0767	0.0213
0.0666	0.0292	0.0127										0.0395	0.0117	0.0612
0.0245	0.0331	0.0329										0.0288	0.0288	0.0149
0.0649	0.0505	0.0539										0.0657	0.01	0.0592
0.0478	0.0318	0.0325										0.0916	0.0469	0.0208
0.0794	0.0648	0.0715										0.0259	0.075	0.0799
0.0097	0.0124	0.083										0.007	0.0396	0.0447
0.0363	0.0155	0.0173										0.0694	0.0393	0.0522
0.0664	0.0065	0.0109										0.0437	0.049	0.0581
0.0815	0.0794	0.0153										0.0117	0.0403	0.0318
0.0507	0.0228	0.0327										0.0365	0.0241	0.046
0.091	0.0305	0.0705										0.0544	0.0528	0.0597
0.0186	0.0057	0.0443										0.0229	0.0498	0.0382
	0.0484	0.0557										0.0327	0.0353	0.0342
0.0475	0.0361	0.0214											0.0335	0.0594
0.0161	0.0423	0.0453										0.031	0.0251	0.0154
0.0132	0.0168	0.0155										0.0191	0.065	0.072
0.0149	0.0694	0.0896										0.0215	0.0257	0.0673
0.0533	0.0669	0.0653										0.0078	0.0637	0.0363
0.0236	0.0508	0.0442										0.03	0.0124	0.0359
0.0399	0.063	0.0232										0.0039	0.0485	0.064
0.0454	0.0388	0.0235										0.0139	0.0329	0.0273
0.0388	0.0461	0.0229										0.0352	0.0209	0.0895
0.0585	0.0141	0.0653										0.0286	0.0233	0.0462
0.0285	0.0184	0.0173										0.0391	0.0212	0.0512
0.0591	0.0284	0.0944										0.0689	0.0217	0.0181
0.0143	0.0293	0.0446										0.0381	0.062	0.0253
0.0664	0.0611	0.0278										0.032	0.048	0.0395
0.045	0.0445	0.0384										0.0335	0.0235	0.0214
0.0534	0.006											0.0395	0.0274	0.0754
0.1002	0.0167	0.0141										0.0147	0.0247	0.0359
0.0344	0.1027	0.0605										0.038	0.0283	0.0362
0.0059	0.0468	0.0094										0.021	0.0598	0.0288
0.0647	0.017	0.0124										0.0694	0.0598	0.0085
0.0746	0.057	0.0306										0.0626	0.0715	0.0063
0.0249	0.0864	0.0263										0.0251	0.069	0.0558
0.0749	0.0326	0.0165										0.0309	0.0219	0.0424
0.0992	0.0373	0.0488										0.011	0.0345	0.0476
0.0496	0.0365	0.024										0.0275	0.0497	0.0614
0.0516	0.0255	0.0446										0.0041	0.0106	0.0084
0.0052	0.1367	0.0575										0.0159	0.0349	0.0219
0.0265	0.1277	0.0315										0.0268	0.0393	0.0222
0.0219	0.0158	0.0295										0.0181	0.0518	0.0084
0.0149	0.0411	0.0253										0.0434	0.045	0.0408
0.0186	0.01	0.1139										0.0266	0.0177	0.0159
0.0479	0.0166	0.0831										0.0242	0.0353	0.0198
0.0648	0.108	0.0857										0.0452	0.032	0.0413
0.074	0.0831	0.0558										0.0156	0.0187	0.0229
0.0394	0.0415	0.0094										0.0409	0.0233	0.0445
0.0536	0.0507	0.0373										0.0239	0.0136	0.01
0.0264	0.0359	0.0235										0.0203	0.0979	0.0173
0.0954	0.0826	0.0293										0.0282	0.0247	0.0273
0.0588	0.0118	0.0078										0.016	0.0114	0.0062
0.0514	0.0431	0.0251										0.0195	0.0582	0.0095
0.0453	0.0299	0.0143										0.0272	0.0397	0.0269
0.0443	0.0403	0.0144										0.0337	0.021	0.0319
0.037	0.0821	0.0288										0.0111	0.0158	0.017
0.0057	0.0227	0.0709										0.0176	0.0318	0.0408
0.0422	0.0344	0.0134										0.0162	0.0366	0.0162
0.0118	0.0169	0.0336										0.0316	0.013	0.0333
0.0109	0.0538	0.0401										0.0613	0.0227	0.0382
0.0192	0.0096	0.0692										0.015	0.0184	0.0147
0.0545	0.0217	0.0231										0.0316	0.0226	0.0681
0.029	0.0177	0.079										0.0293	0.0694	0.0028
0.0406	0.0395	0.0422										0.0236	0.0226	0.0141
0.0382	0.045	0.1186										0.0358	0.05	0.0167
0.0387	0.0348	0.0537										0.0587	0.0145	0.0268
0.0729	0.0444	0.0366										0.0095	0.031	0.0074
0.0069	0.0445	0.049										0.0748	0.0132	0.0167
0.0504	0.0252	0.0877										0.0118	0.0308	0.0061
0.0568	0.0386	0.0086										0.0235	0.0164	0.0703
0.0584	0.0194	0.0368										0.0109	0.0513	0.0558
0.0056	0.0208	0.0975										0.0564	0.0246	0.049
0.004	0.0381	0.031										0.0869	0.0245	0.0546
0.0668	0.031	0.0786										0.0157	0.0252	0.0327
0.0507	0.0598	0.0753										0.0968	0.0337	0.0252
0.0542	0.016	0.0497										0.0178	0.0196	0.0492
0.0262	0.0258	0.1117										0.0134	0.0664	0.0085
0.029	0.0205	0.0491										0.0906	0.0506	0.0086
0.0372	0.0194	0.0493										0.0342	0.0253	0.052
0.0727	0.0237	0.0337										0.0814	0.0508	0.0182
0.0132	0.0315	0.119										0.0116	0.0144	0.0347
0.023	0.0273	0.0222										0.0154	0.0124	0.0318
0.0479	0.0366	0.0935										0.0869	0.0253	0.0531
0.0175	0.0168	0.0514										0.0153	0.0436	0.0424
0.0294	0.0442	0.067										0.0303	0.0164	0.0541
0.0798	0.0084	0.0126										0.0797	0.0441	0.0691
0.0173	0.0366	0.0483										0.0407	0.0508	0.0247
0.0182	0.0135	0.0431										0.0173	0.0227	0.0702
0.0127	0.048	0.0558										0.0226	0.0147	0.0339
0.0755	0.0376	0.0377										0.0145	0.016	0.029
0.0559	0.0553	0.0652										0.0631	0.0188	0.0275
0.0164	0.0058	0.0095										0.0455	0.042	0.0782
0.0792	0.0339	0.0302										0.0263	0.0433	0.0079
0.0511	0.0108	0.0537										0.0158	0.0097	0.0395
0.0103	0.0405	0.049										0.0645	0.0371	0.0287
0.0084	0.0386	0.014										0.0332	0.0073	0.041
0.0152	0.0217	0.0597										0.0628	0.0383	0.0396
0.0272	0.0144	0.0389										0.0396	0.0292	0.0377
0.0575	0.0228	0.0628										0.0571	0.0212	0.0271
0.0561	0.0092	0.0151										0.0131	0.0134	0.0206
0.0364	0.017	0.0404											0.0395	0.0155
0.0093	0.0698	0.0237										0.0274	0.0135	0.0495
0.0417	0.0263	0.0133										0.0424	0.0231	0.0581
0.0192	0.0199	0.0147										0.0412	0.0368	0.0596
0.0211	0.0673	0.0088										0.0334	0.0329	0.0734
0.0135	0.0707	0.0572										0.0285	0.0224	0.0828
0.0313	0.0113	0.0514										0.0136	0.0725	0.0646
0.0121	0.0054	0.0247										0.0217	0.0268	0.0503
0.0128	0.0162	0.0521										0.0662	0.0306	0.0267
0.0253	0.0179	0.0416										0.0448	0.0485	0.0331
0.0376	0.036	0.0603											0.0097	0.0616
0.0122	0.0373	0.0321										0.0189	0.0255	0.0888
0.0274	0.0397	0.062											0.0252	0.0312
0.0193	0.0162	0.0442										0.0134	0.042	0.0178
0.0468	0.02	0.015										0.0238	0.0387	0.0767
0.0143	0.0359	0.0069										0.036	0.0267	0.0036
0.0328	0.0595	0.0328										0.0616	0.0349	0.02
0.0389	0.0086	0.0588										0.0146	0.0366	0.0142
0.0352	0.0473	0.0291										0.0078	0.0103	0.0161
0.0351	0.0773	0.0955										0.0189	0.0488	0.016
0.0346	0.0097	0.0861										0.0569	0.0133	0.0199
0.0232	0.0298	0.0606										0.0088	0.0264	0.0052
0.0262	0.0319	0.0139										0.0144	0.0253	0.0541
0.0584	0.0368	0.0347										0.008	0.0438	0.0176
0.0172	0.0134	0.0281										0.0102	0.0308	0.0197
0.0149	0.0219	0.0335										0.055	0.0289	0.0526
0.0297	0.0414	0.062										0.0245	0.0187	0.014
0.0137	0.0211	0.0224										0.0462	0.0253	0.0089
0.0658	0.022	0.0153										0.0358	0.022	0.0484
0.0389	0.0095	0.0622										0.0219	0.0223	0.0508
0.0248	0.0171	0.0175										0.0065	0.0548	0.024
0.0416	0.058	0.0132										0.0432	0.0412	0.0121
0.0531	0.0184	0.0379										0.0301	0.0067	0.0072
0.0371	0.0247	0.0117										0.0227	0.012	0.0163
0.0204	0.0229	0.0252										0.013	0.079	0.0369
0.0159	0.0861	0.0235										0.018	0.0344	0.0054
0.0153	0.0062	0.0176										0.0248	0.0351	0.0082
0.0697	0.0293	0.0399										0.0298	0.0848	0.0073
0.0411	0.0185	0.0646										0.0201	0.0789	0.0127
0.0632	0.0485	0.0729										0.0188	0.0151	0.0366
0.0438	0.0196	0.0217										0.0353	0.0231	0.0206
0.046	0.0178	0.0484										0.0467	0.086	0.1015
0.0535	0.0256	0.077										0.0246	0.0478	0.0352
0.0593	0.0289	0.0359										0.004	0.0161	0.0381
0.0084	0.012	0.0859										0.0402	0.0361	0.0089
0.0393	0.0423	0.0661										0.0448	0.0137	0.0473
0.0195	0.0195	0.0642										0.0158	0.0253	0.0297
0.0182	0.0277	0.0158										0.0899	0.0197	0.0423
0.0622	0.0207	0.0516										0.0223	0.0163	0.0235
0.0149	0.0125	0.0141										0.0178	0.0563	0.0129
0.0347	0.0281	0.0282										0.0617	0.0408	0.028
0.036	0.0156	0.0501										0.0136	0.0639	0.0179
0.0216	0.0228	0.0397										0.0234	0.0403	0.0217
0.0094	0.0453	0.0744										0.019	0.028	0.0092
0.0335	0.0212	0.0251										0.0137	0.0212	0.0192
0.023	0.0297	0.0783										0.0544	0.0196	0.0223
0.0224	0.0126	0.065										0.0209	0.016	0.0266
0.0407	0.074	0.0111										0.0464	0.0065	0.0163
0.053	0.0285	0.0079										0.0121	0.0342	0.0392
0.0257	0.012	0.0217										0.028	0.0076	0.0055
0.0068	0.0433	0.0204										0.0256	0.0347	0.0442
0.0305	0.0389	0.0659										0.0118	0.0133	0.0437
0.0244	0.0197	0.0576										0.0133	0.0241	0.0259
0.0587	0.042	0.0506										0.0194	0.0212	0.0649
0.0203	0.0257	0.0772										0.0178	0.0248	0.0578
0.053	0.038	0.0699										0.0668	0.0146	0.0497
0.0438	0.0413	0.0415										0.0217	0.0498	0.0674
0.0251	0.0101	0.0661										0.0376	0.0223	0.0565
0.0118	0.0549	0.0478										0.0127		0.0394
0.0092	0.0408	0.0238										0.0847	0.0441	0.0461
0.0106	0.023	0.0863										0.0562	0.0194	0.0537
0.0411	0.0551	0.0871										0.0378	0.0188	0.0265
0.0157	0.0371	0.0504										0.0386	0.0286	0.0117
0.0338	0.0115	0.0229										0.03	0.0486	0.0615
0.0258	0.0188	0.0237										0.0866	0.0123	0.039
0.0553	0.0208	0.0124										0.0214	0.0318	0.0132
0.0174	0.0209	0.0328										0.0095	0.0388	0.0593
0.0513	0.0464	0.0385										0.0156	0.0522	0.0236
0.0144	0.0512	0.0108										0.0133	0.0116	0.0182
0.0361	0.0194	0.0455										0.018	0.0064	0.0359
0.0736	0.0167	0.0355										0.028	0.0133	0.0446
0.0409	0.0137	0.0133										0.0381	0.0167	0.0603
0.0686	0.0424	0.0561										0.0643	0.0057	0.0281
0.0408	0.0375	0.0813										0.0347	0.0101	0.0241
0.0382	0.0158	0.0785										0.0249	0.0504	0.034
0.0172	0.0157	0.0162										0.0424	0.0111	0.0442
0.084	0.0072	0.0459										0.034	0.0328	0.0403
0.0912	0.0623	0.0281										0.0445	0.0218	0.0262
0.0395	0.0276	0.0571										0.0158	0.0117	0.0191
0.0443	0.0194	0.056										0.012	0.022	0.0191
0.0466	0.0661	0.0328										0.0761	0.0146	0.0028
0.0252	0.048	0.0485										0.005	0.0616	0.0625
0.0187	0.0245	0.0477										0.0508	0.0778	0.0073
0.0225	0.0244	0.0179										0.0335	0.0605	0.0377
0.0149	0.0253	0.0356										0.0317	0.0611	0.0254
0.0505	0.0488	0.0102										0.0235	0.0102	0.0444
0.0241	0.0269	0.0578										0.0175	0.0201	0.0371
0.0358	0.0269	0.0518										0.0113	0.0795	0.0545
0.0535	0.0259	0.0397										0.009	0.0345	0.0218
0.0287	0.0243	0.03										0.0157	0.0425	0.0666
0.0378	0.0335	0.0452										0.0513	0.0385	0.091
0.0409	0.0181	0.0201										0.0494	0.0097	0.0176
0.0128	0.0419	0.0296										0.0584	0.0934	0.0139
0.0359	0.0067	0.0238										0.0393	0.0483	0.062
0.0176	0.0706	0.0448										0.0161	0.0213	0.0343
0.0419	0.0508	0.0483										0.0268	0.0133	0.0308
0.0155	0.0399	0.0377										0.0106	0.0202
0.0396	0.0821	0.03										0.0315	0.0101	0.0367
0.0216	0.0562	0.0755										0.0157	0.0819	0.0181
0.01	0.0112	0.0957										0.0244	0.0151	0.0166
0.0378	0.0178	0.0125										0.0161	0.0058	0.0221
0.022	0.0236	0.0795										0.022	0.0224	0.0229
0.0421	0.0668	0.0236										0.0133	0.0817	0.0291
0.0397	0.0548	0.1185										0.0374	0.081	0.0121
0.0146	0.0211	0.0421										0.0583	0.0531	0.0361
0.0295	0.0077	0.0712										0.0266	0.0218	0.0269
0.0151	0.0228	0.0047										0.0203	0.044	0.0038
0.0739	0.0391	0.0414										0.0149	0.004	0.045
0.0236	0.0224	0.0041										0.0277	0.0572	0.0484
0.0331	0.0086	0.0293										0.0348	0.0101	0.0259
0.054	0.054	0.0519										0.0174	0.0421	0.0121
0.0253	0.0286	0.0148										0.0112	0.0429	0.0292
0.0107	0.0106	0.044										0.02	0.0316	0.0305
0.0138	0.0352	0.0731										0.0278	0.0304	0.0319
0.0316	0.0158	0.0453										0.0226	0.0194	0.0144
0.0089	0.0597	0.0331										0.035	0.0274	0.0223
0.0073	0.0101	0.0648										0.0322	0.0312
0.0929	0.0153	0.0813										0.0202	0.0171	0.0401
0.0034	0.0531	0.0423										0.0117	0.0488	0.0209
0.0109	0.0509	0.0612										0.0484	0.0377	0.0593
0.0325	0.0292	0.0153										0.0236	0.015	0.0162
0.0469	0.0422	0.0051										0.0508	0.014	0.0071
0.0352	0.0146	0.0561										0.0111	0.0329	0.0186
0.0483	0.0119	0.0719										0.0337	0.0512	0.0164
0.01	0.0258	0.0183										0.0314	0.0169	0.0098
0.0739	0.0393	0.047										0.0148	0.0444	0.0643
0.0651	0.0358	0.0136										0.0155	0.0532	0.0259
0.0351	0.0626	0.017										0.0238	0.0428	0.0178
0.0282	0.0405	0.0337										0.0224	0.0627	0.0523
0.0145	0.0718	0.0705										0.078	0.0579	0.0162
0.0169	0.0137	0.0453										0.0529	0.0325	0.0258
0.0284	0.0291	0.0285										0.0306	0.0284	0.0404
0.0244	0.0897	0.011										0.02	0.0561	0.0225
0.0032	0.0488	0.0282										0.0227	0.0206	0.0078
0.0273	0.0837	0.0358										0.0462	0.0306	0.034
0.0219	0.0367	0.089										0.0137	0.0241	0.0648
0.0417	0.0729	0.0323										0.0319	0.0265	0.0809
0.0147	0.0252	0.0107										0.0182	0.078	0.0519
0.0121	0.0131	0.0397										0.0371	0.0599	0.0207
0.0661	0.0392	0.0355										0.0181	0.0545	0.0159
0.052	0.0297	0.019										0.0412	0.0185	0.0237
0.0148	0.0211	0.0378										0.0121	0.0232	0.0211
0.0226	0.0197	0.0424										0.0113	0.0339	0.0361
0.0118	0.0305	0.079										0.0179	0.0227	0.0216
0.0281	0.0711	0.022											0.0379	0.041
0.0121	0.0254	0.0381										0.0494	0.0108	0.0323
0.0635	0.0063	0.0406										0.0112	0.0509	0.0499
0.0748	0.057	0.0499										0.0404	0.0292	0.0267
0.0137	0.0301	0.0554										0.0304	0.0108	0.0096
0.0259	0.0423	0.0147										0.0225	0.0828	0.0038
0.0248	0.0236	0.0087										0.0095	0.0348	0.0673
0.0111	0.0469	0.0532										0.0337	0.041	0.0213
0.0411	0.033	0.0392										0.0363	0.0049	0.0192
0.0383	0.0537	0.0111										0.0136	0.0265	0.0432
0.0112	0.0386	0.046										0.0081	0.0297	0.0391
0.033	0.0463	0.0368										0.0515	0.0361	0.0356
0.0149	0.0582	0.069										0.0333	0.022	0.08
0.0095	0.0494	0.0475										0.0497	0.0174	0.0483
0.0171	0.0152	0.0294										0.0516	0.0275	0.0408
0.0331	0.0276	0.0364										0.0109	0.0524	0.0206
0.0187	0.0542	0.0589										0.0392	0.0203	0.0223
0.0146	0.1186	0.0086										0.0347	0.0176	0.0266
0.0468	0.0899	0.0117										0.0211	0.0353	0.0199
0.0116	0.0279	0.0485										0.0137	0.0359	0.0313
0.0482	0.0434	0.0782										0.0189	0.0373	0.0317
0.0511	0.0328	0.01										0.0174	0.0871	0.0163
0.0149	0.0222	0.0268										0.0255	0.0891	0.0181
0.032	0.0568	0.0173										0.0257	0.028	0.0546
0.0277	0.0517	0.0235										0.006	0.0342	0.0287
0.0354	0.0316	0.0076										0.0693	0.0558	0.0077
0.0291	0.032	0.034										0.0381	0.0349	0.0366
0.0398	0.0563	0.0365										0.0125	0.1081	0.052
0.0711	0.0168	0.0183										0.0293	0.0074	0.0067
0.005	0.0212	0.0345										0.0213	0.0702	0.0558
0.0096	0.0478	0.0147										0.0244	0.0497	0.0111
0.0255	0.028	0.0705										0.0272	0.0596	0.0185
0.0115	0.0316	0.0485										0.0342	0.0564	0.036
0.0329	0.0722	0.0536										0.0773	0.0187	0.0457
0.0242	0.0578	0.0532										0.0357	0.0085	0.0087
0.0106	0.0087	0.0961										0.0393	0.0493	0.04
0.0374	0.0449	0.0669										0.0205	0.0101	0.0524
0.031	0.064	0.0477										0.0385	0.0277	0.0462
0.0397	0.042	0.0932										0.0255	0.0073	0.0365
0.007	0.033	0.1038										0.0222	0.0254	0.0316
0.019	0.0558	0.1023										0.0446	0.0627	0.0411
0.0059	0.0669	0.0646										0.0178	0.0328	0.0872
0.0156	0.0304	0.0716										0.0406	0.0629	0.003
0.0066	0.0149	0.1014										0.0342	0.06	0.0361
0.0193	0.039	0.0536										0.0213	0.0268	0.0284
0.0117	0.0283	0.0788										0.0383	0.0368	0.0478
0.0113	0.0494	0.0516										0.0489	0.0151	0.023
0.0174	0.037	0.0449										0.0072	0.0269	0.0349
0.033	0.06	0.0625										0.0332	0.0884	0.021
0.0171	0.0691	0.0485										0.0122	0.0189	0.0145
0.0174	0.0096	0.0893										0.0409	0.0254	0.0249
0.0379	0.0605	0.058										0.0086	0.0222	0.0208
0.0105	0.0321	0.0851										0.0351	0.0092	0.0529
0.0127	0.0397	0.0905										0.0217		0.0422
0.0061	0.0229	0.063										0.0103	0.0367	0.0438
0.0143	0.087	0.0629										0.0124	0.0399	0.0856
0.0142	0.0152	0.0694										0.0187	0.0474	0.0516
0.0078	0.0625	0.0728										0.0376	0.0733	0.0286
0.0316	0.0746	0.073										0.0377	0.0413	0.0472
0.0283	0.0203	0.0551										0.0347	0.022	0.0178
0.0158	0.0188	0.0836										0.0307	0.0259	0.0103
0.0071	0.0743	0.0651										0.0312	0.0258
0.0185	0.0651	0.0173										0.0218	0.0306	0.0461
0.0135	0.0691	0.0363										0.0104	0.0172	0.0415
0.0317	0.024	0.0546										0.0291	0.0255	0.0225
0.0338	0.0561	0.0289										0.0362	0.0552	0.0329
0.0116	0.0837	0.0583										0.0491	0.0698	0.0105
0.0452	0.0704	0.0932										0.0417	0.0231	0.0256
0.031	0.0717	0.0282										0.0244	0.034	0.0217
0.0389	0.0231	0.0723										0.0222	0.0317	0.028
0.009	0.0302	0.0305										0.012	0.0493	0.0547
0.012	0.0228	0.0137										0.0597	0.0228	0.087
0.0079	0.0297	0.0463										0.0098	0.0173	0.0452
0.0103	0.0627	0.1145										0.0361	0.011	0.0391
0.0291	0.0582	0.0528										0.0134	0.0574	0.0495
0.0154	0.0126	0.0102										0.0353	0.0402	0.0333
0.0163	0.0232	0.0193										0.037	0.0226	0.0076
0.0073	0.0165	0.0464										0.025	0.05	0.0435
0.0335	0.0742	0.0612										0.0115	0.0393	0.0418
0.0261	0.0286	0.0661										0.015	0.0299	0.0364
0.0281	0.0251	0.0538										0.0368	0.0386	0.0703
0.012	0.0057	0.0299										0.0138	0.0467	0.0212
0.0416	0.0242	0.0752										0.0272	0.0481	0.0327
0.0703	0.0717	0.0597										0.0104	0.0075	0.0178
0.0365	0.0629	0.0424										0.0265	0.0473	0.0324
0.0558	0.0518	0.0678										0.009	0.0049	0.056
0.0405	0.0229	0.0603										0.0134	0.0112	0.0236
0.0185	0.0174	0.0321										0.0189	0.0068	0.0377
0.0398	0.0279	0.0574										0.0203	0.0732	0.0159
0.0435	0.026	0.0783										0.0096	0.0143	0.0428
0.0215	0.0495	0.0628										0.0203	0.0262	0.016
0.0248	0.0136	0.0313										0.0311	0.0233	0.0187
0.0364	0.0317	0.0391										0.0167	0.032	0.0307
0.0469	0.0177	0.0323										0.0214	0.0225	0.0703
0.0383	0.0898	0.0269										0.0083	0.0186	0.0609
0.0521	0.0541	0.0653										0.0147	0.0236	0.0122
0.0356	0.0367	0.0654										0.0184	0.033	0.0118
0.0448	0.0193	0.0342										0.045	0.0754
0.0081	0.0264	0.0476										0.0135	0.015	0.0877
0.0662	0.05	0.0307										0.0452	0.0267	0.012
0.0531	0.0568	0.0826										0.0186	0.0468	0.0713
0.0451	0.0384	0.0234										0.0185	0.0164	0.0755
0.0531	0.0435	0.0425										0.0285	0.0292	0.0884
0.0426	0.0387	0.0763										0.0323	0.0205	0.0322
0.0333	0.0312	0.0457										0.0042	0.0245	0.0129
0.0098	0.0506	0.0766										0.0265	0.0612	0.0323
0.0375	0.0202	0.0737										0.0065	0.0817	0.0141
0.0129	0.0466	0.0487										0.0155	0.0221	0.0345
0.0625	0.0068	0.0345										0.0222	0.0499	0.0607
0.0336	0.0749	0.0473										0.0177	0.0189	0.0575
0.0564	0.0665	0.0324										0.0069	0.0327	0.0324
0.0194	0.034	0.0272										0.0298	0.0171	0.0214
0.0279	0.0782	0.0132										0.0121	0.0164	0.0706
0.0209	0.0436	0.0959										0.0139	0.0539	0.0152
0.0213	0.04	0.0392										0.0171	0.0388	0.0638
0.0197	0.0947	0.0301										0.014	0.0416	0.0627
0.0205	0.0307	0.0667										0.0149	0.0114	0.0698
0.0296	0.0058	0.0415										0.0056	0.0488	0.0828
0.0291	0.0231	0.0294										0.0117	0.0557	0.0185
0.0149	0.0335	0.0203										0.0135	0.024	0.0587
0.0173	0.0264	0.0791										0.0201	0.0211	0.0473
0.046	0.0243	0.043										0.0154	0.0261	0.0675
0.0526	0.0316	0.0432										0.0094	0.0208	0.0333
0.036	0.0283	0.0729										0.0186	0.06	0.0902
0.0452	0.0379	0.0419										0.0183	0.0494	0.0217
0.0318	0.0555	0.0545										0.0177	0.0195	0.0435
0.0432	0.0044	0.0601										0.0305	0.0126	0.0354
0.0161	0.0316	0.0116										0.0231	0.0111	0.0155
0.0578	0.0154	0.0654										0.0093	0.0188	0.0722
0.0184	0.035	0.0415										0.0278	0.0172	0.0318
0.0117	0.0153	0.035										0.0073	0.0615	0.0652
0.0147	0.0167	0.0192										0.0225	0.0351	0.0404
0.0286	0.0668	0.0697										0.0454	0.0274	0.0086
0.022	0.1181	0.0674										0.0443	0.0186	0.0307
0.0335	0.0711	0.0509										0.0194	0.0447	0.0356
0.0153	0.0422	0.0189										0.0204	0.0176	0.0244
0.0549	0.1253	0.1146										0.0401	0.0432	0.0337
0.0789	0.1287	0.009										0.029	0.0243	0.0232
0.0831	0.1123	0.005										0.023	0.0051	0.0037
0.0099	0.0705	0.0156										0.0203	0.0172	0.0108
0.0709	0.0467	0.062										0.0261	0.0385	0.0312
0.0158	0.0472	0.0403										0.0271	0.022	0.0272
0.0232	0.0316	0.024										0.0294	0.0259	0.0269
0.0118	0.0541	0.0269										0.0304	0.0586	0.0301
0.0526	0.0859	0.0797										0.0719	0.0524	0.0434
0.029	0.034	0.038										0.0467	0.0315	0.064
0.0197	0.0661	0.0214										0.0834	0.0311	0.0532
0.0184	0.0612	0.0473										0.0319	0.0407	0.0445
0.032	0.0097	0.0572										0.0306	0.02	0.045
0.0183	0.034	0.0203										0.0207	0.0151	0.0467
0.0451	0.0556	0.0552										0.0577	0.0207	0.045
0.0115	0.0135	0.0086										0.0395	0.031	0.0166
0.0857	0.043	0.062										0.052	0.0573	0.0306
0.023	0.0879	0.0372										0.0941	0.0417	0.0727
0.0465	0.0773	0.0294										0.0364	0.0896	0.0801
0.0235	0.0255	0.0459										0.0327	0.0575	0.034
0.0151	0.0683	0.025										0.0544	0.0162	0.019
0.031	0.0752	0.0535										0.0095	0.0208	0.022
0.0247	0.0243	0.0449										0.0452	0.0297	0.0341
0.009	0.0805	0.0276										0.0503	0.0433	0.039
0.056	0.05	0.0107										0.0628	0.0361	0.0278
0.041	0.0465	0.061										0.0265	0.0573	0.0265
0.0831	0.0659	0.0145										0.0212	0.0971	0.0414
0.0493	0.0429	0.057										0.0087		0.006
0.0504	0.0688	0.0412										0.0446	0.0218	0.0502
0.0096	0.0598	0.0587										0.0284	0.0711	0.0407
0.0161	0.0676	0.0518										0.0254	0.0647	0.0294
0.0403	0.0521	0.0118										0.0155	0.0488	0.0384
0.0155	0.0132	0.0101										0.0359	0.0399	0.0451
0.0233	0.1039	0.1176										0.0471	0.0267	0.0506
0.0587	0.0248	0.0406										0.0118		0.0495
0.0476	0.0688	0.0519										0.0236	0.0221	0.0402
0.0187	0.1244	0.0271										0.0556	0.0249	0.0075
0.0058	0.0484	0.0289										0.0524	0.0168	0.0573
0.0173	0.0629	0.0519										0.0237	0.0215	0.0407
0.0072	0.0381	0.0537										0.0159	0.0212	0.0056
0.0407	0.0903	0.0744										0.0175	0.052	0.0146
0.022	0.0307	0.0663										0.0645	0.0642	0.0788
0.055	0.0429	0.0395										0.0138	0.0206	0.0442
0.0149	0.0744	0.0281										0.0464	0.0311
0.0082	0.0374	0.0116										0.0422	0.0927	0.031
0.0312	0.0253	0.0068										0.0504	0.0307	0.0209
0.0057	0.0363	0.0156										0.0368	0.0262	0.0148
0.0212	0.037	0.0028										0.0349	0.0518	0.0141
0.0125	0.0804	0.0826										0.0143	0.0179	0.0578
0.013	0.1017	0.089										0.0201	0.0178	0.0183
0.0491	0.0783											0.0544	0.0396	0.0214
0.0092	0.0599	0.0242										0.0408	0.0987	0.0647
0.0178	0.0339	0.0341										0.0198	0.0293	0.0741
0.0302	0.0866	0.0175										0.0187	0.0184	0.0373
0.0266	0.0511	0.0485										0.0053	0.0571	0.0576
0.0241	0.0594	0.0093										0.0092	0.0106	0.0408
0.0517	0.0469	0.0557										0.0632	0.0646	0.0797
0.0142	0.0373	0.0206										0.0155	0.0364	0.0636
0.0077	0.0796	0.0259										0.0078	0.0602	0.049
0.0401	0.0663	0.0243										0.0307	0.0138	0.009
0.0486	0.0709	0.0264										0.039	0.0342	0.0714
0.025	0.0553	0.0432										0.0578	0.0781	0.0609
0.0158	0.0492	0.0508										0.03	0.0168	0.0142
0.0337	0.027	0.0851										0.0049	0.0417	0.013
0.0344	0.0437	0.0467										0.0255	0.0118	0.0376
0.0403	0.0234	0.0198										0.0267	0.0172	0.0451
0.0328	0.0255	0.031										0.0354	0.0201	0.0162
0.0167	0.0481	0.0308										0.052	0.0679	0.0464
0.0304	0.0346	0.0339										0.0475	0.0463	0.09
0.0245	0.0431	0.0905										0.0183	0.0349	0.0699
0.0292	0.0499	0.0609										0.0528	0.0518	0.0369
0.0335	0.0567	0.0446										0.0238	0.0527	0.0974
0.075	0.0796	0.0385										0.0209	0.0148	0.0145
0.0116	0.0174	0.0065										0.0251	0.0468	0.04
0.0088	0.0396	0.0409										0.0253	0.0242	0.0253
0.0127	0.0459	0.0168										0.0356	0.0486	0.0342
0.0182	0.0192	0.0648										0.0118	0.0113	0.0247
0.0304	0.0564	0.0585										0.0739	0.0249	0.0435
0.0484	0.076	0.0521										0.0139	0.0309	0.0197
0.0314	0.0439	0.095										0.0164	0.0252	0.0241
0.0533	0.016	0.0432										0.0129	0.0047	0.0128
0.0242	0.0897	0.0203										0.0365	0.0254	0.015
0.0572	0.0146	0.0245										0.0095	0.0606	0.0162
0.0498	0.0596	0.1083										0.028	0.079	0.0166
0.011	0.0543	0.0554										0.0153	0.0152	0.0294
0.0448	0.0334	0.0411										0.0125	0.0042	0.0229
0.0092	0.0719	0.0323										0.0451	0.0128	0.0234
0.0683	0.0614	0.041										0.0181	0.059	0.0148
0.0238	0.0703	0.0779										0.054	0.0344
0.0249	0.0421	0.0589										0.0089	0.0052	0.0189
0.0424	0.0845	0.0592										0.045	0.0809	0.0289
0.0376	0.0605	0.0843										0.0321	0.0195	0.0297
0.023	0.0611	0.0805										0.0259	0.0551	0.024
0.0506	0.0701	0.0378										0.0563	0.0115	0.0287
0.0654	0.0557	0.0407										0.0329	0.023	0.0595
0.0072	0.0333	0.0314										0.0086	0.0034	0.0331
0.062	0.045	0.0848										0.0129	0.03	0.0021
0.0023	0.0501	0.0513										0.0221	0.0174	0.0226
0.0221	0.0418	0.0609										0.0628	0.0378	0.0198
0.0528	0.0243	0.0373										0.0218	0.0518	0.0436
0.0692	0.0192	0.0565										0.0141	0.0329	0.0303
0.0395	0.113	0.0537										0.0544	0.0472	0.0498
0.0569	0.0364	0.054										0.0428	0.0203	0.0485
0.021	0.0345	0.0231										0.0425	0.0321	0.0225
0.0477	0.0389	0.0518										0.0161	0.0496	0.0669
0.0313	0.064	0.0283										0.0236	0.0196	0.0185
0.0176	0.0356	0.0688										0.0656	0.0261	0.0053
0.0139	0.0216	0.0563										0.0362	0.0354	0.036
0.0588	0.0603	0.0477										0.0312	0.0326	0.0326
0.0071	0.034	0.0262										0.0156	0.0044	0.0444
0.0438	0.0084	0.0504										0.0373	0.011	0.0782
0.0694	0.0399	0.0719										0.0283	0.0126
0.0142	0.0594	0.0189										0.0318		0.0485
0.0389	0.0339	0.076										0.0186	0.0627	0.0239
0.0482	0.0466	0.0194										0.004	0.0111	0.0832
0.0118	0.034	0.0773										0.0858	0.0344	0.0247
0.0374	0.023	0.0783										0.0378	0.0223	0.0223
0.0272	0.0466	0.0476										0.023	0.0672	0.011
0.0243	0.018	0.0476										0.0227	0.0227	0.0814
0.0566	0.0428	0.0158										0.0276	0.0176	0.0145
0.0797	0.011	0.0415										0.029	0.0103	0.0255
0.0332	0.0231	0.0499										0.0183	0.0089	0.0253
0.0473	0.0363	0.0448										0.0126	0.0344	0.0094
0.0689	0.0423	0.0382										0.0257	0.0155	0.0196
0.0481	0.0298	0.0105										0.0229	0.0462	0.0096
0.0381	0.028	0.0176										0.0198	0.0292	0.0177
0.0105	0.0509	0.0747										0.029	0.0083	0.0434
0.0052	0.0626	0.0067										0.0145	0.0483	0.0434
0.0636	0.0297	0.025										0.0488	0.0432	0.0104
0.0055	0.0454	0.0303										0.0329	0.0137	0.0598
0.0617	0.0316	0.0069										0.0271	0.0053	0.02
0.0365	0.0185	0.0173										0.0802	0.0078	0.023
0.0091	0.0517	0.0126										0.0373	0.0538	0.0171
0.0085	0.0176	0.0964										0.0414	0.0732	0.0365
0.0133	0.0287	0.0428										0.0273	0.0473	0.0149
0.0467	0.0419	0.0496										0.0304	0.0418	0.0144
0.0093	0.0118	0.0839										0.0203	0.0069	0.0204
0.0087	0.0751	0.0505										0.0351	0.0716	0.0015
0.0249	0.0785	0.024										0.0482	0.0663	0.0116
0.0085	0.0199	0.0488										0.0267	0.0075	0.0561
0.0516	0.0788	0.0355										0.0347	0.0774	0.0351
0.0264	0.0173	0.0182										0.0602	0.0579	0.012
0.0076	0.0955	0.0551										0.0099	0.0102	0.0186
0.0456	0.0615	0.0329										0.0154	0.0275	0.0212
0.0624	0.0065	0.0521										0.0236	0.0113	0.0565
0.0513	0.027	0.0391										0.0613	0.0331	0.0493
0.0109	0.0288	0.0448										0.0192	0.0315	0.088
0.0105	0.0655	0.0251										0.0229	0.0255	0.0105
0.0169	0.0652	0.0347										0.0117	0.0428	0.0719
0.0195	0.0302	0.0548										0.0441	0.0542	0.0687
0.0176	0.0493	0.0146										0.0227	0.0229	0.0228
0.0219	0.0069	0.0297										0.028	0.0421	0.0179
0.0345	0.0119	0.0444										0.0178	0.0596	0.0168
0.0678	0.0525	0.0106										0.0388	0.0504	0.0101
0.0201	0.0576	0.0408										0.0884	0.0243	0.0239
0.0119	0.0498	0.0196										0.0087	0.0388	0.0707
0.0462	0.0474	0.0399										0.0276	0.0442	0.0211
0.017	0.0578	0.0544										0.0342	0.0534	0.045
0.0171	0.0811	0.0521										0.0159	0.0421	0.0867
0.0264	0.0331	0.0097										0.0309	0.0128	0.0697
0.0308	0.0458	0.0181										0.0789		0.0295
0.0218	0.0299	0.05										0.0238	0.0225	0.0503
0.025	0.0208	0.0183										0.0404	0.0416	0.0197
0.0695	0.0121	0.0443										0.0169	0.0883	0.0327
0.0253	0.1115	0.0356										0.0188	0.0462	0.0626
0.0297	0.0449	0.0098										0.0066	0.0335	0.0445
0.0571	0.0385	0.0383										0.0202	0.0261	0.0512
0.0195	0.081	0.0517										0.0095	0.0419	0.0299
0.017	0.0766	0.0508										0.0217	0.0186	0.0599
0.0277	0.0949	0.0461										0.0386	0.0179	0.0465
0.0214	0.1001	0.0559										0.03	0.0636	0.0996
0.0342	0.0827	0.0272										0.0263	0.0713	0.0211
0.0263	0.0372	0.0752										0.015	0.034	0.0374
0.0191	0.0604	0.0262										0.028	0.0278	0.0399
0.0704	0.0867	0.072										0.0505	0.0216	0.066
0.059	0.0719	0.0078										0.0362	0.0334	0.0587
0.073	0.0551	0.0211										0.033	0.0814	0.0318
0.0264	0.0647	0.0309										0.0223	0.0244	0.0156
0.0484	0.0564	0.0557										0.0274	0.0262	0.0932
0.1002	0.0791	0.0181										0.0147	0.025	0.0787
0.0486	0.0834	0.0377										0.0319	0.0804	0.0645
0.0267	0.0628	0.0105										0.0395	0.0104	0.0488
0.0675	0.02	0.0083										0.0261	0.0076	0.0986
0.0197	0.0465	0.03										0.0092	0.0307	0.036
0.0707	0.039	0.0502										0.0062	0.0104	0.1016
0.0219	0.1002	0.032										0.0182	0.018	0.0403
0.0292	0.0306	0.0515										0.0099	0.0432	0.0671
0.0815	0.0178	0.042										0.0217	0.0235	0.02
0.0876	0.0084	0.0671										0.0517	0.0219	0.0852
0.0854	0.0643	0.0068										0.0618	0.0439	0.0463
0.0839	0.0273	0.013										0.03	0.0349	0.0633
0.0618	0.0317	0.0179										0.014	0.0673	0.0408
0.0414	0.0563	0.0501										0.0104	0.0708	0.0446
0.0722	0.0222	0.0496										0.0108	0.0093	0.0502
0.0149	0.0277	0.013										0.0313	0.032	0.0342
0.0429	0.0742	0.006										0.0205	0.0342	0.0812
0.0456	0.0503	0.0728										0.0243	0.0298	0.0667
0.0632	0.0257	0.06										0.0082	0.0108	0.0358
0.0327	0.0553	0.0169										0.0055	0.0257	0.0125
0.0853	0.0268	0.0498										0.0093	0.025	0.0107
0.0539	0.0361	0.0763										0.011	0.0751	0.0151
0.0411	0.0542	0.0042										0.0699	0.0218	0.0122
0.0417	0.0566	0.0297										0.024	0.0261	0.0146
0.056	0.0331	0.0186										0.0251	0.0193	0.0325
0.0531	0.1245	0.0673										0.0479	0.0237	0.0066
0.0402	0.026	0.011										0.0434	0.049	0.0137
0.0215	0.0377	0.0351										0.0888	0.0137	0.0302
0.0331	0.0573	0.0092										0.024	0.0202	0.011
0.0827	0.0304	0.0161										0.0495	0.0366	0.0317
0.0098		0.0355										0.0226	0.016	0.0463
0.0333	0.0342	0.0834										0.036	0.0562	0.0211
0.0893	0.1311	0.026										0.016	0.0376	0.0472
0.0581	0.0689	0.0152										0.017	0.0467	0.0178
0.0414	0.0519	0.0483										0.0184	0.0345	0.0239
0.0663	0.0269	0.017										0.0348	0.0164	0.0205
0.0075	0.0187	0.013										0.0115	0.0489	0.0486
0.0291	0.0289	0.0279										0.0281	0.0484	0.0044
0.0841	0.0757	0.059										0.0281	0.03	0.0365
0.0901	0.0308	0.0613										0.0268	0.051	0.0225
0.0188	0.043	0.0404										0.0591	0.0438	0.0128
0.0325	0.109	0.0095										0.035	0.0245	0.0325
0.0573	0.0571	0.0293										0.0588	0.0103	0.0264
0.0134	0.0538	0.0458										0.0112	0.0102	0.0392
0.0348	0.1112	0.0312										0.0309	0.0469	0.0123
0.0217	0.0459	0.0904										0.0131	0.0437	0.0367
0.0468	0.0691	0.003										0.0277	0.0461	0.0484
0.0584	0.0351	0.0578										0.0207	0.0314	0.0386
0.0224	0.0067	0.0054										0.0974	0.038	0.0138
0.0443	0.0722	0.0326										0.0251	0.0233	0.0403
0.0764	0.0246	0.0124										0.0081	0.0473	0.0318
0.0452	0.0404	0.1021										0.0247	0.0446	0.0413
0.0518	0.0339	0.0552										0.009	0.0229	0.0311
0.0391	0.0443	0.0372										0.0392	0.0175	0.0276
0.0102	0.0549	0.0096										0.0204	0.0219	0.0561
0.0391	0.0505	0.0612										0.0368	0.0191	0.0268
0.0521	0.0197	0.0086										0.0092	0.0194	0.0065
0.0397	0.0262	0.0058										0.0182	0.0479	0.0116
0.0978	0.0139	0.0039										0.0251	0.025	0.0137
0.0199	0.0436	0.0193										0.0416	0.0208	0.0139
0.0094	0.025	0.0103										0.0221	0.024	0.0431
0.0362	0.0617	0.0271										0.0148	0.0332	0.0674
0.0302	0.0465	0.0096										0.0444	0.0305	0.0515
0.0333	0.0464	0.0126										0.0454	0.0198	0.0163
0.0122	0.0176	0.0053										0.037	0.0917	0.0172
0.052	0.0137	0.029										0.0462	0.0645	0.0337
0.0663	0.0071	0.0131										0.023	0.0813	0.0359
0.021	0.0163	0.0188										0.0316	0.0492	0.011
0.022	0.0622	0.0138										0.0177	0.0398	0.0084
0.0069	0.0106	0.0537										0.019	0.043	0.015
0.0246	0.0128	0.0114										0.0112	0.0549	0.01
0.0551	0.017	0.007										0.0819	0.0209	0.0527
0.0476	0.0383	0.0141										0.0275	0.0434	0.0513
0.011	0.0148	0.0533										0.0118	0.0287	0.0136
0.0912	0.0331	0.0477										0.0143	0.0249	0.0242
0.0442	0.0125	0.0137										0.0251	0.0541	0.0618
0.0867	0.0271	0.0192										0.0531	0.0258	0.0199
0.0303	0.0573	0.055										0.028	0.0448	0.0376
0.0366	0.0069	0.0289										0.0247	0.0379	0.0204
0.0622	0.0184	0.0095										0.0408	0.0855	0.0139
0.0734	0.0227	0.0111										0.0459	0.0328	0.0046
0.0443	0.0161	0.0304										0.0265	0.0294	0.0554
0.0299	0.0533	0.0292										0.0416	0.056	0.0312
0.0525	0.0521	0.0254										0.02	0.0613	0.0227
0.018	0.0786	0.0212										0.0404	0.02	0.0311
0.0402	0.0407	0.0234										0.0804	0.0421	0.04
0.0111	0.0394	0.042										0.0228	0.0247	0.0596
0.0278	0.0807	0.0175										0.0184	0.0212	0.0431
0.0172	0.069	0.0574										0.034	0.0615	0.0387
0.0605	0.038	0.0126										0.0311	0.0051	0.0422
0.018	0.0243	0.0299										0.0479	0.0339	0.0125
0.069	0.092	0.0293										0.0416	0.021	0.0282
0.0414	0.0387	0.0492										0.0132	0.0303	0.0574
0.0094	0.033	0.029										0.016	0.0173	0.0074
0.0174	0.0816	0.016										0.0282	0.0214	0.0091
0.0289	0.0467	0.0665										0.0236	0.0168	0.0041
0.0322	0.0239	0.0135										0.0334	0.0077	0.0336
0.0258	0.0315	0.0247										0.0404	0.0052	0.0158
0.0894	0.0036	0.0519										0.0482	0.0078	0.0481
0.018	0.0114	0.054										0.0376	0.0855	0.0178
0.0453	0.0547	0.0295										0.0496	0.0267	0.0038
0.0337	0.0387	0.059										0.0389	0.0345	0.0127
0.0488	0.0239	0.057										0.0233	0.0877	0.0453
0.021	0.0942	0.0847										0.0288	0.0345	0.053
0.0173	0.0415	0.0561										0.0401	0.0309	0.0359
0.0355	0.0623	0.1019										0.0333	0.0123	0.0145
0.0428	0.0157	0.0311										0.0173	0.0226	0.04
0.0514	0.0416	0.0771										0.0264	0.0309	0.0207
0.0565	0.0312	0.0437										0.0123	0.0544	0.0148
0.054	0.0263	0.0422										0.0305	0.0327	0.0449
0.0487	0.0392	0.0412										0.027	0.0297	0.0462
0.0437	0.0521	0.0491										0.023	0.0378	0.0231
0.0235	0.013	0.0886										0.0173	0.0552	0.0229
0.025	0.077	0.0312										0.0517	0.0325	0.0258
0.0899	0.0565	0.0023										0.0275	0.0195	0.0187
0.0237	0.0231	0.0451										0.0095	0.0187	0.0124
0.0379	0.0447	0.0398										0.0227	0.0544	0.0278
0.0267	0.0208	0.0303										0.0559	0.0195	0.0059
0.0723	0.0332	0.0496										0.0324	0.0131	0.0122
0.0667	0.0394	0.0294										0.0464	0.0058	0.0071
0.0566	0.0334	0.0036										0.0136	0.0094	0.0205
0.0419	0.029	0.0234										0.0373	0.0464	0.0158
0.0726	0.0447	0.0157										0.0443	0.0174	0.006
0.0463	0.0291	0.0099										0.0174	0.0088	0.0286
0.0445	0.052	0.0248										0.0281	0.0655	0.0336
0.0078	0.0659	0.0093										0.0219	0.0235	0.0457
0.0062	0.0154	0.023										0.0151	0.0241	0.0134
0.0629	0.0406	0.0226										0.0286	0.0408	0.0373
0.0583	0.0392	0.0068										0.0449	0.0668	0.0181
0.0121	0.0395	0.0464										0.0456	0.0218	0.009
0.0355	0.0455	0.0088										0.03	0.0123	0.0078
0.049	0.0427	0.0347										0.015	0.0153	0.0334
0.017	0.0995	0.0068										0.0521	0.0072	0.0304
0.0095	0.029	0.0101										0.019	0.0197	0.0161
0.0381	0.1141	0.0351										0.0557	0.0372	0.0116
0.0757	0.0306	0.0212										0.0483	0.0253	0.0137
0.0466	0.0234	0.0751										0.0154	0.0326	0.0505
0.0468	0.0208	0.0596										0.0175	0.0415	0.0115
0.0502	0.0193	0.0287										0.0128	0.0331	0.0577
0.017	0.0973	0.0867										0.032	0.013	0.0166
0.0141	0.0535	0.05										0.0483	0.0107	0.0567
0.0307	0.0606	0.0384										0.0133	0.049	0.0083
0.0159	0.0587	0.0305										0.0122	0.055	0.0546
0.0177	0.0453	0.1094										0.0151	0.0364	0.0299
0.0158	0.0201	0.0422										0.0427	0.0305	0.0259
0.0807	0.0369	0.0262										0.0187	0.0377	0.0734
0.0055	0.0584	0.0139										0.0261	0.0536	0.0216
0.0129	0.0581	0.0467										0.0378	0.021	0.0623
0.0942	0.0227	0.0436										0.0097	0.0265	0.0379
0.0198	0.0438	0.0164										0.0543	0.0257	0.0247
0.0511	0.0857	0.0644										0.0221	0.0307	0.0173
0.0257	0.0478	0.0315										0.053	0.0307	0.0027
0.0443	0.0326	0.0093										0.0476	0.0137	0.0097
0.014	0.0137	0.0071										0.032	0.0255	0.0227
0.0597	0.0346	0.0352										0.022	0.0116
0.0533	0.0501	0.0278										0.0297	0.0389	0.0791
0.0397	0.0703	0.0297										0.0186	0.0659	0.0127
0.047	0.0708	0.0105										0.0782	0.015	0.0153
0.0506	0.03	0.0399										0.05	0.043	0.0111
0.0098	0.0748	0.0509										0.0279	0.0376	0.0117
0.033	0.0594	0.015										0.0151	0.0415	0.0132
0.0118	0.0481	0.0324										0.0248	0.026	0.0345
0.0493	0.0529	0.0426										0.0192	0.0208	0.0087
0.0548	0.021	0.0651										0.0286	0.0051	0.054
0.0114	0.0338	0.0207										0.0448	0.04	0.0433
0.0353	0.0318	0.0183										0.0214	0.0162	0.0214
0.0202	0.0836	0.0637										0.026	0.0117	0.0151
0.0296	0.0346	0.0289										0.0805	0.0267	0.0306
0.0548	0.0793	0.0369										0.0506	0.076	0.0142
0.0177	0.036	0.0119										0.0613	0.0222	0.0167
0.0463	0.0299	0.0387										0.0903	0.0215	0.0127
0.0524	0.0531	0.047										0.0155	0.0586	0.0708
0.008	0.0206	0.0453										0.0365	0.0157	0.0083
0.0383	0.1022	0.0301										0.016	0.0507	0.0096
0.0087	0.0637	0.0167										0.0379	0.0731	0.0518
0.0282	0.0267	0.1062										0.0266	0.0266	0.0097
0.01	0.0838	0.0026										0.0144	0.0776	0.0292
0.0106	0.0623	0.0293										0.0335	0.0335	0.0109
0.0291	0.0416	0.0987										0.024	0.0145	0.0162
0.0205	0.0324	0.0174										0.0199	0.0137	0.0032
0.0461	0.0237	0.0512										0.0196	0.0178	0.0141
0.0412	0.024	0.0839										0.0149	0.0199	0.0093
0.0096	0.0857	0.0414										0.0364	0.0665	0.004
0.045	0.066	0.0788										0.0148	0.0392	0.0141
0.0291	0.0236	0.1003										0.0392	0.0578	0.0339
0.0667	0.0718	0.0341										0.0164	0.0253	0.0194
0.0392	0.0112	0.0774										0.0087	0.0599	0.0211
0.0164	0.029	0.0273										0.0117	0.0424	0.0292
0.0341	0.0395	0.0813										0.0297	0.0871	0.0192
0.0069	0.0457	0.098										0.0066	0.0365	0.0135
0.0802	0.057	0.0521										0.0112	0.042	0.0353
0.0531	0.0244	0.0268										0.0184	0.0295
0.0264	0.022	0.0205										0.0258	0.0557	0.0264
0.0684	0.0153	0.0349										0.0244	0.0553	0.0104
0.0103	0.0169	0.0377										0.0209	0.083	0.0146
0.0484	0.0534	0.0608										0.0216	0.069	0.022
0.0609	0.0412	0.041										0.0195	0.0513	0.0146
0.047	0.0803	0.031										0.0217	0.0598	0.0504
0.0324	0.0175	0.0378										0.0192	0.0518	0.0089
0.0032	0.0624	0.0339										0.0383	0.0152	0.0644
0.0252	0.0604	0.0574										0.0353	0.072	0.0479
0.0303	0.0362	0.004										0.0196	0.0148	0.0222
0.0286	0.0322	0.0175										0.02	0.0182	0.037
0.0175	0.0109	0.0503										0.0161	0.0255	0.0567
0.0344	0.0079	0.0349										0.0384	0.0496	0.0347
0.0876	0.052	0.0316										0.022	0.0496	0.0175
0.0257	0.0343	0.1134										0.0632	0.0183	0.0361
0.0347	0.0999	0.0282										0.0335	0.0537	0.0172
0.0239	0.031	0.0157										0.0344	0.0279	0.0363
0.0313	0.016	0.0638										0.0348	0.0621	0.029
0.0849	0.0877	0.0492										0.0418	0.0382	0.0273
0.0233	0.0195	0.0314										0.0217	0.0655	0.0114
0.0531	0.0154	0.0119										0.0385	0.0343	0.0158
0.0469	0.0173	0.0268										0.0263	0.0065	0.0407
0.0438	0.0319	0.0201										0.004	0.0117	0.018
0.0321	0.0416	0.0748										0.0222	0.0419	0.0139
0.0186	0.0201	0.1093										0.0478	0.0203	0.0195
0.0453	0.0359	0.0671										0.0215	0.0108	0.0627
0.0322	0.0556	0.0378										0.0652	0.0078	0.0653
0.0699	0.0104	0.0754										0.0281	0.0677	0.019
0.0263	0.0285	0.0396										0.0143	0.0787	0.0432
0.0279	0.014	0.0398										0.037	0.0515	0.0655
0.0713	0.0095	0.0343										0.0692	0.0274	0.0856
0.0354	0.0545	0.101										0.0206	0.0556	0.075
0.0734	0.0641	0.0345										0.0312	0.0573	0.0432
0.0188	0.0367	0.0151										0.009	0.0357	0.0285
0.0897	0.0212	0.0484										0.0364	0.0278	0.0128
0.0318	0.0311	0.02										0.0764	0.0633	0.0152
0.0116	0.0154	0.0317										0.0467	0.0155	0.0302
0.0469	0.0558	0.017										0.0118	0.0646	0.0466
0.0191	0.0349	0.055										0.0326	0.0618	0.047
0.018	0.054	0.068										0.0537	0.041	0.0883
0.035	0.065	0.0574										0.0294	0.0268	0.0086
0.0282	0.0756	0.0422										0.0213	0.0363	0.0072
0.041	0.0397	0.0246										0.0107	0.0261	0.0398
0.0318	0.1215	0.0421										0.0163	0.0107	0.0114
0.0614	0.033	0.0551										0.0194	0.0154	0.0045
0.0074	0.0304	0.0862										0.0123	0.0035	0.0447
0.0059	0.0278	0.0234										0.0107	0.0156	0.042
0.0624	0.027	0.0366										0.012	0.0105	0.0684
0.0577	0.0328	0.0662										0.0282	0.0108	0.0593
0.0456	0.1031	0.0033										0.0067	0.007	0.0473
0.054	0.0462	0.1038										0.0362	0.0299	0.0529
0.0604	0.0361	0.0386										0.0488	0.022	0.0422
0.0018	0.0514	0.0927										0.0284	0.0197	0.0208
0.0469	0.0252	0.0263										0.0315	0.0186	0.039
0.0179	0.0546	0.03										0.0722	0.0198	0.0106
0.0201	0.0093	0.0363										0.0169	0.0091	0.0219
0.0643	0.0584	0.0207										0.0541	0.0298	0.0209
0.0179	0.0796	0.0235										0.0169	0.01	0.0653
0.0789	0.0351	0.0531										0.0312	0.0278	0.0531
0.0409	0.1109	0.0675										0.0328	0.0421	0.0481
0.0282	0.0213	0.0276										0.0325	0.028	0.0579
0.034	0.014	0.0089										0.0107	0.0044	0.0187
0.0022	0.0419	0.065										0.0153	0.0235	0.0246
0.0442	0.0188	0.0704										0.0277	0.0159	0.009
0.0334	0.044	0.0644										0.0054	0.0254	0.0155
0.0382	0.0317	0.0126										0.0316	0.036	0.047
0.0057	0.0124	0.0195										0.0099	0.0174	0.0714
0.0179	0.02	0.0584										0.007	0.0079	0.0589
0.0739	0.0557	0.0385										0.0261	0.0071	0.0134
0.0164	0.0523	0.0338										0.0282	0.0164	0.0171
0.0201	0.0253	0.0436										0.0425	0.0091	0.0653
0.0209	0.0316	0.0218										0.0048	0.0127	0.0664
0.0517	0.0231	0.0219										0.0168	0.0345	0.0104
0.0372	0.0679	0.0434										0.0346	0.0548	0.0802
0.059	0.0133	0.0344										0.0252	0.0311	0.0045
0.0167	0.0476	0.018										0.0127	0.0322	0.0956
0.0281	0.0341	0.0219										0.0074	0.0189	0.0378
0.011	0.0602	0.0209										0.0069	0.0409	0.0423
0.0237	0.0193	0.0066										0.0453	0.0415	0.0406
0.073	0.0272	0.0148										0.03	0.0101	0.0825
0.0451	0.054	0.0078										0.0163	0.03	0.0256
0.0342	0.099	0.0258										0.0409	0.0095	0.0256
0.0271	0.0179	0.0357										0.0183	0.0154	0.0935
0.0451	0.0286	0.0136										0.0245	0.0624	0.0992
0.0577	0.0797	0.0587										0.0307	0.0115	0.0255
0.0555	0.0613	0.0236										0.0251	0.0556
0.0429	0.0609	0.0179										0.0389	0.0413	0.0265
0.1072	0.0696	0.0153										0.0029	0.0743	0.0064
0.0296	0.05	0.04										0.0336	0.0337	0.0076
0.0212	0.0165	0.0287										0.045	0.0419	0.0037
0.0304	0.0107	0.0252										0.0188	0.0325	0.0062
0.0522	0.0088	0.0282										0.0122	0.0235	0.0022
0.0459	0.0397	0.0207										0.0248	0.0215	0.0071
0.0263	0.0658	0.0286										0.0337	0.0243	0.018
0.0347	0.0586	0.05										0.0199	0.0201	0.0113
0.027	0.0439	0.012										0.0509	0.0494	0.0102
0.0211	0.0491	0.025										0.0089	0.0393	0.0112
0.0178	0.0286	0.0589										0.0366	0.0135	0.0135
0.0125	0.0271	0.0234										0.0176	0.0484	0.0107
0.0393	0.0636	0.0086										0.067	0.0288	0.0205
0.0393	0.0333	0.0269										0.0898	0.008	0.0384
0.0456	0.0601	0.0177										0.0214	0.0572	0.0322
0.0506	0.0686	0.0194										0.0554	0.0272	0.0193
0.0254	0.0386	0.0408										0.0269	0.0126	0.0323
0.0489	0.0497	0.0231										0.0519	0.0581	0.0308
0.0411	0.0332	0.0129										0.0234	0.0692	0.0068
0.0719	0.0621	0.0249										0.0231	0.0262	0.0172
0.0338	0.002	0.0128										0.0619	0.0393	0.0224
0.0405	0.0827	0.0339										0.0334	0.0186	0.0253
0.0073	0.068	0.0421										0.0102	0.0277	0.0183
0.0099	0.0143	0.0383										0.0273	0.0407	0.0177
0.0595	0.0539	0.0223										0.0733	0.0217	0.0168
0.0998	0.0493	0.0166										0.0303	0.0189	0.0128
0.0727	0.0232	0.0203										0.0231	0.0451	0.0301
0.0192	0.0308	0.0412										0.0275	0.0804	0.0593
0.0395	0.047	0.0246										0.0563	0.0519	0.0329
0.0462	0.0346	0.0091										0.0324	0.0296	0.0346
0.0333	0.013	0.0219										0.0741	0.0429	0.0395
0.0268	0.0467	0.0333										0.0331	0.0265	0.058
0.0312	0.0804	0.0197										0.048	0.0115	0.0158
0.0701	0.0496	0.0248										0.0395	0.0441	0.0137
0.0725	0.0144	0.0216										0.0186	0.0321	0.0151
0.0105	0.0119	0.0306										0.0685	0.0812	0.0497
0.0144	0.0062	0.0093										0.0519	0.0196	0.0326
0.0292	0.0527	0.0354										0.0441	0.0517	0.0089
0.0153	0.0277	0.0045										0.0291	0.0149	0.027
0.1102	0.0316	0.0168										0.0328	0.0263	0.0483
0.0085	0.0317	0.0152										0.0281	0.0109	0.0283
0.0233	0.0046	0.055										0.0396	0.0387	0.0262
0.0124	0.0278	0.0253										0.064	0.0347	0.0304
0.0463	0.0146	0.0401										0.0222	0.0642	0.0071
0.0285	0.0296	0.0124										0.0373	0.0125	0.0119
0.0162	0.0066	0.0089										0.0706	0.041	0.0467
0.0357	0.0217	0.0154										0.0454	0.027	0.0398
0.065	0.0118	0.0109										0.0677	0.0197	0.0124
0.0114	0.0432	0.0134										0.0263	0.0335	0.008
0.0306	0.0328	0.0177										0.0084	0.0404	0.0164
0.0426	0.0229	0.0349										0.0315	0.0133	0.0375
0.0324	0.1266	0.011										0.0186	0.0221	0.0264
0.0134	0.0295	0.024										0.0202	0.0503	0.0197
0.0204	0.0052	0.0108										0.056	0.0228	0.0099
0.0125	0.0457	0.0118										0.0072	0.0169	0.0265
0.032	0.0314	0.0143										0.0217	0.0315	0.0206
0.0299	0.0128	0.0144										0.016	0.058	0.0412
0.021	0.0163	0.0512										0.0143	0.0408	0.0212
0.0281	0.0102	0.0066										0.0331		0.0527
0.0589	0.0936	0.0648										0.0321	0.0468	0.0328
0.0301	0.0127	0.0255										0.013	0.041	0.0533
0.037	0.0382	0.0578										0.0106	0.0383	0.0358
0.0492	0.073	0.0264										0.0283	0.0311	0.0115
0.0099	0.0258	0.0099										0.0614	0.0487	0.0537
0.0082	0.0428	0.0116										0.0321	0.0408	0.0345
0.0404	0.0838	0.0177										0.0516	0.0437	0.0147
0.0916	0.0821	0.0272										0.039	0.0267	0.0225
0.0227	0.016	0.0306										0.0222	0.0252	0.0418
0.0233	0.0353	0.0101										0.0254	0.0336	0.0324
0.0069	0.0633	0.0336										0.0159	0.0115	0.0188
0.0597	0.1058	0.0045										0.0348	0.0533	0.0636
0.0743	0.0403	0.0241										0.0247	0.0456	0.0613
0.025	0.004	0.0039										0.0223	0.0401	0.0566
0.0462	0.0783	0.0293										0.0208	0.0228	0.0256
0.0464	0.0561	0.0181											0.0404	0.0194
0.0134	0.0145	0.0192										0.0239	0.0326	0.0254
0.01	0.072	0.0284											0.0376	0.0204
0.0131	0.0451	0.0246										0.0502	0.0103	0.0578
0.0074	0.0444	0.0256										0.0428	0.0316	0.0165
0.0447	0.0333	0.0373										0.0393	0.1029	0.0218
0.007	0.0487	0.0237										0.0195	0.0207	0.0173
0.0321	0.0564	0.0133										0.0207	0.0355	0.072
0.024	0.107	0.0248										0.0583	0.0304	0.0627
0.0498	0.0286	0.0261										0.0301	0.074	0.0705
0.0325	0.0369	0.0622										0.0789	0.0304	0.0551
0.0054	0.0225	0.0596										0.0316	0.0492	0.0453
0.1218	0.0187	0.0241										0.0069	0.0262	0.0332
0.0672	0.06	0.0506										0.0217	0.0346	0.0433
0.0549	0.0547	0.0575										0.0164	0.039	0.0437
0.0448	0.0796	0.0311										0.0755	0.0282	0.035
0.0708	0.066	0.0186										0.0205	0.0442	0.0352
0.0261	0.0498	0.0174										0.0322	0.0591	0.0148
0.0161	0.037	0.0173										0.0218	0.0243	0.036
0.0266	0.0311	0.0326										0.0491	0.0127	0.0511
0.0649	0.0421	0.035										0.0216	0.034	0.0326
0.0105	0.0122	0.0119										0.0209	0.05	0.029
0.0287	0.0258	0.0313										0.029	0.0607	0.0078
0.0432	0.0781	0.0687										0.0192	0.0193	0.0293
0.007	0.0118	0.0205										0.0336	0.031	0.0529
0.067	0.019	0.0194										0.0116	0.0804	0.0416
0.0489	0.0096	0.0105										0.0293	0.025	0.0324
0.0412	0.0046	0.0285										0.0179	0.0631	0.0196
0.048	0.0944	0.0558										0.0344	0.0466	0.021
0.0448	0.0225	0.0213										0.0255	0.0192	0.0319
0.0254	0.0273	0.0184										0.0391	0.0195	0.0659
0.0284	0.0753	0.0257										0.0194	0.0354	0.0541
0.0465	0.0286	0.0164										0.0246	0.024	0.0348
0.0574	0.0255	0.0562										0.0533	0.0197	0.0176
0.062	0.0326	0.0299										0.0218	0.0319	0.0325
0.0112	0.071	0.0226										0.0501	0.0633	0.0377
0.0145	0.0075	0.0286										0.0219	0.0386	0.0363
0.0441	0.0142	0.0247										0.0519	0.0467	0.0173
0.0099	0.0427	0.0562										0.0476	0.0124	0.0654
0.0134	0.1184	0.0153										0.033	0.0282	0.0171
0.0159	0.0391	0.0173										0.0508	0.0285	0.0513
0.0159	0.0299	0.0473										0.0279	0.0056	0.0086
0.0512	0.044	0.0464										0.0528	0.0261	0.0303
0.0506	0.0158	0.0322										0.0258	0.0336	0.0311
0.0509	0.0708	0.0257										0.0238	0.026	0.0161
0.0182	0.0523	0.0136										0.016	0.0228	0.0391
0.0835	0.0206	0.009										0.0224	0.0234	0.0054
0.0126	0.018	0.0249										0.0059	0.0547	0.0858
0.0516	0.058	0.025										0.0318	0.0107	0.039
0.0507	0.0688	0.0259										0.022	0.0617	0.0267
0.0698	0.0706	0.0125										0.0261	0.0388	0.0559
0.0386	0.0807	0.0159											0.071
0.0189	0.0259	0.0106										0.0092	0.0265	0.0473
0.0321	0.0281	0.0137										0.0281	0.0216	0.0137
0.0452	0.0247	0.0188										0.0219	0.0384	0.0268
0.0317	0.0314	0.0356										0.0304	0.0338	0.0251
0.0847	0.0497	0.0068										0.0439	0.0326	0.0239
0.0613	0.0303	0.0175										0.0608	0.04	0.0297
0.0195	0.0295	0.0261										0.0697	0.0063	0.0205
0.0373	0.034	0.0242										0.0387	0.038	0.0421
0.0265	0.016	0.0387										0.0404	0.0167	0.047
0.0221	0.0181	0.0573										0.0362	0.0252	0.0186
0.0111	0.0165	0.0314										0.0284	0.0281	0.018
0.0178	0.0422	0.0113										0.0693	0.0549	0.0163
0.0238	0.0259	0.0167										0.0404	0.0517	0.0155
0.0415	0.0561	0.01										0.0431	0.0322	0.0181
0.0295	0.0312	0.0148										0.0437	0.0199	0.0186
0.0369	0.0606	0.0098										0.061	0.0019	0.0293
0.0421	0.0533	0.0244										0.0386	0.0077	0.0231
0.0398	0.0486	0.0422										0.024	0.0304	0.0023
0.0136	0.0608	0.0285										0.0179	0.0539	0.032
0.0414	0.0449	0.0533										0.049	0.0467	0.003
0.0318	0.0601	0.0135										0.0475	0.0361	0.029
0.0155	0.0852	0.0174										0.0873	0.0334	0.017
0.0518	0.0349	0.0156										0.0357	0.0611	0.0131
0.0223	0.1336	0.0177										0.0483	0.0698	0.0165
0.0982	0.0485	0.0204										0.0136	0.038	0.0227
0.0131	0.0254	0.0343										0.0165	0.0139	0.0416
0.0522	0.0307	0.0474										0.044	0.0638	0.005
0.0413	0.02	0.0471										0.0682	0.0086	0.0497
0.0922	0.025	0.0287										0.0094	0.0113	0.0036
0.0117	0.0616	0.0249										0.0308	0.0798	0.0312
0.034	0.0543	0.0152										0.0365	0.0123	0.0178
0.0539	0.0063	0.02										0.0663	0.0699	0.0113
0.0267	0.0133	0.0337										0.0294	0.0137	0.0116
0.0384	0.0123	0.015										0.0533	0.0272	0.0207
0.0084	0.0153	0.0278										0.0207	0.0262	0.0137
0.0246	0.029	0.0345										0.0276	0.0423	0.007
0.0469	0.0177	0.0386										0.0592	0.0115	0.0412
0.0591	0.0137	0.0349										0.0524	0.0359	0.0128
0.0208	0.0164	0.0519										0.0273	0.0325	0.0284
0.0824	0.0282	0.0871										0.0454	0.0225	0.0105
0.0091	0.0161	0.02										0.0076	0.0334	0.0135
0.0342	0.0526	0.0348										0.0306	0.0208	0.0045
0.0056	0.0209	0.0063										0.0222	0.0453	0.0096
0.0665	0.0247	0.0105										0.0332	0.0897	0.0047
0.0293	0.0327	0.0551										0.0213	0.0191	0.0128
0.0399	0.0179	0.0647										0.0314	0.0379	0.0976
0.0239	0.0274	0.0113										0.012	0.037	0.0079
0.0225	0.0245	0.0298										0.0065	0.0104	0.0427
0.0479	0.0351	0.0117										0.0563	0.0306	0.0213
0.0256	0.0243	0.0254										0.0294	0.0409	0.0491
0.0233	0.0724	0.0439										0.0326	0.0396	0.0102
0.011	0.0593	0.081										0.0418	0.0428	0.033
0.0122	0.0696	0.0256										0.0259	0.0229
0.0232	0.0622	0.0251										0.0425	0.0646	0.02
0.011	0.034	0.0599										0.0264	0.0398	0.0246
0.0409	0.064	0.0232										0.0384	0.0596	0.0075
0.0166	0.011	0.0133										0.0671	0.0172	0.0319
0.035	0.025	0.0415										0.0284	0.0735	0.0112
0.0681	0.0457	0.0128										0.0508	0.0176	0.0122
0.029	0.0183	0.0383										0.0326	0.0109	0.0169
0.0397	0.0175	0.0151										0.0244	0.052	0.032
0.079	0.0284	0.0308										0.0034	0.0259	0.0329
0.0867	0.0145	0.0508										0.0392	0.0171	0.0217
0.0171	0.0364	0.0134										0.0492	0.0338	0.0074
0.0036	0.0783	0.0214										0.059	0.0239	0.0125
0.0425	0.0071	0.0099										0.0293	0.0221	0.046
0.0218	0.019	0.0081										0.027	0.0142	0.0143
0.0321	0.0254	0.0341										0.0192	0.0203	0.019
0.0302	0.0172	0.0093										0.0515	0.0398	0.0444
0.0218	0.0468	0.0155										0.043	0.0194	0.0098
0.047	0.0509	0.0095										0.0387	0.0285	0.0162
0.0245	0.0237	0.0208										0.0296	0.0153	0.0478
0.0685	0.0124	0.013										0.0197	0.0119	0.0209
0.048	0.0181	0.0347										0.0172	0.032	0.0269
0.0392	0.0507	0.0182										0.029	0.0275	0.0324
0.0217	0.0335	0.0385										0.0289	0.0207	0.029
0.0127	0.0221	0.018										0.0434	0.0626	0.0287
0.043	0.0063	0.0108										0.0696	0.0358	0.0297
0.1212	0.031	0.0248										0.0435	0.0225	0.0103
0.0583	0.0236	0.0214										0.0179	0.0196	0.0312
0.121	0.0237	0.0485										0.0434	0.0427	0.0238
0.0587	0.0112	0.0128										0.0402	0.0086	0.026
0.0257	0.0342	0.0579										0.0132	0.0623	0.0146
0.0157	0.0376	0.0239										0.0419	0.0173	0.02
0.0576	0.0333	0.0137										0.0564	0.012	0.0214
0.033	0.0115	0.0202										0.0356	0.011	0.0191
0.027	0.0521	0.04										0.0317	0.0229	0.0125
0.0235	0.0186	0.0132										0.0381	0.0164	0.0249
0.0696	0.0284	0.0207										0.0298	0.0499	0.0341
0.047	0.0581	0.0098										0.0259	0.0315	0.022
0.0224	0.0237	0.01										0.0316	0.0141	0.0433
0.0322	0.0357	0.0104										0.0145	0.0238	0.0284
0.0049	0.0257	0.0037										0.0269	0.0409	0.0085
0.0158	0.0132	0.0026										0.0512	0.0274	0.0264
0.0211	0.0176	0.0332										0.0543	0.0301	0.0174
0.0545	0.0136	0.0724										0.0252	0.0453	0.0674
0.0263	0.0106	0.0053										0.0425	0.0391	0.0124
0.0404	0.03	0.0268										0.0324	0.0247	0.0281
0.0241	0.0169	0.0143										0.018	0.0588	0.0135
0.0599	0.0261	0.0136										0.0197	0.0212	0.0273
0.027	0.0194	0.0109										0.0603	0.0171	0.0203
0.0111	0.049	0.0086										0.0251	0.0397	0.0081
0.0656	0.0089	0.0587										0.029	0.0079	0.0115
0.0512	0.0243	0.0146										0.064	0.0323	0.023
0.0249	0.0365	0.0188										0.0331	0.0152	0.0082
0.0258	0.0329	0.0162										0.024	0.0063	0.0076
0.0169	0.0124	0.0095										0.0593	0.0172	0.0298
0.0082	0.0248	0.0303										0.0803	0.0072	0.0142
0.0286	0.0351	0.0088										0.0155	0.0087	0.0372
0.0141	0.0684	0.0103										0.0139	0.0073	0.0099
0.0143	0.0177	0.031										0.038	0.0124	0.0461
0.0457	0.0216	0.0159										0.0403	0.0194	0.0542
0.0361	0.0193	0.0351										0.0337	0.0119	0.012
0.0354	0.0404	0.0066										0.0456	0.0686	0.0096
0.0868	0.0273	0.0069										0.0096	0.0776	0.0191
0.0307	0.0247	0.0129										0.0286	0.018	0.0084
0.0041	0.0286	0.0062										0.0113	0.0131	0.0136
0.0174	0.0069	0.0417										0.0319	0.0439	0.0139
0.0983	0.0428	0.0429										0.0538	0.0352	0.0512
0.0138	0.0224	0.01										0.017	0.0265	0.0286
0.0737	0.0512	0.0438										0.0412	0.0213	0.0069
0.0152	0.0337	0.0282										0.0097	0.022	0.0336
0.0145	0.0163	0.0448										0.0168	0.0242	0.0062
0.0401	0.0158	0.0051										0.086	0.0048	0.0042
0.0217	0.0112	0.032										0.0549	0.0153	0.0061
0.0594	0.0576	0.0612										0.0513	0.0618	0.0191
0.0315	0.0838	0.0133										0.0205	0.0304	0.0132
0.0215	0.0187	0.0246										0.0149	0.0301	0.0112
0.0757	0.0252	0.0139										0.0216	0.0297	0.0126
0.0101	0.0132	0.0172										0.0697	0.0335	0.0077
0.0268	0.0231	0.0117										0.0319	0.0149	0.0225
0.0929	0.0302	0.0228										0.0172	0.0238	0.0292
0.0178	0.0117	0.029										0.0286	0.0839	0.0334
0.0715	0.0478	0.0106										0.0337	0.0177	0.01
0.0393	0.0397	0.0372										0.0197	0.0254	0.0649
0.0173	0.0195	0.013										0.0405	0.0115	0.0089
0.0232	0.0136	0.015										0.0387	0.0387	0.017
0.0362	0.0412	0.0748										0.0277	0.0121	0.0395
0.0309	0.0209	0.0248										0.0211	0.0228	0.0106
0.0302	0.0227	0.0328										0.0068	0.0316	0.009
0.0331	0.0274	0.0512										0.0427	0.0195	0.0137
0.0864	0.0366	0.016										0.0233	0.0158	0.033
0.0218	0.0599	0.0582											0.0389	0.0173
0.0152	0.0191	0.0151										0.0144	0.0249	0.0166
0.0241	0.0377	0.0119										0.0311		0.0072
0.0216	0.049	0.0269										0.0103	0.0125	0.0505
0.0558	0.0272	0.0211										0.027	0.0149	0.026
0.0444	0.0375	0.0158										0.0407	0.0234	0.0171
0.0266	0.0103	0.013										0.0914	0.0271	0.0318
0.0303	0.0689	0.007										0.014	0.0311	0.0126
0.0281	0.0186	0.0185										0.0188	0.0269	0.0221
0.0092	0.0082	0.0617										0.0704	0.0097	0.0258
0.0177	0.0149	0.014										0.0256	0.0304	0.0191
0.0104	0.0079	0.0151										0.0082	0.0123	0.0504
0.0146	0.0577	0.0127										0.024	0.0195	0.0381
0.0123	0.0245	0.0137										0.0349	0.013	0.0439
0.0422	0.0899	0.023										0.033	0.0215	0.0617
0.0277	0.0311	0.0143										0.0112	0.0162	0.0257
0.0194	0.0286	0.0155										0.0201	0.0104	0.0317
0.0207	0.0089	0.0222										0.0187	0.0232	0.0188
0.0048	0.0108	0.0266										0.01	0.0333	0.0688
0.0182	0.025	0.0119										0.0184	0.018	0.0168
0.0073	0.0299	0.0153										0.0126	0.0266	0.0552
0.0097	0.0443	0.0138										0.0343	0.0547	0.0248
0.0125	0.0277	0.0097										0.0034	0.0535	0.0164
0.0502	0.0043	0.0084										0.0368	0.0148	0.0232
0.0451	0.0774	0.0107										0.0614	0.0439
0.0321	0.089	0.0081										0.0083	0.0368	0.0271
0.0309	0.0193	0.0117										0.0202	0.0449	0.0109
0.016	0.0089	0.0101										0.0286	0.0167	0.0084
0.0095	0.0232	0.0124										0.0303	0.0228	0.0615
0.0772	0.0534	0.011										0.0095	0.046	0.0111
0.0204	0.0701	0.0137										0.0139	0.0494	0.0049
0.0266	0.0272	0.0248										0.0046	0.0259	0.024
0.0626	0.0292	0.0098										0.0499	0.0177	0.0083
0.0149	0.0563	0.0303										0.0345	0.0229	0.0351
0.0478	0.0592	0.0323										0.0287	0.0541	0.0743
0.0188	0.0599	0.0203										0.0464	0.0168	0.0249
0.0374	0.0652	0.0274										0.0272	0.024	0.0347
0.0165	0.018	0.005										0.015	0.016	0.0145
0.0171	0.0301	0.0116										0.0166	0.0267	0.0313
0.0061	0.0305	0.0255										0.0372	0.0399	0.0831
0.041	0.0655	0.0137										0.0154	0.013	0.0151
0.0163	0.0187	0.0099										0.0151	0.0171	0.0056
0.0443	0.03	0.0125										0.0497	0.0184	0.0239
0.0199	0.0159	0.0068										0.0645	0.0166	0.0165
0.0239	0.01	0.0215										0.0091	0.0091	0.0445
0.0202	0.0112	0.0156										0.0233	0.0505	0.0159
0.0073	0.0237	0.0561										0.0435	0.0398	0.0403
0.0216	0.0317	0.0051										0.0223	0.0317	0.0009
0.0549	0.0274	0.0258										0.0258	0.038	0.0345
0.0071	0.0218	0.0367										0.0215	0.004	0.0311
0.0151	0.0663	0.0247										0.0099	0.0287	0.0173
0.0369	0.0022	0.0096										0.0285	0.0237	0.009
0.0381	0.0288	0.0058										0.0138	0.0215	0.0058
0.0217	0.0301	0.0126										0.0464	0.0399	0.0139
0.0314	0.0589	0.0124										0.0249	0.039	0.0425
0.0086	0.0504	0.0356										0.0204	0.0479	0.0146
0.0353	0.0152	0.0333										0.0255	0.0078	0.0117
0.0152	0.0411	0.0139										0.0376	0.0153	0.0303
0.0164	0.0231	0.0336										0.0454	0.0378	0.008
0.0151	0.0211	0.0076										0.0415	0.1069	0.0102
0.0079	0.0084	0.0326										0.027	0.0819	0.0059
0.0147	0.0168	0.0022										0.0364	0.0172	0.0062
0.0338	0.0356	0.0346										0.0045	0.0254	0.0037
0.0182	0.0235	0.0409										0.0117		0.0066
0.0898	0.0251	0.0385										0.0659	0.0365	0.0071
0.0436	0.0315	0.0125										0.0207	0.0207	0.0169
0.0454	0.1156	0.0055										0.0446	0.0477	0.0051
0.0073	0.1048	0.0052										0.0378	0.0393	0.0204
0.0444	0.0159	0.0235										0.0266	0.0386	0.005
0.0059	0.0305	0.0175										0.0224	0.0205	0.0094
0.0456	0.0353	0.03										0.0244	0.0947	0.0233
0.0197	0.0176	0.0243										0.049	0.0455	0.0042
0.0085	0.0759	0.0253										0.0457	0.0413	0.0205
0.0072	0.0414	0.0291										0.0066	0.0531	0.0281
0.0262	0.0171	0.0313										0.0233	0.0844	0.0139
0.0107	0.0075	0.0305										0.0352	0.0399	0.0273
0.0831	0.0335	0.0063										0.0537	0.0447	0.0217
0.019	0.0324	0.0283										0.0271	0.0527	0.0138
0.04	0.0167	0.017										0.0266	0.0961	0.0265
0.0518	0.0066	0.0376										0.0346	0.0559	0.0077
0.0113	0.0221	0.0129										0.0155	0.0803	0.0275
0.0241	0.0122	0.0076										0.0584	0.0392	0.009
0.0355	0.0604	0.0095										0.0284	0.0105	0.0077
0.0358	0.0199	0.0237										0.0304	0.0307	0.0129
0.0226	0.0063	0.0109										0.0212		0.0118
0.0123	0.0317	0.0394										0.0102
0.0101	0.0214	0.0086										0.034		0.0287
0.0583	0.0182	0.0282										0.0274		0.0167
0.0434	0.0162	0.0042										0.018		0.0152
0.0506	0.0227	0.0179										0.066		0.0747
0.066	0.0296	0.0108										0.0465		0.0426
0.0727	0.0397	0.0285										0.0511		0.0137
0.0304	0.1048	0.0079										0.0235		0.0414
0.0374	0.0109	0.0183										0.0166		0.0134
0.046	0.0534	0.0348										0.0469		0.0049
0.0165	0.0109	0.0179										0.0333		0.066
0.0333	0.013	0.0305										0.0283		0.0342
0.0136	0.0511	0.0296										0.0087		0.0049
0.0043	0.0189	0.0096										0.0168		0.0058
0.0322	0.0482	0.0146										0.0045		0.0341
0.0537	0.0397	0.008										0.0665		0.0239
0.0605	0.0348	0.0223										0.0256		0.0481
0.0119	0.0158	0.0271										0.0195		0.0193
0.0208	0.0505	0.045										0.0322		0.0171
0.0363	0.0149	0.018										0.0352		0.0338
0.0113	0.01	0.009										0.0221		0.0219
0.0476	0.0402	0.0585										0.0181		0.0061
0.0652	0.0255	0.0334										0.0216		0.0155
0.0014	0.0181	0.037										0.0106		0.0207
0.0314	0.0354	0.0183										0.0108		0.0112
0.0627	0.0444	0.0197										0.015		0.0162
0.0072	0.0121	0.0226										0.0339		0.0353
0.0218	0.0426	0.0656										0.0693		0.04
0.0258	0.0178	0.1179										0.0043		0.0155
0.0301	0.0466	0.0679										0.025		0.0225
0.0099	0.0316	0.012										0.0177		0.0342
0.0213	0.0192	0.0589										0.0599		0.0446
0.0039	0.0158	0.0186										0.032		0.037
0.0113	0.0299	0.0291										0.0389		0.0214
0.0327	0.0264	0.0345										0.0361		0.0163
0.0083	0.0061	0.0249										0.033		0.0111
0.0219	0.0064	0.0247										0.0428		0.031
0.0053	0.0209	0.0248										0.0361		0.0148
0.0384	0.0149	0.0251										0.0286		0.0429
0.0165	0.0386	0.0187										0.022		0.0126
0.0318	0.0356	0.0823										0.0218		0.0123
0.0914	0.0327	0.0225										0.0244		0.0248
0.0062	0.0145	0.0176										0.0299		0.0232
0.0196	0.031	0.0168										0.0282		0.0263
0.0127	0.0183	0.0345										0.0033		0.0079
0.0095	0.0126	0.0166										0.0125		0.0365
0.0115	0.0278	0.0631										0.0313		0.0136
0.0215	0.0073	0.0355										0.0176		0.0254
0.0034	0.0234	0.0492										0.0396		0.0323
0.0171	0.0075	0.0071										0.0188		0.0502
0.0102	0.0135	0.0386										0.0369		0.0518
0.0198	0.0313	0.027										0.0788		0.0348
0.0123	0.0131	0.0078										0.031		0.0488
0.0068	0.0056	0.0104										0.045		0.0507
0.0138	0.0074	0.055										0.0667		0.0241
0.0646	0.0937	0.086										0.0143		0.0574
0.0313	0.0276	0.0164										0.0159		0.0323
0.0162	0.042	0.0594										0.0207		0.0222
0.0546	0.0243	0.0391										0.0129		0.0331
0.0122	0.06	0.0166										0.0197		0.0434
0.0354	0.0243	0.1179										0.0581		0.0219
0.0106	0.0287	0.0479										0.0163		0.0107
0.021	0.044	0.0136										0.0276		0.0122
0.0288	0.025	0.0086										0.038		0.0142
0.024	0.031	0.0708										0.0417		0.006
0.0038	0.0254	0.0018										0.0407		0.0202
0.0125	0.0342											0.0309		0.0363
0.0229	0.0351	0.0302										0.0326		0.0076
0.0082	0.0748	0.1227										0.0381		0.0173
0.0111	0.0077	0.112										0.0574		0.0548
0.0629	0.0329											0.0646		0.0353
0.0279	0.0521	0.0096										0.0387		0.0132
0.0135	0.0539											0.0453		0.0318
0.021	0.0562	0.0236										0.0095		0.0187
0.023	0.1089	0.1185										0.05		0.0197
0.0301	0.0158	0.0579										0.0471		0.0048
0.0614	0.0236	0.1116										0.0204		0.02
0.0248	0.1141	0.0498										0.0121		0.0276
0.0172	0.0765	0.0636										0.0521		0.0051
0.0132	0.0297	0.0143										0.016		0.0078
0.0098	0.0569	0.0633										0.018		0.0255
0.0196	0.0178	0.0238										0.0753		0.0272
0.0153	0.0684	0.0165										0.0287		0.007
0.0067	0.0557	0.0937										0.0223		0.0329
0.0246	0.0332	0.079										0.0026		0.0087
0.058	0.0392	0.0719										0.0434		0.0323
0.023	0.0484	0.0835										0.0225		0.0246
0.0622	0.0108	0.0168										0.0467		0.0072
0.0165	0.0514	0.0593										0.0285		0.0308
0.0121	0.0449	0.0513										0.0574		0.0398
0.0155	0.0347	0.0301										0.0382		0.0425
0.0151	0.0352	0.0531										0.0531		0.0469
0.0178	0.023	0.0237										0.0134		0.0143
0.0344	0.0168	0.0745										0.0163		0.043
0.0396	0.0806	0.1177										0.0235		0.0087
0.0059	0.0575	0.032										0.0468		0.0451
0.0076	0.037	0.0391										0.0345		0.0479
0.0481	0.0162	0.0253										0.0318		0.0634
0.0608	0.0457	0.0099										0.0354		0.0136
0.0206	0.0556	0.0824										0.0174		0.0117
0.0251	0.0288	0.119										0.0268		0.0483
0.0614	0.0506	0.0107										0.0168		0.024
0.0195	0.067	0.0077										0.0609		0.0623
0.0121	0.0371	0.0168										0.0085		0.0735
0.0461	0.0427	0.0512										0.0184		0.0293
0.0226	0.0317	0.0258										0.0278		0.0353
0.0874	0.0472	0.0662										0.0544		0.0296
0.0761	0.0101	0.0196										0.0337		0.0165
0.0378	0.0383	0.0551										0.0387		0.0314
0.0253	0.0326	0.0349										0.067		0.0309
0.0901	0.0434	0.1194										0.0592		0.01
0.0361	0.0244	0.0589										0.0258		0.0131
0.0251	0.0144	0.0193										0.0234		0.0221
0.0629	0.0234	0.033										0.0675		0.0163
0.0321	0.0667	0.0484										0.0965		0.0272
0.0185	0.0335	0.0244										0.0422		0.0369
0.0039	0.0889	0.0305										0.0684		0.0146
0.0972	0.0112	0.1073										0.0151		0.0759
0.0491	0.0291	0.0302										0.0503		0.0327
0.068	0.0354	0.0695										0.0399		0.0386
0.0623	0.022	0.0546										0.038		0.0107
0.0376	0.0207	0.0616										0.031		0.0388
0.0327	0.0574	0.0335										0.0317		0.0406
0.0574	0.0493	0.0606										0.0257		0.0269
0.008	0.019	0.009										0.0441		0.0157
0.0296	0.0989	0.0177										0.0217		0.0287
0.0541	0.0833	0.0654										0.0081		0.0153
0.0301	0.0485	0.0313										0.0194		0.0077
0.0307	0.0288	0.1047										0.0403		0.0193
0.0103	0.0519	0.0583										0.0134		0.0511
0.0226	0.0843	0.0118										0.0458		0.06
0.0352	0.0753	0.0243										0.0713		0.02
0.0661	0.0583	0.0142										0.0266		0.079
0.0259	0.0096	0.0212										0.0489		0.024
0.0321	0.0235	0.0344										0.0092		0.0508
0.0371	0.09	0.0343										0.0554		0.0289
0.069	0.0205	0.0499										0.0332		0.0401
0.0677	0.0511	0.0501										0.0312		0.0161
0.0626	0.0282	0.0648										0.0594		0.0413
0.0448	0.0276	0.0178										0.0088		0.0183
0.0833	0.0505	0.0168										0.0105		0.037
0.005	0.0531	0.0111										0.0194		0.0338
0.0465	0.0198	0.0266												0.0194
0.0687	0.0144	0.0923										0.0103		0.0312
0.064	0.0247	0.0417										0.0433		0.0299
0.0541	0.0241	0.0096										0.084		0.0346
0.0306	0.0172	0.0413										0.0357		0.0334
0.0221	0.0472	0.0147										0.0113		0.0226
0.0556	0.0815	0.0194										0.0073		0.0466
0.0439	0.0191	0.0679										0.0104		0.017
0.0518	0.0289	0.0217										0.0169		0.03
0.0693	0.0587	0.0837										0.0107		0.0094
0.0114	0.0153	0.0485										0.0106		0.0289
0.0451	0.068	0.0152										0.0105		0.0481
0.0424	0.0614	0.027										0.0587		0.0199
0.0627	0.0363	0.0379										0.0096		0.0528
0.0646	0.0515	0.0393										0.0213		0.0178
0.0183	0.0579	0.0204										0.0121		0.023
0.0313	0.0155	0.0666										0.0251		0.013
0.038	0.0209	0.0748										0.0236		0.0284
0.0489	0.0609	0.024										0.0072		0.0235
0.0429	0.039	0.0222										0.0352		0.0188
0.0216	0.0471	0.0191										0.013		0.0217
0.0519	0.0356	0.0778										0.0127		0.0224
0.0451	0.0709	0.0257										0.0234		0.0128
0.0225	0.0185	0.0301										0.0338		0.0485
0.042	0.0572	0.056										0.0065		0.0196
0.0834	0.0636	0.0077										0.0038		0.0203
0.015	0.0187	0.0252										0.0419		0.0214
0.068	0.0498	0.0794										0.0248		0.0286
0.072	0.0309	0.0472										0.042		0.0509
0.0591	0.0449	0.0109										0.0217		0.0084
0.0282	0.0465	0.0078										0.0115		0.0523
0.024	0.0122	0.0131										0.0074		0.0647
0.033	0.017	0.0166										0.0106		0.0302
0.0279	0.0296	0.033										0.0111		0.0242
0.0492	0.0289	0.0122										0.0132		0.0317
0.0324	0.0462	0.0616										0.0124		0.0214
0.0169	0.017	0.0228										0.0124		0.08
0.0054	0.0218	0.0176										0.0135		0.0892
0.0217	0.05	0.0658										0.0218		0.0264
0.0756	0.0327	0.0156										0.0071		0.0205
0.0188	0.0167	0.0119										0.035		0.0324
0.0409	0.012	0.0168										0.0142		0.0682
0.0155	0.017	0.0168										0.0252		0.0304
0.0231	0.0617	0.0299										0.025		0.0375
0.0649	0.0596	0.0334										0.0295		0.0185
0.0422	0.0518	0.0388										0.02		0.0287
0.0262	0.0466	0.0051										0.0146		0.0491
0.0524	0.019	0.0639										0.0039		0.0267
0.048	0.0523	0.0179										0.0158		0.0473
0.0514	0.0627	0.0063										0.0088		0.0441
0.0404	0.0219	0.0295										0.0108		0.01
0.0284	0.0308	0.0119										0.0106		0.0352
0.0236	0.0167	0.0268										0.0204		0.0164
0.0431	0.0318	0.0238										0.0332		0.0049
0.0143	0.0324	0.0132										0.0083		0.0245
0.0479	0.029	0.0347										0.033		0.0395
0.0239	0.0994	0.0478										0.0579		0.0503
0.0485	0.0107	0.0016										0.0189		0.0174
0.0149	0.0128	0.0407										0.0111		0.0402
0.0271	0.0538	0.062										0.0439		0.0348
0.0768	0.0213	0.0256										0.037		0.0407
0.0158	0.0213	0.0111										0.0182		0.0157
0.0046	0.0108	0.0225										0.0229		0.009
0.0268	0.0576	0.0505										0.0117		0.0087
0.0475	0.0184	0.0364										0.0077		0.0391
0.013	0.0817	0.0706										0.0285		0.0415
0.0363	0.0158	0.0176										0.0178		0.0332
0.0056	0.0037	0.0338										0.0104		0.0422
0.0067	0.0189	0.0559										0.0093		0.0253
0.0366	0.0693	0.0111										0.0107
0.0135	0.0059	0.038										0.0106		0.0429
0.0808	0.039	0.0194										0.0257		0.0199
0.0555	0.0446	0.0125										0.0266		0.0245
0.0357	0.0184	0.0355										0.063		0.0145
0.0114	0.0376	0.0165										0.0188		0.0369
0.0132	0.0754	0.0529										0.0329		0.0406
0.0284	0.0277	0.0337										0.0075		0.0144
0.0757	0.0197	0.0249										0.0383		0.0388
0.0283	0.0231	0.0556										0.0271		0.0348
0.0107	0.0079	0.0265										0.0123		0.0364
0.0137	0.0818	0.0298										0.0356		0.0415
0.027	0.0428	0.0202										0.0186		0.045
0.0246	0.0209	0.0983										0.0314		0.0395
0.039	0.045	0.009										0.0169		0.0136
0.0193	0.0146	0.0131										0.0371		0.067
0.0243	0.0151	0.0263										0.0494		0.0526
0.016	0.0465	0.0352										0.008		0.0341
0.0202	0.0232	0.0059										0.041		0.0082
0.0145	0.0184	0.0189										0.0218		0.0166
0.0075	0.0625	0.0047										0.0626		0.0481
0.0216	0.0302	0.0103										0.0318		0.0227
0.0205	0.0187	0.0272										0.0205		0.0394
0.0339	0.0087	0.0525										0.0118		0.0179
0.0436	0.0356	0.031										0.0162		0.0157
0.0316	0.0131	0.0127										0.0182		0.0176
0.0318	0.0085	0.0054										0.0171		0.0124
0.0044	0.017	0.0195										0.0124		0.0283
0.0273	0.0716	0.0079										0.0187		0.0238
0.0219	0.0296	0.0196										0.0621		0.0242
0.0087	0.0121	0.02										0.0114		0.039
0.0469	0.1085	0.0232										0.0365		0.0066
0.0098	0.0275	0.0226										0.0127		0.0331
0.0148	0.0065	0.0245										0.0328		0.0054
0.0097	0.0155	0.0396										0.0121		0.0258
0.0138	0.0469	0.0285										0.0162		0.0183
0.0126	0.0504	0.0024										0.0794		0.0321
0.0228	0.0078	0.0054										0.0352		0.0272
0.013	0.0299	0.022										0.0149		0.0406
0.0106	0.0053	0.0152										0.0151		0.0482
0.0097	0.0219	0.0216										0.0675		0.0271
0.0146	0.0829	0.0056										0.0209		0.0089
0.0049	0.0052	0.0165										0.0632		0.0072
0.0527	0.012	0.088										0.0362		0.0086
0.0027	0.0063	0.0231										0.017		0.0092
0.0262	0.0164	0.0108										0.0545		0.014
0.0272	0.0107	0.0095										0.009		0.0136
0.0079	0.0173	0.0217										0.0623		0.0148
0.0379	0.0272	0.0291										0.0198		0.0112
0.0191	0.0591	0.0574										0.0177		0.017
0.012	0.0111	0.0606										0.0082		0.0094
0.0548	0.016	0.0238										0.0144		0.0188
0.0374	0.051	0.0078										0.0219		0.0236
0.0105	0.0339	0.0048										0.0648		0.0073
0.0211	0.0503	0.0144										0.0164		0.0431
0.0169	0.0122	0.013										0.024		0.024
0.0051	0.0423	0.0128										0.0393		0.0165
0.0041	0.0166	0.0132										0.0202		0.0172
0.0263	0.0526	0.0564										0.0562		0.0037
0.0064	0.0507	0.0283										0.0226		0.0129
0.0094	0.0514	0.0201										0.0222		0.0196
0.0078	0.011	0.0231										0.0132		0.0111
0.0409	0.0485	0.0308										0.0178		0.0122
0.0583	0.0398	0.0144										0.0184		0.0109
0.0096	0.008	0.0299										0.0132		0.0139
0.0219	0.0125	0.0051										0.0034		0.036
0.0148	0.0753	0.0164										0.0539		0.0325
0.0094	0.0447	0.0231										0.0066		0.0273
0.0263	0.0353	0.0073										0.0175		0.0202
0.0208	0.0356	0.0352										0.0161		0.004
0.0202	0.0299	0.1011										0.0341		0.0667
0.0198	0.0824	0.0314										0.0248		0.0702
0.0271	0.0153	0.0047										0.0063		0.0385
0.0145	0.0118	0.0141										0.0298		0.0146
0.03	0.0341	0.0537										0.02		0.0667
0.015	0.0327	0.0147										0.0054		0.0224
0.0112	0.0405	0.0077										0.0047		0.031
0.0103	0.0106	0.0379										0.0022		0.0751
0.0056	0.0168	0.0069										0.0447		0.0117
0.0158	0.0212	0.0318										0.0046		0.0128
0.025	0.0143	0.0118										0.0042		0.0283
0.0271	0.015	0.0658										0.0073		0.0291
0.0377	0.0399	0.0131										0.0133		0.0208
0.0144	0.0339	0.0328										0.0076		0.0192
0.0218	0.134	0.0296										0.0193		0.0023
0.0298	0.1088	0.0527										0.0183		0.0367
0.0291	0.0908	0.0215										0.007		0.0041
0.0042	0.0196	0.0234										0.0116		0.0298
0.0136	0.0426	0.0136										0.0092		0.0325
0.0189	0.0434	0.0359												0.0425
0.0274	0.0405	0.0414										0.0175		0.0234
0.0128	0.072	0.0145										0.0472		0.011
0.0104	0.0095	0.0172										0.0085		0.0178
0.0242	0.0297	0.0337										0.0566		0.0022
0.019	0.0353	0.0088										0.0066		0.0182
0.008	0.0677	0.0151										0.024		0.0433
0.0136	0.0519	0.0449										0.0087		0.0057
0.009	0.0442	0.0325										0.0172		0.0213
0.0415	0.0272	0.0124										0.0244		0.041
0.0476	0.0813	0.032										0.0222		0.0071
0.0188	0.1054	0.052										0.0099		0.0122
0.0345	0.0372	0.007										0.026		0.017
0.037	0.0378	0.0401										0.0089		0.0304
0.0138	0.0632	0.0178										0.0162		0.017
0.0268	0.0094	0.0305										0.0027		0.0069
0.0174	0.0387	0.0181										0.0244		0.0111
0.0244	0.0439	0.0048										0.0194		0.0182
0.0086	0.0273	0.0355										0.0134		0.0141
0.0192	0.0616	0.019										0.0144		0.024
0.0384	0.0414	0.0056										0.0222		0.0059
0.018	0.121	0.0576										0.0085		0.0132
0.022	0.0158	0.0158										0.0132		0.0034
0.006	0.0673	0.0268										0.0265		0.028
0.0357	0.0147	0.0233										0.0047		0.0145
0.035	0.0288	0.024										0.0124		0.0093
0.0274	0.0165	0.0223										0.0126		0.0247
0.0336	0.0312	0.008										0.0264		0.0267
0.0503	0.0438	0.0248										0.0199		0.0116
0.0162	0.0099	0.0253										0.0192		0.0162
0.0455	0.0659	0.0092										0.0317		0.0253
0.0177	0.055	0.0275										0.0134		0.0171
0.0012	0.0323	0.0187										0.0087		0.055
0.0118	0.0254	0.0239										0.0259		0.0106
0.0114	0.04	0.0143										0.0572		0.0452
0.0303	0.0352	0.0226										0.0407		0.0109
0.028	0.1272	0.0134										0.0148		0.0104
0.0278	0.0551	0.0369										0.0241		0.0142
0.0256	0.0191	0.0586										0.0157		0.0217
0.0265	0.0165	0.0557										0.0179		0.0327
0.0129	0.0398	0.054										0.0279		0.0387
0.0113	0.0226	0.0493										0.0091		0.0356
0.0455	0.0457	0.0438										0.0336		0.025
0.0103	0.0324	0.0166										0.0071		0.0527
0.0214	0.0501	0.0179										0.0109		0.0673
0.0323	0.0045	0.0278										0.0081		0.0258
0.0145	0.0239	0.0187										0.009		0.013
0.0265	0.0541	0.0265										0.0241		0.0304
0.039	0.0501	0.0479										0.0166		0.0683
0.0416	0.1054	0.0155										0.0129		0.0417
0.0133	0.0298	0.04										0.0419		0.0067
0.036	0.0641	0.0546										0.011		0.0134
0.0079	0.0059	0.019										0.0277		0.0177
0.0486	0.0121	0.0618										0.0335		0.0146
0.0524	0.0132	0.1022										0.0188		0.0111
0.1174	0.012	0.0743										0.0137		0.0517
	0.01	0.0582										0.0251		0.0823
0.0309	0.0093	0.0221										0.0156		0.0508
0.0265	0.0093	0.0136										0.0805		0.0039
0.0364	0.0112	0.0782										0.0183		0.0283
0.0406	0.0181	0.0638										0.0083		0.0424
0.045	0.0124	0.0749										0.0105		0.0055
0.0482	0.0087	0.0263										0.0165		0.029
0.0636	0.0196	0.0239										0.0263		0.0305
0.0698	0.0352	0.0244										0.0126		0.0109
0.0531	0.0049	0.0561										0.0144		0.0436
0.0686	0.0162	0.0042										0.0176		0.0141
0.056	0.0096	0.0274										0.0657
0.0298	0.0201	0.0271										0.0498		0.0056
0.0581	0.0225	0.0351										0.0132		0.0176
0.0187	0.0125	0.0698										0.0348		0.0407
0.1011	0.004	0.0127										0.0129		0.0371
0.0038	0.0442	0.0163										0.0413		0.0598
0.1115	0.0318	0.0984										0.0393		0.0176
0.0373	0.021	0.0338										0.015		0.0409
0.0129	0.0642	0.0195										0.0598		0.0349
0.0674	0.0091	0.0294										0.0252		0.0306
0.035	0.0214	0.0196										0.0475		0.0638
0.0242	0.0225	0.0324										0.0511		0.0293
0.0579	0.0214	0.0207										0.0199		0.0054
0.1152	0.0234	0.0268										0.0126		0.0107
0.018	0.0381	0.0123										0.0112		0.0293
0.084	0.0111	0.0314										0.0178		0.0265
0.0278	0.0449	0.0068										0.0494		0.0296
0.01	0.017	0.0094										0.0387		0.0336
0.0235	0.0305	0.0243										0.0271		0.0481
0.0134	0.0175	0.0098										0.0267		0.0135
0.031	0.0213	0.0051										0.0138		0.0734
0.0141	0.0108	0.0156										0.0182		0.0504
0.0357	0.0373	0.0087										0.0502		0.0201
0.062	0.0195	0.0236										0.0037		0.0446
0.0634	0.0556	0.0102										0.0424		0.0573
0.0222	0.0101	0.0092										0.0156		0.016
0.0145	0.0083	0.0196										0.0365		0.0114
0.0171	0.0327	0.0194										0.0313		0.0149
0.0084	0.026	0.0159										0.023		0.029
0.0152	0.0231	0.017										0.0252		0.0285
0.0221	0.0128	0.0171										0.0111		0.0433
0.0279	0.0562	0.0095										0.0381		0.0133
0.01	0.0135	0.017										0.0434		0.0287
0.0252	0.0068	0.0081										0.0422		0.0029
0.0276	0.0437	0.0088										0.0499		0.0223
0.0053	0.0233	0.0142										0.0186		0.0203
0.009	0.021	0.0078										0.0155		0.0569
0.0141	0.0254	0.007										0.049		0.0302
0.0433	0.0415	0.0181										0.0958		0.0202
0.0375	0.0115	0.0089										0.0692		0.034
0.011	0.0483	0.0076										0.094		0.0406
0.0178	0.047	0.0178										0.0266		0.0427
0.0091	0.0474	0.0179										0.0245		0.0273
0.0207	0.0682	0.0182										0.0228		0.0123
0.0151	0.0428	0.0596										0.031		0.0545
0.0074	0.052	0.0221										0.0731		0.0244
0.0309	0.0507	0.0258										0.0241		0.0193
0.021	0.0456	0.0075										0.0622		0.019
0.0087	0.0561	0.0224										0.0358		0.029
0.0437	0.0165	0.0171										0.0597		0.0407
0.0258	0.021	0.0063										0.0398		0.0142
0.02	0.0123	0.0274										0.0681		0.0133
0.0431	0.0879	0.0139										0.021		0.0204
0.0138	0.0196	0.0356										0.0361		0.0427
0.0129	0.0529	0.0054										0.028		0.0219
0.0063	0.0165	0.0329										0.051		0.0504
0.0582	0.0117	0.0155										0.0594		0.0535
0.0225	0.0369	0.0226										0.031		0.0548
0.0203	0.0218	0.0072												0.0181
0.023	0.0201	0.0441										0.0415		0.0322
0.0059	0.0275	0.011										0.0463		0.0427
0.0051	0.0345	0.0254										0.064		0.0192
0.0309	0.011	0.0388										0.0927		0.0225
0.0374	0.0419	0.0127										0.056		0.0235
0.0403	0.0399	0.006										0.0346		0.0399
0.0194	0.0582	0.0063										0.073		0.0052
0.0169	0.0431	0.0432										0.0323		0.0423
0.0235	0.015	0.0193										0.0225		0.0255
0.0158	0.0275	0.0263										0.0603		0.0072
0.0151	0.0528	0.0228										0.0108		0.0113
0.0252	0.0764	0.0086										0.0458		0.0128
0.0299	0.0443	0.0277										0.0634		0.0098
0.0485	0.0413	0.0177										0.049		0.0198
0.0193	0.0077	0.0241										0.0252		0.0097
0.052	0.0734	0.0133										0.0119		0.0288
0.0123	0.0347	0.015										0.0277		0.026
0.0296	0.0335	0.0072										0.0061		0.0164
0.0162	0.0294	0.0082										0.0274		0.0133
0.0325	0.0252	0.014										0.0426		0.0336
0.0369	0.0169	0.0182										0.0149		0.0062
0.016	0.0152	0.0175										0.0219		0.0061
0.0115	0.0158	0.0116										0.0027		0.0042
0.0307	0.0358	0.008										0.0244		0.0157
0.0203	0.0243	0.0172										0.0123		0.0346
0.0067	0.0768	0.0184										0.0187		0.0085
0.0593	0.0487	0.0507										0.0046		0.0047
0.0154	0.0286											0.0087		0.0216
0.0066	0.0279											0.0226		0.005
0.0221	0.0216											0.0151		0.0069
0.04	0.0215											0.0227		0.0604
0.0257	0.0458											0.0097		0.0203
0.0216	0.0249											0.0196		0.0496
0.0233	0.0296											0.0293		0.0025
0.0389	0.0471											0.0171		0.0125
0.0264	0.0371											0.0155		0.0133
	0.0666											0.0258		0.0357
	0.0427											0.0227		0.0564
	0.0802											0.0164		0.0137
	0.0162											0.0359		0.0045
	0.0751											0.0131		0.018
	0.0129											0.0208		0.0381
	0.0391											0.0214		0.0098
	0.0558											0.0351		0.0277
	0.0447											0.029		0.0242
	0.0269											0.0193		0.0194
	0.0734											0.0298		0.0161
	0.0398											0.02		0.0562
	0.0917											0.0076		0.015
	0.0458											0.0141		0.0121
	0.0286											0.0327		0.0162
	0.0445											0.0213		0.0042
	0.0338											0.0259		0.0068
	0.0586											0.0416		0.0248
	0.046											0.0437		0.006
	0.0476											0.0185		0.0058
	0.0659											0.0195		0.01
	0.0261											0.0384		0.021
	0.0236											0.03
	0.0366											0.0234		0.0591
	0.0083											0.019		0.0054
	0.0479											0.0138		0.0181
	0.084											0.0124		0.0348
	0.0856											0.0318		0.0653
	0.0729											0.0137		0.0087
	0.0295											0.0275		0.008
	0.0532											0.019
	0.0553											0.0175
	0.0567											0.0221
	0.0374											0.0196
	0.025											0.0071
	0.0564											0.0455
	0.036											0.0207
	0.0857											0.0383
	0.015											0.0277
	0.0821											0.0063
	0.0481											0.0417
	0.0378											0.008
	0.0252											0.0388
	0.0115											0.0147
	0.0306											0.0223
	0.0427											0.0243
												0.0185
												0.0137
												0.0268
												0.0204
												0.0409
												0.0302
												0.0355
												0.0067
												0.0255
												0.0264
												0.0745
												0.0185
												0.0673
												0.0279
												0.0073
												0.0114
												0.0181
												0.0394
												0.014
												0.0309
												0.011
												0.0093
												0.0125
												0.0412
												0.0087
												0.0319
												0.0047
												0.0326
												0.0069
												0.0377
												0.0606
												0.0079
												0.0104
												0.0123
												0.0036
												0.0086
												0.014
												0.0217
[truncated: 262 more rows]

## Sheet: Figure 7F
WT			SD			SG					Kruskal-Wallis test
rep I	rep II	rep III	rep I	rep II	rep III	rep I	rep II	rep III			P value	<0,0001
81.5252	111.306	136.987	143.169	250.49	154.396	143.414	21.1936	117.8			Exact or approximate P value?	Approximate
79.6058	182.284	113.986	165.098	175.134	182.953	87.6069	49.175	102.401			P value summary	****
71.3588	73.4019	46.6521	198.325	177.107	275.042	89.2445	106.029	47.7085			Do the medians vary signif. (P < 0.05)?	Yes
92.2032	101.367	78.4782	104.47	390.279	151.081	112.627	103.736	84.1167			Number of groups	3
74.1852	78.1771	50.8333	166.359	103.283	325.366	85.6115	146.522	80.9731			Kruskal-Wallis statistic	117.9
116.375	94.0833	160.57	122.936	104.749	131.896	189.084	118.092	63.5498
75.4838	125.779	143.636	213.223	158.957	178.761	73.9661	108.237	63.0139			Data summary
147.145	113.903	162.545	205.712	232.244	75.9519	72.645	141.878	202.1			Number of treatments (columns)	3
60.7582	106.677	143.936	150.027	154.633	159.979	65.2151	163.352	138.704			Number of values (total)	423
103.62	82.2961	219.688	272.506	254.524	76.9143	77.9971	175.054	208.768
92.4964	155.555	156.098	164.788	101.949	148.414	185.987	154.063	123.467
187.609	133.472	71.1798	86.196	197.141	199.545	133.413	93.7943	83.1417			Number of families	1
57.4735	128.017	141.705	164.077	130.206	157.459	75.7053	51.6123	59.2227			Number of comparisons per family	3
96.1315	208.13	152.458	154.652	235.45	96.9955	116.027	168.722	215.13			Alpha	0.05
85.2401	229.487	47.1593	141.216	267.555	121.274	69.8144	83.4842	43.5783
237.239	140.819	116.682	367.456	102.958	75.6532	69.1172	123.22	118.361			Dunn's multiple comparisons test	Mean rank diff,	Significant?	Summary	Adjusted P Value
81.9375	119.906	169.43	151.301	109.954	127.124	69.1675	72.0473	58.8263			WT vs. SD	-93.42	Yes	****	<0,0001	A-B
80.8867	94.1298	66.2575	324.097	142.277	115.384	43.1545	64.7095	41.0057			WT vs. SG	61.85	Yes	****	<0,0001	A-C
100.571	192.321	163.14	211.43	194.166	207.56	41.0332	119.949	70.0505			SD vs. SG	155.3	Yes	****	<0,0001	B-C
165.856	215.542	127.687	158.168	155.742	182.064	66.4159	72.8671	177.614
132.045	152.778	150.026	118.645	142.13	68.3067	120.371	35.0424	89.2037			Test details	Mean rank 1	Mean rank 2	Mean rank diff,	n1	n2
155.467	241.553	172.746	175.737	325.722	225.813	172.306	92.3668	87.2163			WT vs. SD	197.8	291.2	-93.42	136	153
134.799	126.181	157.361	223.469	295.664	213.442	67.9216	94.2464	45.0884			WT vs. SG	197.8	136	61.85	136	134
219.968	197.71	168.532	114.036	157.465	165.032	157.497	124.742	168.72			SD vs. SG	291.2	136	155.3	153	134
121.1	130.751	67.0304	213.395	143.473	174.865	90.081	103.201	50.7146
85.2286	203.954	136.826	198.627	156.592	110.459	77.9444	157.821	88.1324
137.485	105.826	83.4556	182.001	309.891	148.546	23.4943	60.844	85.085
58.8916	67.1583	135.564	187.981	178.599	78.9037	129.733	105.611	87.6104
40.8282	318.773	69.8599	223.193	400.92	162.514	64.2897	200.995	137.335
97.3618	191.195	156.966	83.0661	265.87	154.636	167.462	103.49	54.7656
121.875	218.89	130.662	138.998	115.646	261.425	153.6	83.6416	89.6161
119.093	230.638	96.6475	214.85	293.683	129.991	108.453	43.3388	95.5532
56.7823	183.222	159.18	111.612	290.689	89.7885	130.123	168.895	91.6799
172.687	113.834	44.2849	137.677	271.894	227.901	175.939	63.0088	52.0034
85.2825	163.853	208.126	337.866	161.881	437.25	104.384	84.4927	64.0598
120.362	144.133	50.6656	307.56	222.284	282.436	92.7169	83.462	92.9769
189.943		45.8699	125.171	164.376	153.215	95.9248	83.5482	93.9822
77.8073		165.564	187.265	160.648	230.202	53.966		76.8152
		133.9	111.688	231.557	216.58	70.3683		100.241
		116.089	265.558	253.957	244.024	47.8697		126.732
		114.002	152.954	180.408	58.1622	73.3468		65.0517
		106.018	234.137	366.695	205.641	131.481		128.767
		137.102	192.706	101.71	202.487	121.03		106.485
		114.322	134.844	165.399	147.858	76.6805		107.314
		154.486	187.477	116.899	176.617	54.8865		109.466
		49.5215	194.723	145.544	155.565			87.0093
		35.232	142.074	211.957	139.822			67.0833
		70.4452	132.232		127.319			66.0804
		139.577	83.4439		143.324			176.272
		173.157	261.509		184.903			155.627
		194.504			176.656			75.2266
		109.022			172.063			90.1239
		40.3491			224.719
		48.0308			155.34
		169.15			345.147
		118.788			126.418
		180.255
		180.488
		193.494
		78.0076
		207.642
		171.602
