# Supplementary material for: Adhesion-derived condensates control component availability to regulate adhesion dynamics
Source: Nat Commun. 2026 Jun 5;17:7222. doi: 10.1038/s41467-026-74001-3 (PMC13396368; doi:10.1038/s41467-026-74001-3)
Supplement: Supplementary file 17 — Source Data [file 41467_2026_74001_MOESM17_ESM.zip › Source Data files/Source Data - Supplementary Figure 1.xlsx]

## Sheet: Ext. Data Fig 1B
Cell number	Rel. integrated density	Droplet area /cell (um2)			Spearman r
1	0.146749	0			r	0.6942
2	0.217729	0			95% confidence interval	0,6193 to 0,7566
3	0.180331	0
4	0.293888	0			P value
5	0.411116	0			P (two-tailed)	<0,0001
6	0.218306	0			P value summary	****
7	0.335771	0			Exact or approximate P value?	Approximate
8	0.377286	0			Significant? (alpha = 0.05)	Yes
9	0.321525	0
10	0.34313	0			Number of XY Pairs	236
11	0.218955	0
12	0.182599	0
13	0.232731	0
14	0.178139	0
15	0.1363	0
16	0.351999	0
17	0.344664	0
18	0.309391	0
19	0.391245	0
20	0.301237	0
21	0.414591	0
22	0.256864	0
23	0.317493	0
24	0.361828	0
25	0.173079	0
26	0.187565	0
27	0.352167	0
28	0.273935	0
29	0.442047	0
30	0.262076	0
31	0.343642	0.101
32	0.319003	0.111
33	0.291112	0.142
34	0.357562	0.182
35	0.467003	0.193
36	0.465323	0.233
37	0.212139	0.263
38	0.217593	0.294
39	0.278175	0.314
40	0.281981	0.334
41	0.199535	0.344
42	0.278606	0.355
43	0.294793	0.466
44	0.198841	0.466
45	0.234194	0.486
46	0.231246	0.496
47	0.329011	0.527
48	0.158173	0.527
49	0.360442	0.537
50	0.0726539	0.578
51	0.181782	0.598
52	0.400044	0.608
53	0.273952	0.608
54	0.23542	0.628
55	0.38496	0.638
56	0.321976	0.659
57	0.243968	0.689
58	0.193441	0.699
59	0.207898	0.719
60	0.389324	0.77
61	0.255569	0.79
62	0.506209	0.821
63	0.532463	0.831
64	0.381896	0.871
65	0.243407	0.902
66	0.288902	0.932
67	0.281386	0.932
68	0.22859	0.932
69	0.35554	0.973
70	0.499774	1.013
71	0.3478	1.033
72	0.472427	1.033
73	0.349341	1.054
74	0.27971	1.064
75	0.308325	1.074
76	0.267348	1.094
77	0.300049	1.165
78	0.238418	1.196
79	0.348988	1.216
80	0.382591	1.236
81	0.235171	1.256
82	0.247017	1.256
83	0.320572	1.256
84	0.237264	1.297
85	0.204065	1.307
86	0.197314	1.307
87	0.313954	1.388
88	0.234339	1.388
89	0.254131	1.418
90	0.259844	1.429
91	0.439591	1.439
92	0.401974	1.469
93	0.240764	1.479
94	0.224813	1.489
95	0.3708	1.5
96	0.343922	1.52
97	0.385551	1.53
98	0.356913	1.581
99	0.365187	1.662
100	0.312768	1.662
101	0.31807	1.702
102	0.0455999	1.722
103	0.231125	1.743
104	0.409477	1.814
105	0.351159	1.976
106	0.313604	2.016
107	0.478606	2.057
108	0.390309	2.128
109	0.303155	2.178
110	0.247197	2.209
111	0.415048	2.29
112	0.345306	2.411
113	0.376767	2.411
114	0.366298	2.432
115	0.281362	2.452
116	0.63431	2.452
117	0.384534	2.604
118	0.372077	2.746
119	0.260347	2.786
120	0.433534	2.827
121	0.454735	2.867
122	0.354965	2.898
123	0.38266	2.989
124	0.290869	3.07
125	0.408189	3.171
126	0.216526	3.181
127	0.418188	3.181
128	0.683161	3.354
129	0.50343	3.364
130	0.401095	3.415
131	0.371934	3.506
132	0.62418	3.536
133	0.312951	3.587
134	0.601909	3.688
135	0.420171	3.759
136	0.539509	3.759
137	0.189936	3.759
138	0.369246	3.769
139	0.207515	3.941
140	0.282801	4.144
141	0.268332	4.245
142	0.243947	4.337
143	0.5927	4.438
144	0.291406	4.448
145	0.297502	4.57
146	0.424056	4.681
147	0.248001	4.691
148	0.466091	4.884
149	0.371105	4.924
150	0.404703	5.613
151	0.283265	5.664
152	0.386243	5.775
153	0.238173	5.816
154	0.344698	5.846
155	0.548101	5.958
156	0.389066	5.958
157	0.284785	7.153
158	0.367851	7.194
159	0.543836	7.437
160	0.408353	8.085
161	0.449659	10.477
162	0.495667	12.006
163	0.596945	13.121
164	0.737462	13.445
165	0.832324	13.749
166	0.231568	14.428
167	1.18781	15.462
168	0.373383	16.819
169	0.327151	18.076
170	0.520009	18.299
171	0.395661	20.001
172	0.378369	20.041
173	0.632278	20.639
174	0.425107	20.791
175	0.352464	23.05
176	0.441279	25.685
177	0.596818	26.516
178	0.293396	27.478
179	0.383878	28.066
180	0.52653	28.329
181	0.574951	34.135
182	0.356464	35.148
183	0.240872	36.202
184	0.560886	38.036
185	0.646854	38.654
186	0.400728	40.66
187	0.609832	42.018
188	0.529619	42.859
189	0.589294	43.163
190	0.341428	43.892
191	0.625089	44.318
192	0.309616	46.719
193	0.464959	47.823
194	0.711904	49.222
195	0.643595	49.961
196	1.12488	51.359
197	0.389767	53.588
198	0.486779	55.443
199	0.363874	55.585
200	0.557637	55.868
201	0.668541	64.318
202	0.852879	65.291
203	0.460935	66.365
204	0.545932	68.604
205	0.869416	70.519
206	0.736011	72.211
207	0.820494	72.465
208	0.459242	74.339
209	0.809832	82.921
210	0.539855	84.045
211	0.776845	87.865
212	1.15164	93.742
213	0.878834	94.765
214	1.09241	99.892
215	0.848452	104.026
216	1.2311	131.686
217	0.940816	138.597
218	0.694627	154.423
219	0.65681	161.87
220	0.931683	196.623
221	0.716323	203.31
222	0.928565	212.946
223	1.74485	219.187
224	1.77095	227.262
225	0.74914	237.546
226	0.661817	238.043
227	2.44913	238.782
228	1.66018	257.162
229	1.86137	270.536
230	1.75909	276.393
231	1.66853	282.137
232	1.8208	308.562
233	2.20514	315.381
234	2.29386	326.171
235	1.97009	381.351
236	1.86839	424.949

## Sheet: Ext. Data Fig 1F
Average velocity (µm/s)			Maximum velocity (µm/s)			Accumulated distance (µm)			Table Analyzed	Average velocity		Table Analyzed	Maximum velocity		Table Analyzed	Accumulated distance
FA-distal	FA-proximal		FA-distal	FA-proximal		FA-distal	FA-proximal
0.03463	0.00842		0.129	0.045		17.3847	4.24509		Column B	Cytosolic		Column B	Cytosolic		Column B	Cytosolic
0.0206	0.00464		0.101	0.028		10.3344	2.33808		vs.	vs,		vs.	vs,		vs.	vs,
0.03454	0.0054		0.103	0.028		17.3322	2.7232		Column A	FA-adjacent		Column A	FA-adjacent		Column A	FA-adjacent
0.02469	0.00665		0.162	0.073		12.4081	3.34602
0.05065	0.0038		0.441	0.02		25.3668	1.9113		Mann Whitney test			Mann Whitney test			Mann Whitney test
0.03368	0.00468		0.18	0.028		16.8956	2.35534		P value	<0,0001		P value	<0,0001		P value	<0,0001
0.01689	0.0066		0.045	0.02		8.52669	3.31962		Exact or approximate P value?	Exact		Exact or approximate P value?	Exact		Exact or approximate P value?	Exact
0.05197	0.00568		0.45	0.028		6.07954	2.85831		P value summary	****		P value summary	****		P value summary	****
0.01207	0.00428		0.045	0.028		52.0747	2.15415		Significantly different (P < 0.05)?	Yes		Significantly different (P < 0.05)?	Yes		Significantly different (P < 0.05)?	Yes
0.10409	0.00588		0.704	0.028		13.1869	2.96606		One- or two-tailed P value?	Two-tailed		One- or two-tailed P value?	Two-tailed		One- or two-tailed P value?	Two-tailed
0.02623	0.00714		0.101	0.045		16.255	3.59986		Sum of ranks in column A,B	2338 , 7116		Sum of ranks in column A,B	2484 , 7107		Sum of ranks in column A,B	2291 , 6890
0.03239	0.00428		0.245	0.04		7.329	2.15415		Mann-Whitney U	257.5		Mann-Whitney U	339		Mann-Whitney U	210.5
0.01455	0.0078		0.057	0.04		15.5019	3.93033
0.03087	0.00252		0.108	0.028		21.0535	1.27321		Difference between medians			Difference between medians			Difference between medians
0.04197	0.00088		0.201	0.028		18.9672	0.444046		Median of column A	0,002760, n=64		Median of column A	0,02800, n=65		Median of column A	1,391, n=64
0.03781	0.0014		0.324	0.02		6.12253	0.704162		Median of column B	0,03062, n=73		Median of column B	0,1420, n=73		Median of column B	15,36, n=71
0.01213	0.001		0.045	0.02		16.1132	0.502973		Difference: Actual	0.02786		Difference: Actual	0.114		Difference: Actual	13.97
0.03209	0.0018		0.207	0.02		2.63987	0.905351		Difference: Hodges-Lehmann	0.02731		Difference: Hodges-Lehmann	0.114		Difference: Hodges-Lehmann	13.72
0.00524	0.0034		0.04	0.028		15.0043	1.71726
0.02984	0.00438		0.129	0.045		26.2103	2.20165
0.0523	0.00312		0.684	0.028		13.2008	1.57499
0.02628	0.00754		0.073	0.045		15.3642	3.80105
0.03062	0.0034		0.121	0.045		17.5467	1.71011
0.00168	0.00368		0.028	0.02		31.2321	1.85237
0.035	0.00225		0.142	0.028		25.4238	1.13029
0.06237	0.00264		0.528	0.045		24.1701	1.33214
0.05076	0.00864		0.786	0.028		15.0491	4.35712
0.0482	0.00196		0.378	0.04		2.09523	0.988686
0.02995	0.00176		0.142	0.028		9.92416	0.888091
0.00416	0.0012		0.028	0.028		39.7241	0.603567
0.01973	0.00208		0.185	0.02		11.9714	1.04761
0.0794	0.0006		0.459	0.028		0.603567	0.301783
0.02382	0.0012		0.108	0.02		2.04279	0.603567
0.0012	0.00368		0.02	0.02		0.645235	1.85237
0.00405	0.0016		0.045	0.028		13.7558	0.804756
0.00128	0.0018		0.028	0.02		6.0636	0.905351
0.02734	0.00168		0.127	0.02		7.11907	0.846424
0.01201	0.00349		0.045	0.028		35.9036	1.75826
0.01415	0		0.064	0.045		2.23749	0
0.07172	0.0004		1.116	0		3.56896	0.201189
0.00444	0.00344		0.028	0.02		2.58094	1.73451
0.00709	0.0002		0.045	0.06		3.88867	0.100595
0.00512	0.0004		0.028	0.02		23.9203	0.201189
0.00772	0.0002		0.04	0.02		37.872	0.100595
0.0478	0.00216		0.318	0.02		3.88867	1.08928
0.07569	0.00236		0.487	0.028		3.04158	1.18987
0.00772	0.00544		0.04	0.028		12.8422	2.74761
0.00605	0.001		0.045	0.04		54.7602	0.502973
0.02561	0.00164		0.129	0.02		23.3261	0.829164
0.10944	0.00188		1.342	0.04		26.9419	0.947018
0.04651	0.00336		0.6	0.028		12.2522	1.69285
0.05378	0.00228		0.391	0.028		12.6193	1.14821
0.02442	0.00201		0.101	0.028		3.19033	1.01243
0.02511	0.00357		0.09	0.045		20.2076	1.79993
0.00634	0.00208		0.045	0.045		24.0044	1.04761
0.04034	0.00445		0.19	0.028		23.0147	2.23749
0.04791	0.00965		0.161	0.057		16.8281	4.86658
0.04595	0.00068		0.166	0.045		37.7489	0.343451
0.03349	0.0006		0.127	0.028		54.2453	0.301783
0.07544	0.00288		0.28	0.02		13.3036	1.44999
0.10845	0.00493		0.791	0.028		36.7358	2.47968
0.02649	0.00316		0.135	0.045		28.9501	1.59225
0.07343	0.00136		0.594	0.028		50.3226	0.686902
0.05781	0.003		0.552	0.028		19.349	1.50892
0.1006			0.825	0.02		16.4418
0.03858			0.166			26.0553
0.03272			0.185			12.4699
0.05203			0.217			14.6745
0.02482			0.083			9.23852
0.02919			0.141			9.57285
0.01839			0.201			39.7883
0.01906			0.218
0.07954			0.616
