# Supplementary material for: Adhesion-derived condensates control component availability to regulate adhesion dynamics
Source: Nat Commun. 2026 Jun 5;17:7222. doi: 10.1038/s41467-026-74001-3 (PMC13396368; doi:10.1038/s41467-026-74001-3)
Supplement: Supplementary file 17 — Source Data [file 41467_2026_74001_MOESM17_ESM.zip › Source Data files/Source Data - Supplementary Figure 10.xlsx]

## Sheet: Ext. Data Fig 10B
WT			ΔIDR					Mann Whitney test
rep I	rep II	rep III	rep I	rep II	rep III			P value	0.586
0.939	1.415	1.326	1.429	1.097	1.2			Exact or approximate P value?	Approximate
1.198	1.007	1.421	1.465	0.862	1.132			P value summary	ns
1.348	1.35	1.261	1.256	1.261	1.242			Significantly different (P < 0.05)?	No
1.097	1.121	1.472	0.967	1.215	1.089			One- or two-tailed P value?	Two-tailed
1.634	1.095	1.446	1.13	1.054	1.196			Sum of ranks in column A,B	26934 , 24427
1.15	1.293	1.763	0.976	1.228	1.345			Mann-Whitney U	12337
1.353	0.961	1.036	1.115	1.429	1.287
1.319	1.149	0.781	1.035	1.025	0.951			Difference between medians
1.755	1.422	1.236	0.954	0.92	1.158			Median of column A	1,208, n=165
1.235	0.892	1.167	1.093	0.752	1.33			Median of column B	1,190, n=155
1.088	1.062	0.932	1.491	1.098	1.048			Difference: Actual	-0.018
1.048	1.222	1.189	0.486	1.582	1.119			Difference: Hodges-Lehmann	-0.014
1.418	0.965	1.337	1.109	1.166	1.346
1.34	1.178	1.096	1.109	1.421	1.285
1.282	1.235	0.864	1.618	0.813	1.224
1.433	1.156	0.933	1.104	1.203	0.96
1.313	1.225	1.177	1.174	1.206	1.274
1.204	1.355	1.151	1.376	0.938	1.073
1.333	1.237	1.135	1.19	1.355	1.005
1.149	1.345	1.101	1.137	0.797	1.506
1.312	1.212	1.134	1.123	1.467	1.201
0.967	1.022	0.938	1.619	1.443	1.379
1.259	0.995	0.9	1.413	1.436	1.973
0.995	0.911	0.944	1.508	1.164	1.264
1.263	1.249	1.058	1.714	0.881	1.089
1.264	1.713	0.815	2.132	1.227	1.301
1.125	0.932	1.071	1.476	0.926	1.601
1.447	1.31	0.98	1.511	1.058	1.224
1.774	1.467	1.277	1.064	1.101	1.936
1.282	1.167	0.887	1.03	1.191	1.664
1.451	1.149	1.479	1.107	1.476	1.629
1.474	1.227	1.319	1.395	1.357	1.949
1.774	1.183	1.144	1.062	1.673	0.879
1.504	1.148	1.528	0.851	1.057	1.208
1.231	1.163	1.102	1.197	1.252	1.093
1.292	0.984	1.075	1.217	1.29	1.444
1.383	0.785	1.169		1.248	1.174
1.213	1.065	1.226		1.276	1.203
1.482	1.079	0.936		1.281	1.033
1.323	1.068	1.043		1.507	1.254
1.327	0.953	1.375		0.613	1.113
1.47	1.28	1.175		0.801	1.056
1.739	1.973	1.376		1.438	1.057
1.074	1.459	1.312		0.685	0.699
1.004	1.465	0.954		1.764	1.049
1.224	1.208	1.133		1.448	1.316
1.246	0.828	1.377		1.06	1.188
1.428	0.95	1.323		1.145	1.018
1.208	1.044	1.285		1.159	1.122
1.533	1.099	1.274		1.277	1.298
1.16	1.503	1.141		0.988	1.105
0.989		1.166			1.024
1.046		1.023			1.096
1.547		1.219			1.315
0.95		1.171			1.232
1.079		0.896			0.911
		1.266			1.388
		1.258			1.104
					1.202
					1.19
					1.079
					1.229
					0.897
					0.985
					1.177
					0.923
					1.005
					1.184

## Sheet: Ext. Data Fig 10C
WT						ΔIDR								Peripheral			Central				Two-way ANOVA	Ordinary
rep I		rep II		rep III		rep I		rep II		rep III				Mean	SD	n	Mean	SD	n		Alpha	0.05
Peripheral	Central	Peripheral	Central	Peripheral	Central	Peripheral	Central	Peripheral	Central	Peripheral	Central		WT	77.6227	10.5596	137	22.3773	10.5596	137
87.3239	12.6761	95.5882	4.41176	89.2157	10.7843	97.561	2.43902	88.75	11.25	63.4043	36.5957		IDR	85.5488	8.92946	117	14.4512	8.92946	117		Source of Variation	% of total variation	P value	P value summary	Significant?
82.0513	17.9487	75.3521	24.6479	92.9825	7.01754	94.2029	5.7971	86.5169	13.4831	84.2975	15.7025										Interaction	1.432	<0,0001	****	Yes
93.9394	6.06061	95.4545	4.54545	93.2203	6.77966	74.6269	25.3731	71.4286	28.5714	80.597	19.403										Row Factor	1.457e-30	>0,9999	ns	No
76.4706	23.5294	70.8075	29.1925	77.3333	22.6667	72.8395	27.1605	72.7273	27.2727	76.8519	23.1481										Column Factor	90.98	<0,0001	****	Yes
87.1429	12.8571	80.2395	19.7605	81.6667	18.3333	90	10	90.9091	9.09091	95	5
87.3418	12.6582	97.1264	2.87356	89.4118	10.5882	84.507	15.493	97.0588	2.94118	89.0625	10.9375										ANOVA table	SS (Type III)	DF	MS	F (DFn, DFd)	P value
93.4426	6.55738	54.4944	45.5056	79.4118	20.5882	92.4242	7.57576	98.75	1.25	61.8182	38.1818										Interaction	7929	1	7929	F (1, 504) = 81,84	P<0,0001
76.4706	23.5294	74.1497	25.8503	79.1209	20.8791	80	20	85.3933	14.6067	83.75	16.25										Row Factor	8.065e-27	1	8.065e-27	F (1, 504) = 8,324e-029	P>0,9999
88.0597	11.9403	72.9167	27.0833	72.8261	27.1739	77.4194	22.5806	83.3333	16.6667	71.5447	28.4553										Column Factor	503670	1	503670	F (1, 504) = 5199	P<0,0001
94.5455	5.45455	76.8293	23.1707	71.5909	28.4091	85.9649	14.0351	91.1111	8.88889	77.1186	22.8814										Residual	48828	504	96.88
83.3333	16.6667	56.5217	43.4783	70.9677	29.0323	77.8761	22.1239	75.9036	24.0964	86.6667	13.3333
74.3902	25.6098	70.8333	29.1667	79.7872	20.2128	78.7611	21.2389	95.3125	4.6875	96	4										Difference between column means
87.3016	12.6984	75	25	76.2376	23.7624	80.9091	19.0909	85	15	94.5455	5.45455										Predicted (LS) mean of Peripheral	81.59
87.0588	12.9412	67.0588	32.9412	82.0755	17.9245	83.5821	16.4179	82.2222	17.7778	100	0										Predicted (LS) mean of Central	18.41
87.069	12.931	55.8559	44.1441	65.2941	34.7059	88.4058	11.5942	89.4118	10.5882	88.4058	11.5942										Difference between predicted means	63.17
77.3438	22.6562	71.9626	28.0374	71.7791	28.2209	97.0588	2.94118	87.5	12.5	79.0123	20.9877										SE of difference	0.8761
83.8235	16.1765	75.5814	24.4186	87.6404	12.3596	100	0	93.2203	6.77966	86.1111	13.8889										95% CI of difference	61,45 to 64,89
85.9649	14.0351	73.8318	26.1682	89.3333	10.6667	87.3016	12.6984	61.4286	38.5714	92.5532	7.44681
76.4706	23.5294	70.4082	29.5918	75	25	90.1961	9.80392	78.8618	21.1382	89.4309	10.5691										Difference between row means
65.8228	34.1772	76	24	80	20	90.1961	9.80392	79.7101	20.2899	96.7213	3.27869										Predicted (LS) mean of WT	50
78.3505	21.6495	75.8242	24.1758	77.6471	22.3529	93.5484	6.45161	86.2069	13.7931	96.4286	3.57143										Predicted (LS) mean of IDR	50
77.2414	22.7586	90.3614	9.63855	61.1111	38.8889	89.6552	10.3448	93.2432	6.75676	79.661	20.339										Difference between predicted means	0
89.2562	10.7438	97.5904	2.40964	77.1429	22.8571	79.1045	20.8955	93.0233	6.97674	90.8046	9.1954										SE of difference	0.8761
79.0123	20.9877	87.2727	12.7273	73.494	26.506	76.5957	23.4043	95	5	90.8257	9.17431										95% CI of difference	-1,721 to 1,721
68.2692	31.7308	86	14	88.6076	11.3924	87.6712	12.3288	93.75	6.25	96.1538	3.84615
46.0526	53.9474	83.9506	16.0494	75.7143	24.2857	87.3239	12.6761	64.0777	35.9223	94.5455	5.45455										Interaction CI
57.9882	42.0118	80.2632	19.7368	77.2358	22.7642			86	14	100	0										Mean diff, A1 - B1	55.25
70.0935	29.9065	52.5346	47.4654	56.4516	43.5484			81.9444	18.0556	93.6508	6.34921										Mean diff, A2 - B2	71.1
65.3846	34.6154	67.3797	32.6203	76.5217	23.4783			91.0256	8.97436	86.0465	13.9535										(A1 -B1) - (A2 - B2)	-15.85
75.2577	24.7423	97.7778	2.22222	66.4179	33.5821			86.8421	13.1579	80.4348	19.5652										95% CI of difference	-19,29 to -12,41
76.9841	23.0159	56.8627	43.1373	77.3585	22.6415			73.8095	26.1905	59.3407	40.6593										(B1 - A1) - (B2 - A2)	15.85
60.5042	39.4958	66.0714	33.9286	90.2439	9.7561			72.7273	27.2727	80	20										95% CI of difference	12,41 to 19,29
67.7966	32.2034	85.4545	14.5455	61.3861	38.6139			72.0721	27.9279	85.3333	14.6667
89.3443	10.6557	94.7368	5.26316	84.0336	15.9664			86.7647	13.2353	86.1111	13.8889
84.2105	15.7895	60	40	66.4	33.6			100	0	74.6479	25.3521
83.6066	16.3934	58.1633	41.8367	86.8852	13.1148			94.7368	5.26316	84.507	15.493
82.2785	17.7215	68.6957	31.3043	76.2712	23.7288			77.0833	22.9167	90.3614	9.63855
86.4865	13.5135			81.6667	18.3333			78.4615	21.5385	79.2308	20.7692
82.8947	17.1053			78.5235	21.4765			91.1392	8.86076	94.9153	5.08475
85.2632	14.7368			65.625	34.375			97.7273	2.27273	89.7959	10.2041
82.6667	17.3333			86.7188	13.2812			85.2941	14.7059	78.5714	21.4286
72.973	27.027			72.8261	27.1739			88.0952	11.9048	80.8333	19.1667
61.6162	38.3838			82.6667	17.3333					91.8605	8.13953
83.6066	16.3934			80.4124	19.5876					84.1584	15.8416
81.982	18.018			64.2276	35.7724					75.8621	24.1379
85.7143	14.2857			63.3987	36.6013					85.0746	14.9254
79.7619	20.2381			77.439	22.561					98.3333	1.66667
82.0896	17.9104			80.292	19.708					91.6667	8.33333
89.4737	10.5263			69.9248	30.0752					75.8621	24.1379
71.0526	28.9474
85.2459	14.7541

## Sheet: Ext. Data Fig 10F
GFP	WT	ΔIDR		Kruskal-Wallis test
1233.34	2541.89	3952.74		P value	0.3118
1572.44	2989.47	3694.16		Exact or approximate P value?	Approximate
1459.69	2608.26	1935.46		P value summary	ns
1697.04	1589.26	2418.13		Do the medians vary signif. (P < 0.05)?	No
1743.96	1539.46	2977.67		Number of groups	3
2484.67	1976	2491.64		Kruskal-Wallis statistic	2.331
2797.12	1704	2399.96
2417.68	3148.94	2011.37		Data summary
2889.9	2323.89	1721.74		Number of treatments (columns)	3
2736.47	2400.3	2607.78		Number of values (total)	831
2436.02	2234.13	2546.25
1918.66	1575.01	2789.38
2247.56	1677.03	2044.64		Number of families	1
1915.81	3054.83	2186.43		Number of comparisons per family	3
1747.14	1324.42	1191.11		Alpha	0.05
2119.76	1583.46	2509.32
3220.18	1566.63	1835.41		Dunn's multiple comparisons test	Mean rank diff,	Significant?	Summary	Adjusted P Value
2385.78	1805.86	1876.62		GFP vs. WT	-28.4	No	ns	0.48	A-B
2824.52	3826.05	2626.26		GFP vs. IDR	-24.28	No	ns	0.6958	A-C
3570.8	1452.76	2648.39		WT vs. IDR	4.121	No	ns	>0,9999	B-C
2807.74	2390.33	2116.83
2242.17	2371.06	2387.11		Test details	Mean rank 1	Mean rank 2	Mean rank diff,	n1	n2
2378.5	3245.71	2153.83		GFP vs. WT	399	427.4	-28.4	294	271
2397.26	3438.77	2575.82		GFP vs. IDR	399	423.2	-24.28	294	266
2239.91	2429.53	2439.93		WT vs. IDR	427.4	423.2	4.121	271	266
2318.26	2425.44	1768.55
1967.54	2156.63	1625.35
1712.26	3161.21	2170.7
1642.48	2576.91	1991.6
2727.64	1984.73	1939.94
2643.83	2747.16	2271.46
1777.64	1969.8	1777.68
3516.8	1420.1	1952.58
1762.63	1811.22	2018.95
2238.79	2034.44	3958.12
2742.95	2012.66	2789.73
2777.49	1974.77	2001.39
1921.81	1757.97	3094.83
2692.03	2253.9	2624.04
3077.94	2591.23	3640.21
3846.17	1995.62	2187.76
2603.93	1747.73	2703.17
1881.42	2828.41	3491.67
1457.71	2248.26	2545.12
1631.39	2750.84	1733.07
2985.72	2471.06	2169.58
2244.05	1938.85	3094.56
2160.83	2270.24	2735.46
2020.75	2533.3	2504.91
1928.8	2958	1025.65
2329.45	2717.52	2794.66
2691.56	2442.91	2439.93
2010.37	2238.93	2433.17
2222.02	2710.91	1980.77
2582.81	2868.71	1914.54
2611.4	2188.33	1714.17
2755.77	1783.82	1965.66
2241.3	2069.25	3241.04
2927.85	2179.46	3022.64
1655.13	1389.15	845.856
1959.88	1453.51	2114.89
1649.44	1409.85	1773.82
2354.05	2292.95	1827.75
1017.64	2237.73	1974.86
2251.4	1979.89	2652.29
2335.52	2651.42	2843.18
2425.04	1658.22	2263.98
2431.19	2093.7	2526.5
1833.89	2534.3	1381.82
1722.11	2764.99	2784.12
1625.74	2795.91	1731.87
1150.89	2131.06	1740.37
2288.27	2203.57	1809.35
2558.33	3165	2337.39
1612.8	2537.14	2329.11
1980.53	2593.91	2650.43
2638.92	1785.86	3065.85
2754.87	2091.49	2856.31
1668.63	2072.36	1876.78
2025.34	2423.98	2606.61
2368.82	2202.57	2103.94
1872.06	1714.03	2012.98
4076.33	2256.57	2018.13
1218.86	3406.6	1830.55
1829.82	2595.98	2729.12
1757.82	1923.13	1833.91
2040.71	2035.86	1482.19
2280.98	2433.38	1448.81
2022.93	3265.17	2071.43
2776.55	3161.56	1550.52
2060.9	2067.84	2866.53
1876.01	2661.59	2211.68
2531.31	2791.44	2558.08
2381.2	1900.98	1395.74
1968.68	1568.11	1734.17
1663.42	1614.21	2212.58
1809.08	2141.26	2634.62
2563.03	3625.65	1871.9
1532.17	2162.65	2112.2
2281.32	2623.91	3132.97
2593.83	3055.23	1204.54
1859.23	2925.67	2155.92
1554.82	4042.71	1640.42
1613.44	4094.76	435.35
2088.26	1839.9	2963.69
2512.01	1955.74	4668.6
2148.01	2288.89	3137.27
2556.63	2224.63	1601.36
2568.91	2103.4	2159.68
3313.59	2475.74	2909.82
2174.24	1983.7	3318.36
2064.66	1920.26	1415.93
2356.94	1904.58	1862.43
1842.08	2297.33	1501.12
1939.2	1521.06	2656.67
2910.01	1319.77	1670.9
2175.28	1918.61	2612.82
1441.28	1517.56	3318.88
2284.03	2124.48	2640.7
2622.46	2017.87	3092.95
1626.17	2470.37	1959.29
1770.08	1888.1	1334.24
2292.82	2644.83	1657.52
1911.97	3139.84	1549.54
1317.76	1612.12	1860.43
2138.46	1505.6	2175.08
2086.54	1958.09	2679.98
2164.72	2802.77	3005.09
2316.03	2588.46	1868.96
2440.69	2748.85	1986.96
1740.96	2142.82	3266.27
1686.01	2817.85	2178.04
2598.67	2060.6	1960.47
3191.12	1852	3697.74
1630.29	1796.24	1657.72
2669.12	3099.37	1906.15
1529.73	3337.57	3075.97
2232.71	1566.65	3233.91
2810.82	1794.73	2483.46
2810.19	2549.8	2064.43
3317.48	2059.05	675.347
1429.34	3205.05	3640.39
1793.07	1775.56	2536.64
1501.05	1719.06	1793.19
1559.95	2684.75	1683.24
1360.59	2476.4	1594.66
2872.05	2130.62	2279.47
1361.62	1971.04	1760.45
1439.07	2221.11	1775.51
2306.9	1868.01	2545.25
1460.12	2681.51	2429.45
2870.03	2892.59	2262.76
1528.21	2243.39	2329.42
1632.92	2423.9	1141.04
2102.5	2306.44	2172.95
2038.68	1847.79	2380.26
2728.84	2090.89	2748.44
2381.17	1458.2	2643.55
1431.37	2198.87	3088.8
1554.68	2333.93	2014.9
2062.49	3155.43	1548.12
986.91	2412.74	2366.1
2690	2343.48	2840.09
2525.91	1917.37	1496.88
2512.18	2007.39	1283.05
1956	2340.06	1397.46
1838.08	2233.49	2121.47
2047.27	2174.88	2062.15
2209.12	1951.7	3925.51
2619.99	2423.61	2240.94
2258.8	2222.1	2927.33
1462.8	1709.22	2817.7
2361.39	3441.07	1865.26
2880.37	2095.81	2168.27
1781.05	1893.24	2466.75
1791.45	2092.57	2224.67
1762.5	2083.96	2251.48
2038.87	2146.43	1522.67
2174.1	1720.13	1776.22
2181.96	1615.28	1981.53
2022.97	1862.87	3197.71
2750.86	2031.06	2080.01
1930.11	1867.73	1425.23
1772.43	2047.71	2087.62
2221.63	2791.81	1775.67
2184.19	1568.79	2109.6
2525.54	1554.79	1552.73
1743.33	3078.85	1909.11
1552.5	1559.37	2398.22
2579.22	1759.21	1709.21
2234.57	2496.07	1575.59
3239.51	2552.8	2713.53
2941.53	2156.85	2659.16
1411.06	2273.79	1899.92
1567.02	1852.11	1890.74
2088.82	1725.55	2060.17
1609.75	2122.94	1636.12
1802.36	2124.47	2420.11
2446.47	2187.99	2258.19
2857.63	2358.96	211.819
1396	2434.53	1976
1869.79	1618.53	2543.61
1697.61	1275.53	1936.51
2398.36	1814.51	2421.05
1992.58	2849.02	2254.12
1543	2424.74	2891.45
2351.23	2419.66	1629.11
1780.37	2566.94	1480.53
2002.8	1566.56	1309.07
1877.18	1482.38	1524.42
1715.32	1346.07	1442.62
1882.28	1451.8	1483.18
2487.49	1763.39	2138.89
2604.29	1179.52	499.337
1448.56	1253.34	1803.59
1645.86	1656.96	2018.29
1794.7	1168.89	1354.42
1756.53	1204.9	1422.98
1468.91	2592.03	1026.29
1673.62	2245.07	2497.68
2078.68	1978.32	2050.6
2209.21	2935.57	2235.23
1689.55	1734.98	1828.58
1878	1187.7	2516.49
1613.22	2871.06	1296.02
1287.84	1713.4	1558.14
2238.09	2283.59	1710.33
2465.01	1564.02	2237.41
1606.64	2751.24	2295.57
1832.67	2936.12	2126.74
1713.38	1597.51	1304.86
2019.83	1286	2581.74
1548.23	1381.45	1257.83
1312.54	1215.88	2811.26
1270.91	2243.38	1482.59
3871.83	1712.3	1896.63
2505.16	2416.74	3184.55
1465.17	1169.79	2369.65
1724.28	1203.11	2032.2
2023.7	2179.15	1494.13
1948.05	2243.15	1491.53
2884.5	2298.44	2220.71
3342.88	1290.91	2496.73
2036.66	1492.09	1597.73
2510.48	2280.45	1616.35
1536.37	2596.89	2435.61
789.286	2358.67	2291.08
2179.92	2414.73	2187.53
2666.96	1700.3	2181.03
1703.31	1703.91	2033.57
2000.54	2345.23	1608.25
2141.46	2123.32	2312.56
1769.03	2229.1	2370.18
1568.3	2888.44	2553.16
1693.46	3419.47	2366.96
1348.98	1671.36	2579.92
1366.67	1870.14	1810.17
1887.58	2831.56	1839.58
1921.04	3067.49	2720.22
2183.89	3077.8	2218.58
2500.88	2206.68	2494.8
2399.18	2053.03	2298.61
2018.62	2308.26	2930.43
2374.09	2770.85	2876.85
2287.88	2418.98	2606.09
1696.29	2492.77	1274.65
1693.56	2017.72
1623.29	1691.51
1784.34	1481.92
2041.08	1860.82
2624.64	2299.93
2598.47
1453.32
1951.27
2661.61
3017.58
2480.86
2150.94
1957.22
3494.24
2403.17
2122.18
1871.03
1176.1
2188.32
2827.97
1862.48
2767.46
2718.61
2548.58
2552.45
2587.24
1547.65
2061.47

## Sheet: Ext. Data Fig 10G
GFP	WT	ΔIDR		Kruskal-Wallis test
1.444	1.949	1.189		P value	0.6631
2.18	1.68	1.921		Exact or approximate P value?	Approximate
1.761	1.727	1.537		P value summary	ns
2.912	1.519	1.93		Do the medians vary signif. (P < 0.05)?	No
2.049	2.229	1.456		Number of groups	3
1.605	1.959	1.073		Kruskal-Wallis statistic	0.8215
1.901	3.127	1.795
1.629	2.001	2.177		Data summary
1.186	3.258	1.858		Number of treatments (columns)	3
3.482	1.974	2.831		Number of values (total)	823
2.825	2.195	1.172
2.389	2.902	1.63
2.238	1.371	2.148		Number of families	1
1.942	1.886	2.464		Number of comparisons per family	3
2.253	1.299	1.728		Alpha	0.05
2.191	1.483	3.5
2.275	3.329	2.166		Dunn's multiple comparisons test	Mean rank diff,	Significant?	Summary	Adjusted P Value
1.254	1.724	1.46		GFP vs. WT	-0.8319	No	ns	>0,9999	A-B
1.836	1.283	2.184		GFP vs. IDR	-16.51	No	ns	>0,9999	A-C
2.246	2.493	3.266		WT vs. IDR	-15.68	No	ns	>0,9999	B-C
1.607	2.505	1.403
1.935	1.92	1.697		Test details	Mean rank 1	Mean rank 2	Mean rank diff,	n1	n2
1.497	1.45	1.434		GFP vs. WT	406.5	407.3	-0.8319	290	271
1.546	2.307	1.373		GFP vs. IDR	406.5	423	-16.51	290	262
1.348	1.863	1.387		WT vs. IDR	407.3	423	-15.68	271	262
2.624	1.666	3.119
1.778	1.37	2.019
1.975	1.527	3.272
1.254	1.538	1.942
1.267	2.656	1.142
2.12	1.497	1.444
1.783	2.147	2.07
1.465	1.84	1.541
2.314	1.954	2.133
1.934	1.354	1.446
1.447	1.983	1.778
1.71	1.321	1.498
1.042	1.406	2.052
1.516	1.516	1.531
2.584	1.587	1.194
2.054	1.96	1.514
1.553	2.404	1.269
2.727	1.246	1.876
1.849	1.373	1.627
1.513	1.829	2.094
2.477	2.434	2.856
1.798	1.959	1.559
1.979	2.204	1.918
1.169	1.336	1.724
1.849	2.633	1.862
2.045	2.172	1.352
2.605	1.504	1.731
1.451	1.301	1.735
1.316	2.51	1.911
1.408	2.607	2.018
1.398	1.477	1.396
1.705	3.175	2.034
1.432	1.306	2.216
1.553	1.593	1.405
1.801	2.027	1.234
1.504	1.172	1.712
1.159	2.105	1.02
1.412	1.992	1.96
1.592	1.486	1.958
1.971	2.156	2.136
1.227	1.614	1.837
1.431	1.881	1.202
1.316	1.373	2.252
1.75	1.706	1.846
1.683	2.504	1.101
1.808	1.493	1.579
1.74	1.81	2.211
1.105	1.164	1.735
1.61	1.082	2.328
1.514	1.894	1.201
1.311	1.233	1.682
1.237	1.515	1.524
1.862	1.635	1.621
1.197	1.392	1.771
2.817	1.383	1.397
1.255	2.416	1.293
1.27	1.751	1.921
2.881	1.534	1.365
1.304	1.588	1.915
2.016	1.193	1.395
2.001	1.45	1.257
1.755	2.129	2.107
2.06	1.932	1.356
1.164	1.475	2.03
1.679	1.261	2.029
1.673	1.715	1.083
1.963	2.512	1.662
2.253	1.299	2.246
3.094	1.56	2.94
1.845	1.282	2.67
1.127	2.114	1.785
1.761	2.115	2.013
1.597	1.964	2.037
1.608	1.335	1.278
1.905	1.315	2.203
2.521	1.956	1.477
1.354	2.031	2.456
1.244	1.54	1.885
1.732	1.43	1.557
1.969	1.842	2.02
2.023	1.77	1.31
1.237	1.941	1.844
1.235	1.408	1.59
1.271	2.546	1.737
1.183	2.147	1.812
1.427	1.736	2.019
1.462	1.202	2.316
2.029	2.783	1.752
1.23	1.399	1.518
2.028	1.144	1.953
1.389	1.736	1.526
1.077	2.213	3.343
1.674	1.203	1.488
2.365	2.145	1.375
2.034	1.368	1.38
2.076	1.386	1.829
1.979	2.215	2.492
1.983	1.814	1.382
2.661	2.266	1.998
2.931	1.318	1.616
1.965	1.86	2.485
1.698	1.159	1.632
2.429	1.388	1.901
1.539	1.074	1.681
1.175	1.728	1.553
1.788	1.954	1.704
2.143	1.378	1.658
1.235	2.381	1.942
1.509	1.921	1.37
2.119	2.025	1.179
1.765	2.155	2.015
1.814	1.322	1.1
2.338	1.67	1.871
1.553	2.556	1.078
1.429	1.727	2.215
1.337	2.661	1.751
2.794	1.802	1.461
1.984	1.442	2.59
1.217	1.875	1.873
2.098	2.357	1.935
1.587	1.5	1.342
1.484	1.924	1.812
1.704	2.741	2.889
2.226	1.281	1.706
1.054	2.055	1.421
1.455	1.551	1.76
2.241	1.822	2.112
1.232	1.312	1.487
2.845	1.924	1.325
1.676	2.181	1.694
1.33	2.456	1.429
1.289	1.994	2.013
1.482	2.395	2.095
1.131	1.111	1.404
1.698	1.277	1.279
2.057	1.458	2.979
2.739	1.942	1.323
1.209	1.682	1.53
2.954	1.408	2.629
1.558	1.383	2.547
1.233	1.983	1.999
2.203	1.538	1.909
1.09	1.916	1.296
1.863	1.877	1.528
1.911	1.288	1.99
1.227	1.183	1.492
1.728	1.631	1.205
1.655	2.299	2.646
2.276	1.262	2.346
1.949	1.215	1.432
1.359	2.597	2.368
2.974	1.487	1.791
1.87	1.285	2.979
1.426	1.313	1.464
1.507	2.273	1.436
3.052	1.525	3.069
1.157	1.918	2.067
1.172	1.478	1.988
1.493	2.004	1.192
1.871	1.581	1.505
1.078	2.507	1.651
1.798	3.523	1.175
1.522	1.408	1.225
2.079	2.045	2.97
2.482	1.219	1.882
2.255	2.053	1.394
1.751	1.464	1.975
1.687	1.717	2.284
1.827	1.532	1.565
1.872	1.563	1.239
2.659	1.902	3.372
1.114	2.602	1.085
1.536	2.36	1.973
1.642	1.527	1.617
2.147	2.033	2.377
1.681	1.366	1.389
1.478	1.244	2.271
1.513	1.245	1.512
1.574	1.446	1.41
1.659	1.134	1.339
1.448	1.78	1.445
2.492	1.898	1.308
2.118	1.407	1.595
1.82	1.333	2.568
1.792	1.57	1.567
1.289	1.42	1.61
1.609	1.279	1.656
1.39	1.775	1.598
1.183	1.512	1.553
1.398	2.101	1.177
1.635	1.669	2.657
1.44	1.918	1.99
1.726	2.374	2.911
2.912	1.826	3.013
2.062	1.774	3.191
1.374	1.199	3.186
2.713	1.137	2.458
1.823	2.852	1.381
2.223	2.23	1.356
2.068	2.669	1.333
2.642	1.512	1.531
1.58	1.277	2.562
1.875	1.665	1.713
1.317	1.742	1.434
2.246	1.135	1.586
1.232	2.389	1.403
1.498	1.385	3.413
1.154	2.027	1.663
3.206	1.517	1.277
2.206	1.873	2.392
1.776	1.876	2.229
3.128	1.886	2.132
3.001	1.915	1.809
1.658	2.374	1.651
1.303	1.686	1.375
2.708	1.521	1.435
2.013	1.412	2.081
3.128	1.476	1.662
1.2	1.849	1.953
2.353	1.284	2.745
1.719	1.814	1.678
1.352	2.01	1.761
1.737	1.986	2.839
2.573	2.228	3.515
1.785	2.254	1.972
3.356	1.792	1.507
1.273	1.555	2.474
1.864	1.52	1.792
1.223	1.552	2.482
1.923	2.124	1.989
2.442	1.968	1.65
1.311	1.902	1.376
2.065	1.291	1.71
2.111	1.119	1.415
1.975	1.46	2.616
1.789	2.314	1.736
1.681	1.834	1.444
2.087	1.58
1.295	1.48
1.194	1.758
1.375	1.62
1.903	2.259
1.093	1.709
1.818	2.302
2.86	2.26
1.256	1.181
1.436
1.187
1.911
2.978
2.133
1.36
2.53
1.42
1.188
2.094
3.584
1.206
1.569
1.588
2.915
1.171
2.102
1.838
1.496

## Sheet: Ext. Data Fig 10H
	GFP	WT	ΔIDR			Kruskal-Wallis test
rep I	0.988251	1.04782	0.940526			P value	0.0714
rep II	0.992269	0.974219	0.963137			Exact or approximate P value?	Exact
rep III	1.01948	0.997096	0.922607			P value summary	ns
						Do the medians vary signif. (P < 0.05)?	No
						Number of groups	3
						Kruskal-Wallis statistic	5.422
						Data summary
						Number of treatments (columns)	3
						Number of values (total)	9
						Number of families	1
						Number of comparisons per family	3
						Alpha	0.05
						Dunn's multiple comparisons test	Mean rank diff,	Significant?	Summary	Adjusted P Value
						GFP vs. GFP-TNS1 WT	-0.3333	No	ns	>0,9999	A-B
						GFP vs. GFP-TNS1 IDR	4.333	No	ns	0.1579	A-C
						GFP-TNS1 WT vs. GFP-TNS1 IDR	4.667	No	ns	0.1107	B-C
						Test details	Mean rank 1	Mean rank 2	Mean rank diff,	n1	n2
						GFP vs. GFP-TNS1 WT	6.333	6.667	-0.3333	3	3
						GFP vs. GFP-TNS1 IDR	6.333	2	4.333	3	3
						GFP-TNS1 WT vs. GFP-TNS1 IDR	6.667	2	4.667	3	3

## Sheet: Ext. Data Fig 10I
Time (min)	GFP			GFP-TNS1 WT			GFP-TNS1 ΔIDR
0	1	1	1	1	1	1	1	1	1
10	2.1352	2.1664	2.0988	2.2178	2.085	2.1241	2.1626	2.1897	1.9926
20	3.7329	3.6405	3.486	3.7899	3.6319	3.4887	3.6145	3.6649	3.3265
30	5.7343	5.5342	5.2967	5.7721	5.6235	5.1846	5.5145	5.5337	4.9129
40	7.2778	7.6427	7.6735	7.9057	7.2413	7.0354	7.9019	7.5987	6.2384
50	8.1327	9.5147	10.1978	9.7729	8.1681	8.6711	10.5442	9.4955	7.0458
60	8.5564	10.8979	12.3731	11.1636	8.6512	9.9593	12.8485	11.0296	7.4843
							GFP	WT	ΔIDR		Friedman test
						rep I	0.1595	0.1522	0.1549		P value	0.3611
						rep II	0.08861	0.08405	0.09111		Exact or approximate P value?	Exact
						rep III	0.09978	0.1119	0.1136		P value summary	ns
											Are means signif. different? (P < 0.05)	No
											Number of groups	3
											Friedman statistic	2.667
											Data summary
											Number of treatments (columns)	3
											Number of subjects (rows)	3
											Number of families	1
											Number of comparisons per family	3
											Alpha	0.05
											Dunn's multiple comparisons test	Rank sum diff,	Significant?	Summary	Adjusted P Value
											GFP vs. GFP-TNS1 WT	2	No	ns	>0,9999	A-B
											GFP vs. GFP-TNS1 IDR	-2	No	ns	>0,9999	A-C
											GFP-TNS1 WT vs. GFP-TNS1 IDR	-4	No	ns	0.3074	B-C
											Test details	Rank sum 1	Rank sum 2	Rank sum diff,	n1	n2
											GFP vs. GFP-TNS1 WT	6	4	2	3	3
											GFP vs. GFP-TNS1 IDR	6	8	-2	3	3
											GFP-TNS1 WT vs. GFP-TNS1 IDR	4	8	-4	3	3

## Sheet: Ext. Data Fig 10J
GFP			GFP-TNS1 WT			GFP-TNS1 ΔIDR					Kruskal-Wallis test
rep I	rep II	rep III	rep I	rep II	rep III	rep I	rep II	rep III			P value	<0,0001
0.318628	0.818509	1.02215	0.288032	0.235646	0.29081	0.524975	0.156605	0.284407			Exact or approximate P value?	Approximate
0.738204	0.587081	0.631949	0.239017	0.162295	0.407125	0.329343	0.354302	0.314333			P value summary	****
0.75984	0.760575	0.501575	0.301455	0.156903	0.225013	0.202239	0.420736	0.206315			Do the medians vary signif. (P < 0.05)?	Yes
0.492638	0.582862	0.618418	0.278243	0.249321	0.244815	0.612665	0.346608	0.32442			Number of groups	3
0.452002	0.436198	0.43378	0.327751	0.155475	0.317395	0.407331	0.696797	0.363454			Kruskal-Wallis statistic	244.6
0.354648	0.68343	0.59971	0.278135	0.365076	0.238104	0.557521	0.383135	0.269544
0.434664	0.782101	0.432056	0.199117	0.221643	0.214484	0.199799	0.304967	0.280626			Data summary
0.425922	0.242036	0.69244	0.233751	0.159666	0.223268	0.134313	0.388207	0.406288			Number of treatments (columns)	3
0.39423	0.421727	0.542484	0.200993	0.185362	0.269289	0.435879	0.233266	0.384229			Number of values (total)	490
0.550912	0.336294	0.269619	0.350978	0.126714	0.132565	0.404202	0.346334	0.409255
0.28932	0.39594	0.575627	0.296171	0.187687	0.247006	0.654457	0.353799	0.387647
0.777272	0.286063	0.729264	0.303314	0.307894	0.346898	0.704684	0.263973	0.366531			Number of families	1
0.269237	0.589612	0.394388	0.354297	0.255965	0.295423	0.410284	0.491934	0.275923			Number of comparisons per family	3
0.61517	0.509917	0.482237	0.339497	0.163518	0.26334	0.177255	0.361441	0.332624			Alpha	0.05
0.422941	0.324026	0.414618	0.429091	0.21921	0.226821	0.476803	0.298139	0.36734
0.40256	0.508396	0.637267	0.230689	0.243716	0.279895	0.341819	0.395483	0.327629			Dunn's multiple comparisons test	Mean rank diff,	Significant?	Summary	Adjusted P Value
0.641829	0.603664	0.592154	0.215266	0.049942	0.350615	0.457134	0.639376	0.29541			GFP vs. GFP-TNS1 WT	242.8	Yes	****	<0,0001	A-B
0.53882	0.504072	0.549769	0.275278	0.167092	0.14571	0.507121	0.410586	0.398945			GFP vs. GFP-TNS1 IDR	141.2	Yes	****	<0,0001	A-C
0.535227	0.541253	0.800401	0.170442	0.191102	0.354935	0.218605	0.433645	0.184889			GFP-TNS1 WT vs. GFP-TNS1 IDR	-101.5	Yes	****	<0,0001	B-C
0.434149	0.539701	0.627175	0.354439	0.273841	0.141573	0.39359	0.171926	0.416036
0.528057	0.407292	0.583697	0.390098	0.102653	0.198507	0.310105	0.406675	0.393348			Test details	Mean rank 1	Mean rank 2	Mean rank diff,	n1	n2
0.357361	0.608198	0.562501	0.209614	0.172657	0.374109	0.364021	0.291775	0.302204			GFP vs. GFP-TNS1 WT	370.7	127.9	242.8	170	159
0.510436	0.355142	0.482786	0.388179	0.194491	0.24596	0.471284	0.44886	0.388195			GFP vs. GFP-TNS1 IDR	370.7	229.4	141.2	170	161
0.203269	0.601928	0.572112	0.39397	0.219449	0.203246	0.461185	0.230372	0.236892			GFP-TNS1 WT vs. GFP-TNS1 IDR	127.9	229.4	-101.5	159	161
0.446591	0.362288	0.526585	0.432825	0.243049	0.255718	0.326349	0.202581	0.319042
0.342349	0.338684	0.29849	0.261933	0.266175	0.187135	0.552512	0.19419	0.32626
0.491381	0.367062	0.841011	0.210013	0.205844	0.236898	0.33145	0.209677	0.224567
0.39086	0.340482	0.43036	0.248875	0.293126	0.180751	0.357163	0.378305	0.314512
0.16766	0.365429	0.995834	0.31333	0.260147	0.36195	0.202272	0.425804	0.407672
0.38636	0.440361	0.481443	0.492881	0.267588	0.245516	0.460594	0.329296	0.325993
0.641818	0.441971	0.863802	0.4218	0.202929	0.328625	0.295371	0.109599	0.308787
0.390486	0.415904	0.387311	0.186606	0.177643	0.188797	0.179602	0.235646	0.329675
0.386612	0.377753	0.348111	0.358774	0.380342	0.212885	0.229199	0.274489	0.334941
0.4823	0.381204	0.715119	0.248999	0.371292	0.293707	0.32955	0.378744	0.206965
0.498362	0.444515	0.447532	0.2185	0.190529	0.235983	0.131544	0.361862	0.31318
0.63446	0.634162	0.586115	0.236063	0.279907	0.267728	0.576087	0.439528	0.303314
0.317592	0.398657	0.492372	0.191589	0.323785	0.168168	0.219337	0.230819	0.278325
0.713606	0.480759	0.568899	0.193677	0.306134	0.150404	0.670313	0.208298	0.373817
0.432223	0.914638	0.285286	0.215098	0.194652	0.24115	0.422512	0.287183	0.271449
0.450183	0.455502	0.562282	0.227217	0.220271	0.382829	0.289214	0.417911	0.238986
0.556037	0.567043	0.507352	0.245543	0.267157	0.151452	0.582515	0.357726	0.325148
0.738428	0.733553	0.497583	0.432691	0.147513	0.238526	0.491368	0.310657	0.422471
0.643187	0.471483	0.375612	0.267974	0.198731	0.188511	0.522441	0.343855	0.243569
0.542736	0.51355	0.605041	0.226047	0.197646	0.197835	0.435206	0.318787
0.629082	0.749135	0.421185	0.153928	0.178692	0.235562	0.491378	0.362528
0.633319	0.581253	0.657096	0.32351	0.30405	0.472409	0.367875	0.303188
0.714583	0.401951	0.688938	0.152283	0.264706	0.346766	0.380018	0.08187
0.454263		0.624388	0.288239	0.225489	0.311112	0.385526	0.14464
0.794509		0.476516	0.142313		0.250952	0.639255	0.591584
0.539694		0.409089	0.20651		0.339141		0.410832
0.543631		0.876219	0.127191		0.315336		0.500499
0.507613		0.686464	0.222381		0.215011		0.148833
0.598499		0.474406	0.207701		0.373583		0.337282
0.864968		0.363371	0.363146		0.259717		0.249376
0.488854		0.527854	0.379553		0.351207		0.297303
0.676158		0.480811	0.210579				0.410199
0.724561		0.780762					0.295267
0.732799		0.667692					0.340236
		0.517071					0.401406
		0.666292					0.443741
		0.601977					0.097366
		0.573266					0.29363
		0.470557					0.377251
		0.594799					0.346214
		0.705941					0.423862
							0.401462
							0.289956
							0.366877
							0.328132

## Sheet: Ext. Data Fig 10K
GFP			GFP-TNS1 WT			GFP-TNS1 ΔIDR					Kruskal-Wallis test
rep I	rep II	rep III	rep I	rep II	rep III	rep I	rep II	rep III			P value	<0,0001
0.322006	0.094342	0.044564	0.498097	0.7427	0.513309	0.443856	0.140741	0.733993			Exact or approximate P value?	Approximate
0.341141	0.300958	0.080755	0.140126	0.158126	0.569765	0.572659	0.318631	0.90006			P value summary	****
0.025312	0.398511	0.147444	0.232985	0.268012	0.547472	0.624327	0.150984	0.815024			Do the medians vary signif. (P < 0.05)?	Yes
0.439331	0.323737	0.202269	0.189043	0.108677	0.829165	0.222975	0.733534	0.171235			Number of groups	3
0.218998	0.26285	0.246479	0.257122	0.066832	0.495213	0.196534	0.315446	0.654837			Kruskal-Wallis statistic	36.21
0.077997	0.246666	0.146042	0.262089	0.296056	0.408312	0.481113	0.251258	0.657421
0.578125	0.152473	0.510085	0.168783	0.247869	0.360917	0.156693	0.525067	0.541121			Data summary
0.408605	0.105623	0.312339	0.477844	0.184577	0.15593	0.510892	0.258653	0.307179			Number of treatments (columns)	3
0.298174	0.459781	0.228746	0.083536	0.15134	0.169529	0.553409	0.598125	0.212979			Number of values (total)	490
0.200919	0.43005	0.458356	0.361993	0.866817	0.223049	0.390307	0.698398	0.140121
0.256486	0.381623	0.087106	0.382736	0.380168	0.038578	0.091317	0.324162	0.260771
0.070559	0.276089	0.20804	0.311135	0.335595	0.092291	0.460875	0.575806	0.540426			Number of families	1
0.410156	0.439868	0.393503	0.180116	0.336274	0.848546	0.231331	0.60131	0.259385			Number of comparisons per family	3
0.139924	0.070652	0.079677	0.103237	0.197247	0.309431	0.282793	0.4413	0.593415			Alpha	0.05
0.379043	0.240883	0.492512	0.431206	0.248218	0.065784	0.11294	0.202715	0.40506
0.207179	0.058981	0.054032	0.110738	0.38479	0.295324	0.40774	0.187613	0.673645			Dunn's multiple comparisons test	Mean rank diff,	Significant?	Summary	Adjusted P Value
0.129803	0.367381	0.024183	0.143911	0.249839	0.696363	0.253425	0.204786	0.219403			GFP vs. GFP-TNS1 WT	-32.73	No	ns	0.1085	A-B
0.219554	0.106026	0.172002	0.166978	0.520445	0.105497	0.541333	0.335382	0.505001			GFP vs. GFP-TNS1 IDR	-92.64	Yes	****	<0,0001	A-C
0.336995	0.433435	0.143752	0.211964	0.330832	0.382263	0.532502	0.309698	0.652303			GFP-TNS1 WT vs. GFP-TNS1 IDR	-59.91	Yes	***	0.0005	B-C
0.369472	0.468253	0.275997	0.681887	0.453991	0.220364	0.43908	0.606188	0.496813
0.560597	0.169077	0.130607	0.075338	0.325673	0.196206	0.44227	0.168379	0.454443			Test details	Mean rank 1	Mean rank 2	Mean rank diff,	n1	n2
0.446208	0.090147	0.080666	0.066094	0.359073	0.244305	0.639147	0.489137	0.757785			GFP vs. GFP-TNS1 WT	204.4	237.2	-32.73	170	159
0.148588	0.102467	0.039037	0.081387	0.514656	0.123035	0.374589	0.040392	0.414869			GFP vs. GFP-TNS1 IDR	204.4	297.1	-92.64	170	161
0.11632	0.169321	0.077093	0.65714	0.10751	0.669294	0.388933	0.652765	0.130427			GFP-TNS1 WT vs. GFP-TNS1 IDR	237.2	297.1	-59.91	159	161
0.254136	0.157843	0.083833	0.244249	0.214806	0.358444	0.506473	0.517162	0.667083
0.361573	0.128551	0.281917	0.172206	0.070315	0.255571	0.345668	0.576879	0.489254
0.390193	0.125676	0.130035	0.168187	0.38543	0.137649	0.419734	0.246299	0.76531
0.28645	0.684287	0.076009	0.174711	0.277503	0.599187	0.152148	0.310418	0.470222
0.484934	0.157229	0.248242	0.165311	0.109465	0.229039	0.350655	0.545675	0.302631
0.658229	0.179159	0.055317	0.511588	0.351628	0.504351	0.343383	0.429128	0.289325
0.670049	0.538492	0.293539	0.643514	0.632783	0.167109	0.555708	0.135761	0.084482
0.294874	0.154612	0.230428	0.294177	0.37537	0.247199	0.69675	0.141781	0.256386
0.151736	0.108853	0.048523	0.257598	0.285096	0.535117	0.415553	0.167269	0.515415
0.4398	0.090334	0.177783	0.411885	0.502422	0.727759	0.162656	0.305505	0.362799
0.641602	0.151297	0.527571	0.585608	0.325344	0.763946	0.507497	0.584363	0.130971
0.189863	0.132054	0.321499	0.260488	0.601569	0.157698	0.273593	0.348843	0.625096
0.240173	0.140978	0.77217	0.413931	0.067235	0.156198	0.663509	0.815413	0.506493
0.175325	0.735601	0.525764	0.272389	0.158477	0.581971	0.120257	0.006767	0.526902
0.138426	0.151227	0.023827	0.143147	0.23873	0.098807	0.328065	0.294118	0.184371
0.324835	0.614697	0.473764	0.064672	0.108497	0.040153	0.386295	0.38319	0.853535
0.147576	0.166657	0.090488	0.761708	0.324377	0.064192	0.259535	0.651084	0.084702
0.253941	0.28668	0.369312	0.25977	0.232127	0.382895	0.602941	0.613987	0.269361
0.536775	0.107498	0.056055	0.318738	0.577476	0.090068	0.656296	0.067354	0.516812
0.191183	0.682874	0.103283	0.039297	0.023248	0.212809	0.166634	0.184516
0.266306	0.468596	0.191957	0.625443	0.468815	0.163574	0.283853	0.111306
0.424918	0.258161	0.262777	0.090284	0.34686	0.306789	0.628826	0.671363
0.172979	0.071129	0.078988	0.305823	0.1438	0.117848	0.441866	0.126586
0.322095		0.134361	0.28456	0.10002	0.196437	0.604965	0.122487
0.182566		0.411352	0.123542		0.245171	0.352404	0.347901
0.122703		0.176044	0.591742		0.687361		0.519761
0.155641		0.080748	0.165356		0.567769		0.472919
0.485271		0.210818	0.250751		0.317631		0.311138
0.697392		0.59323	0.313575		0.284987		0.386737
0.34174		0.200174	0.4291		0.519025		0.205109
0.387951		0.202564	0.344982		0.633541		0.159402
0.340144		0.021402	0.196274				0.778593
0.269141		0.061789					0.49447
0.416887		0.392932					0.531726
		0.279878					0.323675
		0.483071					0.446878
		0.233497					0.13852
		0.122032					0.283678
		0.139871					0.481751
		0.367857					0.100202
		0.504358					0.345159
							0.092782
							0.094768
							0.231472
							0.405355
