# Supplementary material for: Adhesion-derived condensates control component availability to regulate adhesion dynamics
Source: Nat Commun. 2026 Jun 5;17:7222. doi: 10.1038/s41467-026-74001-3 (PMC13396368; doi:10.1038/s41467-026-74001-3)
Supplement: Supplementary file 17 — Source Data [file 41467_2026_74001_MOESM17_ESM.zip › Source Data files/Source Data - Supplementary Figure 11.xlsx]

## Sheet: Ext. Data Fig 11A
CTRL												ARS														Friedman test	CTRL
0			20			40			60			0			20			40			60					P value	<0,0001
rep I	rep II	rep III	rep I	rep II	rep III	rep I	rep II	rep III	rep I	rep II	rep III	rep I	rep II	rep III	rep I	rep II	rep III	rep I	rep II	rep III	rep I	rep II	rep III			Exact or approximate P value?	Approximate
1	1	1	0.900332	0.943087	0.981576	0.763787	1.02309	1.13024	0.663123	0.998926	1.17471	1	1	1	1.05486	1.52333	0.926188	0.989418	1.42324	0.762386	0.860206	0.90014	0.927199			P value summary	****
1	1	1	0.851596	1.05362	1.11547	0.717416	1.00873	0.805556	0.620531	1.02369	0.892157	1	1	1	0.979989	0.839371	1.07958	0.776095	0.563444	0.83564	1.00865	0.815566	0.588235			Are means signif. different? (P < 0.05)	Yes
1	1	1	1.25199	0.882244	1.01907	1.15437	0.846546	1.06242	1.04162	0.700974	0.814911	1	1	1	0.886747	1.07465	1.04093	0.788755	0.714016	1.10258	0.384337	0.582677	1.11622			Number of groups	4
1	1	1	1.21955	1.03486	0.944625	1.05128	0.956207	0.824104	1.02244	0.818452	0.72367	1	1	1	0.667539	1.04026	0.803522	0.350262	0.827857	0.341983	0.259162	0.748727	0.29101			Friedman statistic	74.28
1	1	1	1.30959	0.945801	1.29069	0.988817	0.979154	1.23872	0.997646	0.910066	1.03027	1	1	1	0.841116	0.908808	1.07896	0.623007	0.643161	0.737961	0.564351	0.567828	0.616486
1	1	1	1.05936	1.02025	1.16266	0.869347	1.19704	1.10759	0.736809	1.08801	1.05	1	1	1	0.855879	0.925215	1.09788	0.689423	0.632363	1.20881	0.726928	0.635341	1.02732			Data summary
1	1	1	1.04883	0.905619	1.11577	0.855013	0.848184	1.14182	0.828923	0.715927	0.927641	1	1	1	0.914879	0.791711	0.98292	0.766086	0.403716	1.0549	0.629021	0.25652	0.902806			Number of treatments (columns)	4
1	1	1	1.04436	1.10131	0.947087	0.940086	1.04633	0.870392	0.847071	0.938599	0.813317	1	1	1	0.72116	1.04992	1.08875	0.576793	0.6108	1.00908	0.48752	0.498217	0.816052			Number of subjects (rows)	81
1	1	1	0.951299	0.86863	1.10479	0.992208	0.810192	0.773261	0.70974	0.71295	0.711834	1	1	1	0.702104	1.08445	1.05799	0.36268	0.772258	1.06918	0.311185	0.68781	1.07426
1	1	1	0.972498	0.891146	1.02024	0.928765	1.05534	0.677519	0.834085	0.873968	0.649362	1	1	1	0.837666	0.860775	1.16607	0.68514	0.4204	0.950134	0.668955	0.325363	0.601959
1	1	1	1	0.940865	0.965826	0.773167	0.909091	0.905109	0.750711	0.85481	0.736231	1	1	1	0.626083	0.959828	1.25747	0.44974	0.76053	0.698851	0.404246	0.75351	0.293487			Number of families	1
1	1	1	0.790281	0.935863	0.672458	0.832481	1.03433	0.571186	0.696931	1.01355	0.575847	1	1	1	0.79171	0.896367	0.954255	0.698927	0.687189	0.776064	0.583211	0.617208	0.642553			Number of comparisons per family	6
1	1	1	1.00758	1.34803	0.942586	1.0245	1.11561	0.845931	0.826138	0.821216	0.753408	1	1	1	0.893568	0.867352	1.07005	0.760528	0.62284	1.04378	0.523369	0.679355	1.02452			Alpha	0.05
1	1	1	1.0956	0.898859	1.06235	0.960989	0.991701	1.24309	0.856593	0.950207	1.05051	1	1	1	0.688934	0.898845	1.11022	0.54564	1.02342	0.962903	0.484447	0.960974	0.686559
1	1	1	0.993337	0.930421	0.914857	0.929081	0.893743	0.940052	0.882437	0.971413	0.913119	1	1	1	0.831517	0.652482	0.95333	0.402816	0.405437	0.888187	0.269301	0.365248	0.729217			Dunn's multiple comparisons test	Rank sum diff,	Significant?	Summary	Adjusted P Value
1	1	1	0.941982	1.10531	1.09689	0.787027	1.14317	1.08304	0.79027	0.990426	0.979239	1	1	1	0.864742	0.886154	0.869565	0.795329	0.627949	0.467995	0.645151	0.618974	0.282005			ctrl 0 vs. ctrl 20	-7.5	No	ns	>0,9999	A-B
1	1	1	1.09567	0.963625	0.917275	0.916151	0.989997	0.767234	0.829488	0.656259	0.844282	1	1	1	0.780034	0.802923	1.04342	0.663283	0.526714	0.647759	0.644247	0.494456	0.347339			ctrl 0 vs. ctrl 40	41	No	ns	0.0755	A-C
1	1	1	1.00208	1.16413	1.08091	0.842471	0.912814	1.05683	0.807078	0.725411	0.961705	1	1	1	0.945399	0.945681	0.951697	0.727607	0.787177	0.910295	0.716564	0.71772	0.742479			ctrl 0 vs. ctrl 60	118.5	Yes	****	<0,0001	A-D
1	1	1	1.19567	0.912042	0.816505	1.12016	0.746186	0.935682	0.957978	0.501785	0.844644	1	1	1	0.898294	1.02172	0.711694	0.776514	1.11513	0.573253	0.8364	1.32151	0.159946			ctrl 20 vs. ctrl 40	48.5	Yes	*	0.019	B-C
1	1	1	0.903332	0.982728	1.21902	0.873839	0.863311	1.44057	0.805571	0.737344	1.00405	1	1	1	0.894464	0.451902	1.0672	0.849861	0.205817	1.28747	0.752688	0.281133	1.15467			ctrl 20 vs. ctrl 60	126	Yes	****	<0,0001	B-D
1	1	1	0.84064	1.02911	1.07482	0.71327	0.934304	0.997269	0.661137	0.86237	1.13271	1	1	1	0.890485	0.951697	0.962264	0.790305	0.853003	0.821905	0.765889	0.839948	0.73769			ctrl 40 vs. ctrl 60	77.5	Yes	****	<0,0001	C-D
1	1	1	0.916273	1.02961	1.13683	0.739802	0.980122	0.770015	0.67368	0.852738	0.799127	1	1	1	0.701285	0.860314	0.993073	0.540685	0.522541	0.82027	0.557816	0.471995	0.762669
1	1	1	0.680392	0.913125	0.979321	0.772059	1.02896	0.902469	0.776961	0.99673	0.804012	1	1	1	0.898139	0.910855	0.957251	0.648397	0.705276	0.878247	0.541365	0.606428	0.750541			Test details	Rank sum 1	Rank sum 2	Rank sum diff,	n1	n2
1	1	1	0.666047	1.00916	1.0674	0.575814	0.986262	0.942466	0.508837	0.964511	0.971507	1	1	1	0.794484	1.02658	0.993738	0.487544	0.500511	0.805877	0.463078	0.605317	0.746146			ctrl 0 vs. ctrl 20	240.5	248	-7.5	81	81
	1	1		1.17925	0.993121		1.10966	1.01032		0.806833	1.2399	1	1	1	0.866492	0.874604	1.14067	0.666492	0.777707	0.867569	0.666492	0.69316	0.814597			ctrl 0 vs. ctrl 40	240.5	199.5	41	81	81
	1	1		1.00238	1.18826		1.13369	1.05872		1.03446	1.01727	1	1	1	0.863014	0.707439	1.1167	0.726379	0.498288	0.964361	0.65929	0.429816	0.861635			ctrl 0 vs. ctrl 60	240.5	122	118.5	81	81
	1			0.90568			0.90568			0.865112		1	1	1	0.851134	0.87784	1.1032	0.681419	0.644057	0.914435	0.671544	0.572605	0.598955			ctrl 20 vs. ctrl 40	248	199.5	48.5	81	81
	1			1.09756			1.06446			0.998258		1	1	1	0.932034	0.554117	0.951432	0.5913	0.246068	0.663761	0.542818	0.255319	0.553549			ctrl 20 vs. ctrl 60	248	122	126	81	81
	1			1.31111			1.15278			1.18333		1	1	1	0.841007	0.731299	0.935868	0.540908	0.35368	0.953533	0.431931	0.301616	0.666283			ctrl 40 vs. ctrl 60	199.5	122	77.5	81	81
	1			0.831162			0.888124			0.461281		1	1	1	0.884808	0.922913	1.13172	0.702504	0.715453	0.996188	0.671452	0.595382	0.670479
	1			0.972483			0.834552			0.727621		1	1	1	0.960879	1.05828	0.997367	0.834951	0.667397	0.580669	0.802113	0.565732	0.39639
												1	1	1	0.834094	0.7184	0.895702	0.68229	0.3412	0.3826	0.644961	0.2872	0.203878
												1	1	1	0.523023	1.14406	1.15956	0.245873	0.865169	0.975052	0.457863	0.796549	0.60447			Friedman test	ARS
												1	1	1	0.868166	0.820274	1.0185	0.695231	0.308544	1.07689	0.695618	0.335989	0.923931			P value	<0,0001
												1	1	1	0.46242	0.833333	0.833245	0.404675	0.607287	0.517678	0.345096	0.566464	0.21847			Exact or approximate P value?	Approximate
												1	1	1	0.927052	0.588545	1.17786	0.467325	0.321264	0.989507	0.395137	0.278473	0.778069			P value summary	****
													1	1		0.832161	1.15658		0.774539	1.03596		0.689112	0.775			Are means signif. different? (P < 0.05)	Yes
													1	1		0.836293	0.98244		0.656994	1.00627		0.615418	0.992474			Number of groups	4
													1	1		1.09622	1.03301		0.86601	0.722908		0.863054	0.477826			Friedman statistic	228.8
														1			0.677295			0.664681			0.640154
														1			0.950745			0.746689			0.624586			Data summary
														1			1.09585			0.827535			0.61695			Number of treatments (columns)	4
														1			1.07949			0.908492			0.583172			Number of subjects (rows)	119
														1			1.07328			0.962774			0.759796
																										Number of families	1
																										Number of comparisons per family	6
																										Alpha	0.05
																										Dunn's multiple comparisons test	Rank sum diff,	Significant?	Summary	Adjusted P Value
																										ARS 0 vs. ARS 20	47	No	ns	0.1097	I-J
																										ARS 0 vs. ARS 40	177.5	Yes	****	<0,0001	I-K
																										ARS 0 vs. ARS 60	269.5	Yes	****	<0,0001	I-L
																										ARS 20 vs. ARS 40	130.5	Yes	****	<0,0001	J-K
																										ARS 20 vs. ARS 60	222.5	Yes	****	<0,0001	J-L
																										ARS 40 vs. ARS 60	92	Yes	****	<0,0001	K-L
																										Test details	Rank sum 1	Rank sum 2	Rank sum diff,	n1	n2
																										ARS 0 vs. ARS 20	421	374	47	119	119
																										ARS 0 vs. ARS 40	421	243.5	177.5	119	119
																										ARS 0 vs. ARS 60	421	151.5	269.5	119	119
																										ARS 20 vs. ARS 40	374	243.5	130.5	119	119
																										ARS 20 vs. ARS 60	374	151.5	222.5	119	119
																										ARS 40 vs. ARS 60	243.5	151.5	92	119	119

## Sheet: Ext. Data Fig 11B
CTRL												ARS														Friedman test	CTRL
0			20			40			60			0			20			40			60					P value	0.1657
rep I	rep II	rep III	rep I	rep II	rep III	rep I	rep II	rep III	rep I	rep II	rep III	rep I	rep II	rep III	rep I	rep II	rep III	rep I	rep II	rep III	rep I	rep II	rep III			Exact or approximate P value?	Approximate
1	1	1	1.42528	0.998421	1.01245	1.65461	1.02299	1.02443	1.71297	0.998816	0.881342	1	1	1	0.953618	0.835751	0.945074	1.12261	0.515597	0.482383	0.992737	0.420736	0.359589			P value summary	ns
1	1	1	1.34353	0.988306	1.02945	1.49224	0.882591	1.0226	1.57518	0.831683	0.96056	1	1	1	0.865013	0.922123	0.822812	0.517569	0.601908	0.517406	0.494405	0.527459	0.280249			Are means signif. different? (P < 0.05)	No
1	1	1	1.14334	0.920548	0.98708	1.20453	0.773275	0.92946	1.25693	0.853736	0.80214	1	1	1	0.812676	0.984612	0.962892	0.427135	0.696686	0.744362	0.384286	0.662324	0.614009			Number of groups	4
1	1	1	1.23632	0.9346	1.05141	1.28146	0.894324	1.04164	1.32987	0.923931	0.982775	1	1	1	0.57645	0.856917	0.657542	0.238952	0.608921	0.217805	0.176816	0.541222	0.052893			Friedman statistic	5.085
1	1	1	1.11234	1.04329	1.11272	1.17343	1.08041	1.11073	1.28932	1.067	1.10134	1	1	1	0.781007	0.692823	0.898893	0.422654	0.252244	0.63262	0.302186	0.160332	0.469799
1	1	1	1.09994	0.863176	1.08275	1.10495	0.828551	1.06959	1.21309	0.75337	1.08657	1	1	1	0.856036	0.874954	1.03332	0.470846	0.42416	0.900646	0.390092	0.31829	0.805698			Data summary
1	1	1	1.11176	0.946869	1.17854	1.21308	0.963874	1.16312	1.33878	1.00886	1.17306	1	1	1	0.914575	0.86763	0.907343	0.564412	0.540525	0.730273	0.43028	0.481524	0.555549			Number of treatments (columns)	4
1	1	1	1.21034	0.963523	1.17163	1.26222	0.959139	1.26001	1.16147	0.899301	1.28476	1	1	1	0.961437	0.753102	1.01103	0.768894	0.3153	0.865025	0.758239	0.24406	0.699586			Number of subjects (rows)	80
1	1	1	1.12004	0.886259	1.05464	1.14011	0.892479	1.12526	1.13754	0.93079	1.16495	1	1	1	0.619772	0.899669	0.87276	0.234658	0.641485	0.675626	0.18316	0.541458	0.433694
1	1	1	1.16647	0.912823	1.02008	1.19174	0.952367	0.923686	1.18847	0.937903	0.944764	1	1	1	0.687675	0.842585	0.949923	0.419073	0.632177	0.703641	0.369282	0.604913	0.445784
1	1	1	1.16054	0.965063	0.965736	1.05562	0.979266	0.969661	0.976457	0.986645	0.915173	1	1	1	0.614997	0.929442	0.914333	0.353345	0.756496	0.381112	0.274281	0.89782	0.10663			Number of families	1
1	1	1	1.17579	1.01228	0.964175	1.19532	1.08514	1.10425	1.18407	1.1632	1.15212	1	1	1	0.935682	0.998699	1.00423	0.762369	0.852859	0.77584	0.636105	0.800621	0.507391			Number of comparisons per family	6
1	1	1	1.22868	1.06731	1.00554	1.31062	1.16208	0.986863	1.37584	1.26684	1.00449	1	1	1	0.959777	0.6526	0.913194	0.929451	0.320065	0.610931	1.00775	0.249813	0.449637			Alpha	0.05
1	1	1	1.29153	1.00499	1.00169	1.57949	1.05018	0.994902	1.85307	1.03409	0.930927	1	1	1	0.615319	0.886148	1.04526	0.438632	0.676232	0.736399	0.3632	0.523764	0.423978
1	1	1	1.23208	0.962189	1.17213	1.36221	0.955196	1.2045	1.30689	0.904311	1.227	1	1	1	0.813964	0.682482	0.933381	0.291538	0.421257	0.684723	0.137522	0.345991	0.486143			Dunn's multiple comparisons test	Rank sum diff,	Significant?	Summary	Adjusted P Value
1	1	1	1.25273	0.961061	0.885855	1.33547	0.956667	0.87472	1.39845	1.02244	0.828516	1	1	1	0.864759	0.852356	0.751201	0.574404	0.593511	0.319084	0.430118	0.505772	0.128188			ctrl 0 vs. ctrl 20	-8	No	ns	>0,9999	A-B
1	1	1	1.1003	0.963383	0.948784	1.06886	0.989998	0.899665	1.10285	1.10746	0.960721	1	1	1	0.753202	0.817374	0.834804	0.503107	0.570106	0.388399	0.422193	0.499396	0.138836			ctrl 0 vs. ctrl 40	-17	No	ns	>0,9999	A-C
1	1	1	1.19565	0.942505	0.995084	1.1918	1.0434	1.02502	1.18198	1.07084	0.971139	1	1	1	0.781465	0.451853	1.00462	0.47587	0.117597	0.960745	0.399474	0.080209	0.907629			ctrl 0 vs. ctrl 60	-35	No	ns	0.1925	A-D
1	1	1	1.18552	0.972843	1.25872	1.31105	0.99511	1.32576	1.25922	1.13743	1.23201	1	1	1	0.785858	0.783721	0.762659	0.582225	0.652277	0.2048	0.522734	0.592905	0.022894			ctrl 20 vs. ctrl 40	-9	No	ns	>0,9999	B-C
1	1	1	1.10315	0.959844	1.03128	1.20352	0.903353	0.997082	1.28067	0.96019	1.00393	1	1	1	0.810683	0.769856	0.896639	0.637296	0.467515	0.66954	0.564504	0.372739	0.55438			ctrl 20 vs. ctrl 60	-27	No	ns	0.5895	B-D
1	1	1	1.09989	0.911426	0.992604	1.2332	0.907541	0.920872	1.30291	1.01044	0.95886	1	1	1	0.907326	0.829829	0.937506	0.760413	0.42321	0.632411	0.693419	0.336945	0.472753			ctrl 40 vs. ctrl 60	-18	No	ns	>0,9999	C-D
1	1	1	1.31845	1.00979	1.13674	1.39999	0.999212	1.21017	1.55383	1.04955	1.30097	1	1	1	0.636503	0.746792	0.916581	0.385113	0.409585	0.75712	0.352375	0.330234	0.586763
1	1	1	1.06587	0.881567	1.04925	1.12893	0.851254	0.966798	1.11959	0.8076	0.976212	1	1	1	0.834038	0.835724	0.94092	0.579038	0.708709	0.731553	0.444602	0.631518	0.587822			Test details	Rank sum 1	Rank sum 2	Rank sum diff,	n1	n2
	1	1		0.900944	0.919366		0.915828	0.890337		0.878618	0.998478	1	1	1	0.662168	0.656804	0.966399	0.345284	0.462619	0.738656	0.250816	0.368295	0.559622			ctrl 0 vs. ctrl 20	185	193	-8	80	80
	1	1		0.884432	0.959704		0.832162	0.976241		0.874064	0.909349	1	1	1	0.770355	0.819282	0.908023	0.425706	0.57962	0.584445	0.314716	0.496148	0.349216			ctrl 0 vs. ctrl 40	185	202	-17	80	80
	1	1		0.863235	0.993976		0.85039	0.738926		0.804808	0.614915	1	1	1	0.77216	0.52185	0.9479	0.573547	0.144816	0.730457	0.485849	0.090177	0.469958			ctrl 0 vs. ctrl 60	185	220	-35	80	80
	1			0.930693			0.893032			0.888968		1	1	1	0.85124	0.731212	0.970481	0.579437	0.314678	0.658342	0.470149	0.23457	0.359343			ctrl 20 vs. ctrl 40	193	202	-9	80	80
	1			0.936338			0.938899			0.998053		1	1	1	0.686619	0.966878	0.951841	0.326843	0.613161	0.55785	0.242744	0.453506	0.265783			ctrl 20 vs. ctrl 60	193	220	-27	80	80
	1			1.02577			1.00151			1.02879		1	1	1	0.735962	0.881748	0.936121	0.473497	0.528417	0.745097	0.377857	0.400544	0.479055			ctrl 40 vs. ctrl 60	202	220	-18	80	80
	1			0.959017			0.888206			0.957943		1	1	1	0.884884	0.6225	0.92205	0.491763	0.295851	0.627159	0.402905	0.249	0.372434
	1			0.95153			1.03402			1.06006		1	1	1	0.828225	0.851458	0.914245	0.662131	0.583647	0.483874	0.608499	0.518747	0.231312
												1	1	1	0.81338	0.733925	0.895926	0.596825	0.227495	0.348106	0.532009	0.141529	0.148344
												1	1	1	0.383729	0.833204	0.869557	0.114823	0.513988	0.548307	0.061031	0.43582	0.302087			Friedman test	ARS
												1	1	1	0.759792	0.546635	0.964685	0.504256	0.206622	0.680068	0.417378	0.139316	0.48614			P value	<0,0001
												1	1	1	0.435056	0.791433	1.08342	0.142772	0.566656	0.621201	0.081184	0.470673	0.218552			Exact or approximate P value?	Approximate
												1	1	1	0.662144	0.725971	1.11753	0.267028	0.449366	0.964199	0.197558	0.340098	0.618376			P value summary	****
													1	1		0.877034	1.04819		0.717553	0.8744		0.616491	0.654169			Are means signif. different? (P < 0.05)	Yes
														1			1.01034			0.91994			0.822349			Number of groups	4
														1			0.826446			0.530134			0.318631			Friedman statistic	326.7
														1			0.833562			0.613676			0.443169
														1			0.996038			0.817922			0.565059			Data summary
														1			0.846708			0.601763			0.336563			Number of treatments (columns)	4
														1			0.932295			0.619467			0.371243			Number of subjects (rows)	117
														1			0.868845			0.68759			0.434198
																										Number of families	1
																										Number of comparisons per family	6
																										Alpha	0.05
																										Dunn's multiple comparisons test	Rank sum diff,	Significant?	Summary	Adjusted P Value
																										ARS 0 vs. ARS 20	100	Yes	****	<0,0001	E-F
																										ARS 0 vs. ARS 40	223	Yes	****	<0,0001	E-G
																										ARS 0 vs. ARS 60	335	Yes	****	<0,0001	E-H
																										ARS 20 vs. ARS 40	123	Yes	****	<0,0001	F-G
																										ARS 20 vs. ARS 60	235	Yes	****	<0,0001	F-H
																										ARS 40 vs. ARS 60	112	Yes	****	<0,0001	G-H
																										Test details	Rank sum 1	Rank sum 2	Rank sum diff,	n1	n2
																										ARS 0 vs. ARS 20	457	357	100	117	117
																										ARS 0 vs. ARS 40	457	234	223	117	117
																										ARS 0 vs. ARS 60	457	122	335	117	117
																										ARS 20 vs. ARS 40	357	234	123	117	117
																										ARS 20 vs. ARS 60	357	122	235	117	117
																										ARS 40 vs. ARS 60	234	122	112	117	117

## Sheet: Ext. Data Fig 11C
Pop-tag			TNS1			TNS2					Kruskal-Wallis test
rep I	rep II	rep III	rep I	rep II	rep III	rep I	rep II	rep III			P value	<0,0001
2.74988	0.47016	0.0637411	5.73416	10.1061	6.06846	1.15316	0.444707	1.02759			Exact or approximate P value?	Approximate
0.467802	0.437034	0.596327	3.347	4.91653	2.12459	1.17297	0.402353	2.13711			P value summary	****
0.594151	0.608431	1.4095	10.6796	9.09122	0.893161	2.23094	0.151624	1.98365			Do the medians vary signif. (P < 0.05)?	Yes
1.01272	0.925455	0.173833	3.5746	16.727	4.18338	2.69196	0.685597	2.41171			Number of groups	3
1.2953	0.386195	0.648409	2.00243	5.9739	2.20555	2.27789	2.4825	1.27804			Kruskal-Wallis statistic	182.9
0.269754	1.30824	1.31739	5.64485	5.00931	1.95379	2.02447	0.678644	1.74239
3.37641	0.751916	0.145856	6.21513	16.2098	1.00147	2.48445	0.275417	0.93133			Data summary
0.755042	0.703501	2.54995	3.9107	5.16329	2.07181	1.13441	1.17113	1.68536			Number of treatments (columns)	3
1.85523	1.98587	2.19283	6.59208	4.69004	2.18343	0.981536	1.91601	0.241606			Number of values (total)	331
1.10062	1.07381	0.334812	6.21885	3.70752	14.5755	1.80181	2.8966	1.23319
0.570257	0.459654	0.14472	6.16754	3.61084	3.05273	0.422686	0.825874	1.4502
0.511521	1.43865	1.23172	5.67107	5.56184	8.00071	2.33711	1.35379	0.959996			Number of families	1
0.775015	0.995102	0.154914	16.1223	7.42717	3.04642	1.25506	1.75755	0.424894			Number of comparisons per family	3
0.316074	0.653924	2.11625	4.19449	3.4147	1.05598	0.478634	0.780304	1.59806			Alpha	0.05
0.974711	1.33495	0.269838	1.93519	6.40811	9.06646	1.21499	1.35515	2.25595
0.590686	0.689553	0.89694	3.20773	5.51065	8.69908	0.683105	1.3785	0.669435			Dunn's multiple comparisons test	Mean rank diff,	Significant?	Summary	Adjusted P Value
0.584908	2.24725	2.15178	3.01371	5.1894	1.51695	0.599044	0.785682	2.37228			Pop vs. TNS1	-165.4	Yes	****	<0,0001	A-B
0.672051	0.651632	1.92729	7.33499	2.4793	17.3293	1.59754	2.46207	2.13053			Pop vs. TNS2	-37.49	Yes	*	0.012	A-C
0.696583	0.633648	0.124238	1.11328	3.76754	1.23589	1.1889	3.26909	0.330236			TNS1 vs. TNS2	127.9	Yes	****	<0,0001	B-C
1.22474	1.59758	0.467228	6.41231	1.51853	1.44787	0.997578	1.71645	2.24614
1.32005	0.606476	0.316498	4.58316	4.32947	2.80021	0.23551	0.915229	0.35439			Test details	Mean rank 1	Mean rank 2	Mean rank diff,	n1	n2
1.6186	1.32466	2.11462	5.97213	8.75957	2.73258	1.59088	2.04058	0.309008			Pop vs. TNS1	95.84	261.3	-165.4	104	115
1.34924	0.357177	0.93328	8.19047	3.61999	1.55156	0.777021	1.74506	1.13359			Pop vs. TNS2	95.84	133.3	-37.49	104	112
0.626827	1.88389	2.18443	8.51871	8.66793	5.30437	2.1843	0.145962	0.394021			TNS1 vs. TNS2	261.3	133.3	127.9	115	112
0.557791	1.25797	0.548743	4.18305	5.7612	2.16383	1.93982	0.383725	1.56129
0.559808	0.385921	0.528064	11.5066	4.78622	6.52777	1.38184	0.332604	1.31774
0.553175	1.86118	0.436965	13.1726	7.32736	2.7063	0.555255	1.39937	1.17624
1.02709	0.742585	0.551154	2.80608	2.57029	1.7509	1.43093	1.47179	0.798834
	2.03317	0.454729	0.633218	9.20272	1.41859	0.64436	1.89051	1.84341
	0.154061	1.14641	3.68194	8.93583	9.73997	1.9527	2.67315	1.06042
	0.683021	0.487855	1.79164	5.50789	5.74085	3.28248	0.749951
	0.650319	1.25297	9.02581	9.67637	8.72103	2.13814	0.387789
	0.372434	0.899848		11.24	2.14859	0.62546	1.9212
	0.813627	0.430576		4.07813	15.2791		0.817974
	1.66341	0.35231		9.557	3.36901		0.60102
	0.166486	1.45507		6.25851	3.03346		1.12517
	0.470084			4.30714	1.63292		1.57253
	0.231576			3.77444	5.97555		2.13366
	1.33083			2.48806	8.90439		2.4866
	0.158962			6.45427	4.33227		0.406696
					3.76321		0.5222
					2.22119		1.16747
					3.5551		2.54635
							0.638999
							0.880138
							0.986393
							0.51579
							0.618972
							1.82543

## Sheet: Ext. Data Fig 11E
ARS														Friedman test
0			20			40			60					P value	<0,0001
rep I	rep II	rep III	rep I	rep II	rep III	rep I	rep II	rep III	rep I	rep II	rep III			Exact or approximate P value?	Approximate
1	1	1	0.981854	0.541892	0.335452	1.25835	0.381617	0.941983	1.15316	0.444707	1.02759			P value summary	****
1	1	1	0.947828	0.343725	2.03215	1.08085	0.37174	2.47373	1.17297	0.402353	2.13711			Are means signif. different? (P < 0.05)	Yes
1	1	1	1.21996	0.428504	0.863925	2.06682	0.796712	0.993199	2.23094	0.151624	1.98365			Number of groups	4
1	1	1	1.74574	0.674544	0.852334	2.55229	0.467055	1.793	2.69196	0.685597	2.41171			Friedman statistic	40.4
1	1	1	1.7968	0.562715	0.699497	2.11067	0.912929	1.11593	2.27789	2.4825	1.27804
1	1	1	1.48735	0.528079	0.923882	3.97573	1.73537	1.43642	2.02447	0.678644	1.74239			Data summary
1	1	1	0.438714	1.08939	0.825289	0.485642	0.551943	0.684061	2.48445	0.275417	0.93133			Number of treatments (columns)	4
1	1	1	0.896207	0.862296	2.12997	1.05351	1.29232	1.47567	1.13441	1.17113	1.68536			Number of subjects (rows)	112
1	1	1	0.561628	1.19136	1.01011	1.88206	1.51898	0.559817	0.981536	1.91601	0.241606
1	1	1	1.11088	1.29759	0.665953	1.07154	2.09926	1.94197	1.80181	2.8966	1.23319
1	1	1	0.388049	1.10017	0.966991	0.484927	1.3997	0.699061	0.422686	0.825874	1.4502			Number of families	1
1	1	1	1.05737	0.808768	1.28047	2.32502	1.2678	1.4276	2.33711	1.35379	0.959996			Number of comparisons per family	6
1	1	1	0.423437	0.53317	0.202341	1.07613	1.61126	0.389552	1.25506	1.75755	0.424894			Alpha	0.05
1	1	1	0.465925	0.87633	0.846626	0.409373	0.60808	1.73127	0.478634	0.780304	1.59806
1	1	1	0.991673	1.28149	1.17678	1.22187	1.97453	1.92174	1.21499	1.35515	2.25595			Dunn's multiple comparisons test	Rank sum diff,	Significant?	Summary	Adjusted P Value
1	1	1	0.946754	1.13587	1.06016	1.25415	1.32632	1.02545	0.683105	1.3785	0.669435			0 vs. 20	40	No	ns	0.2306	A-B
1	1	1	0.718109	0.550045	0.818534	1.10722	0.752421	1.10711	0.599044	0.785682	2.37228			0 vs. 40	-59	Yes	*	0.0136	A-C
1	1	1	1.03929	2.32673	0.918095	0.945098	1.29507	2.00908	1.59754	2.46207	2.13053			0 vs. 60	-65	Yes	**	0.0046	A-D
1	1	1	0.55516	2.32246	0.716623	0.853035	3.45683	0.239345	1.1889	3.26909	0.330236			20 vs. 40	-99	Yes	****	<0,0001	B-C
1	1	1	1.08915	1.14801	1.02156	1.09992	3.63587	1.44184	0.997578	1.71645	2.24614			20 vs. 60	-105	Yes	****	<0,0001	B-D
1	1	1	1.52903	1.64518	0.956578	0.557394	1.95206	0.908795	0.23551	0.915229	0.35439			40 vs. 60	-6	No	ns	>0,9999	C-D
1	1	1	1.09068	1.16147	0.523013	1.30654	1.07617	0.694213	1.59088	2.04058	0.309008
1	1	1	0.722645	0.923806	0.78167	0.769445	1.09584	1.37695	0.777021	1.74506	1.13359			Test details	Rank sum 1	Rank sum 2	Rank sum diff,	n1	n2
1	1	1	1.71609	0.110289	0.474554	2.05804	0.168983	1.06062	2.1843	0.145962	0.394021			0 vs. 20	259	219	40	112	112
1	1	1	0.720954	1.8849	1.76313	2.15051	0.494928	0.850233	1.93982	0.383725	1.56129			0 vs. 40	259	318	-59	112	112
1	1	1	1.19804	0.299468	2.19787	1.39571	0.603505	2.37995	1.38184	0.332604	1.31774			0 vs. 60	259	324	-65	112	112
1	1	1	0.346938	0.763139	1.01878	0.344301	0.893894	1.09116	0.555255	1.39937	1.17624			20 vs. 40	219	318	-99	112	112
1	1	1	0.701484	1.2222	2.03279	1.61758	1.74599	1.6666	1.43093	1.47179	0.798834			20 vs. 60	219	324	-105	112	112
1	1	1	0.471567	1.06688	0.870743	1.11597	1.32031	1.81928	0.64436	1.89051	1.84341			40 vs. 60	318	324	-6	112	112
1	1	1	0.980518	0.837587	0.638736	0.885883	1.40496	2.16858	1.9527	2.67315	1.06042
1	1		1.90236	1.18694		1.01968	0.782907		3.28248	0.749951
1	1		2.38632	0.366559		1.34275	0.563572		2.13814	0.387789
1	1		0.479041	1.05071		0.788046	1.61372		0.62546	1.9212
	1			0.900288			1.97274			0.817974
	1			1.02046			0.460124			0.60102
	1			0.95906			1.07755			1.12517
	1			1.48379			2.87172			1.57253
	1			1.0551			2.02914			2.13366
	1			1.35256			2.81805			2.4866
	1			0.512173			1.12813			0.406696
	1			1.14489			1.53363			0.5222
	1			0.526403			1.17819			1.16747
	1			1.3454			2.38206			2.54635
	1			1.32152			1.24098			0.638999
	1			0.591782			0.752536			0.880138
	1			0.959879			0.525547			0.986393
	1			0.451896			0.383971			0.51579
	1			0.541907			0.692716			0.618972
	1			1.0577			1.4093			1.82543

## Sheet: Ext. Data Fig 11F
ARS														Friedman test
0			20			40			60					P value	0.0004
rep I	rep II	rep III	rep I	rep II	rep III	rep I	rep II	rep III	rep I	rep II	rep III			Exact or approximate P value?	Approximate
1	1	1	2.04786	0.339707	0.434062	4.22789	0.415953	0.0864051	2.74988	0.437034	0.0637411			P value summary	***
1	1	1	0.54246	1.10054	0.767649	0.437735	0.494959	0.664915	0.467802	0.608431	0.596327			Are means signif. different? (P < 0.05)	Yes
1	1	1	1.04911	1.62114	1.15293	0.931943	0.465726	2.03955	0.594151	0.925455	1.4095			Number of groups	4
1	1	1	1.49851	0.722228	0.826958	0.972887	0.534418	1.30655	1.01272	0.386195	0.173833			Friedman statistic	18.03
1	1	1	1.25126	1.05172	0.662111	1.86611	1.64074	0.762516	1.2953	1.30824	0.648409
1	1	1	0.441905	2.23377	0.394658	0.37907	1.11228	2.92554	0.269754	0.751916	1.31739			Data summary
1	1	1	0.785994	2.05947	1.38807	3.44546	0.624462	0.44747	3.37641	0.703501	0.145856			Number of treatments (columns)	4
1	1	1	0.66448	1.89848	1.94096	0.985769	2.82383	0.596534	0.755042	1.98587	2.54995			Number of subjects (rows)	104
1	1	1	3.25347	1.69616	0.938064	3.07634	1.39699	0.265366	1.85523	1.07381	2.19283
1	1	1	0.752347	0.790143	0.656268	1.63808	0.373139	0.199458	1.10062	0.459654	0.334812
1	1	1	1.45703	1.13316	0.38758	0.995644	2.72092	0.326976	0.570257	1.43865	0.14472			Number of families	1
1	1	1	1.35081	0.770017	1.52538	1.06355	1.49498	1.63199	0.511521	0.995102	1.23172			Number of comparisons per family	6
1	1	1	1.54108	0.690697	0.517195	0.391184	0.287568	0.603915	0.775015	0.653924	0.154914			Alpha	0.05
1	1	1	1.33629	1.31749	0.794477	1.004	2.12915	3.97508	0.316074	1.33495	2.11625
1	1	1	0.414547	1.08773	0.660904	2.25964	1.13262	0.47207	0.974711	0.689553	0.269838			Dunn's multiple comparisons test	Rank sum diff,	Significant?	Summary	Adjusted P Value
1	1	1	1.59793	0.914281	0.688901	2.13524	0.968292	3.06927	0.590686	2.24725	0.89694			0 vs. 20	9	No	ns	>0,9999	A-B
1	1	1	0.653949	0.759116	0.764212	0.623562	1.17782	1.78629	0.584908	0.651632	2.15178			0 vs. 40	9	No	ns	>0,9999	A-C
1	1	1	0.730014	1.20719	1.32301	1.81988	0.423865	1.4775	0.672051	0.633648	1.92729			0 vs. 60	70	Yes	**	0.001	A-D
1	1	1	0.731304	0.739791	0.94068	1.86074	1.75847	0.250665	0.696583	1.59758	0.124238			20 vs. 40	0	No	ns	>0,9999	B-C
1	1	1	1.55562	1.15873	0.576871	1.85004	0.651273	0.783506	1.22474	0.606476	0.467228			20 vs. 60	61	Yes	**	0.0063	B-D
1	1	1	2.42169	0.747498	0.317952	2.48911	1.9657	0.390469	1.32005	1.32466	0.316498			40 vs. 60	61	Yes	**	0.0063	C-D
1	1	1	3.00827	0.839111	0.817424	3.46863	0.553088	0.598577	1.6186	0.357177	2.11462
1	1	1	0.179765	1.80633	1.5439	0.362248	3.28032	0.711261	1.34924	1.88389	0.93328			Test details	Rank sum 1	Rank sum 2	Rank sum diff,	n1	n2
1	1	1	1.52353	0.870427	1.62814	2.00236	0.764936	1.52167	0.626827	1.25797	2.18443			0 vs. 20	282	273	9	104	104
1	1	1	0.718888	1.34952	1.78364	2.40078	1.672	0.52009	0.557791	0.385921	0.548743			0 vs. 40	282	273	9	104	104
1	1	1	0.799365	0.830778	0.380076	0.521822	0.591492	0.444467	0.559808	1.86118	0.528064			0 vs. 60	282	212	70	104	104
1	1	1	2.55046	0.892539	1.37581	0.511261	1.05698	0.494343	0.553175	0.742585	0.436965			20 vs. 40	273	273	0	104	104
1	1	1	0.34704	0.798594	0.811952	1.02009	3.73355	0.676194	1.02709	2.03317	0.551154			20 vs. 60	273	212	61	104	104
1	1	1	0.7435	0.582784	0.698088	0.289583	0.425844	1.20309	0.47016	0.154061	0.454729			40 vs. 60	273	212	61	104	104
	1	1		0.662857	1.65769		0.940767	1.42173		0.683021	1.14641
	1	1		1.35938	0.264728		0.82303	0.632807		0.650319	0.487855
	1	1		0.717169	2.63591		0.368102	1.67818		0.372434	1.25297
	1	1		1.60752	0.346933		1.35398	0.546466		0.813627	0.899848
	1	1		0.418653	1.11663		1.39634	0.342468		1.66341	0.430576
	1	1		0.356225	1.27247		0.260452	1.03187		0.166486	0.35231
	1	1		2.4557	1.48164		0.577406	0.863058		0.470084	1.45507
	1			1.36284			0.719466			0.231576
	1			1.31622			2.0723			1.33083
	1			0.776907			0.391327			0.158962

## Sheet: Ext. Data Fig 11G
FN						PLL								Mann Whitney test	FN DMSO vs Inhibs.
DMSO			Inhibs.			DMSO			Inhibs.					P value	<0,0001
rep I	rep II	rep III	rep I	rep II	rep III	rep I	rep II	rep III	rep I	rep II	rep III			Exact or approximate P value?	Approximate
22	12	23	18	55	31	23	37	68	31	47	46			P value summary	****
16	14	26	9	54	29	53	19	31	32	59	53			Significantly different (P < 0.05)?	Yes
16	22	17	31	13	31	61	24	25	39	104	23			One- or two-tailed P value?	Two-tailed
16	20	27	19	22	17	37	10	112	66	70	75			Sum of ranks in column A,B	9547 , 13674
45	21	23	14	19	24	35	34	76	23	21	83			Mann-Whitney U	3552
14	9	22	27	25	34	16	21	35	67	9	53
21	25	12	31	23	26	33	34	38	45	45	43			Difference between medians
31	33	16	41	23	15	52	20	35	67	59	31			Median of column A	21,00, n=109
19	32	16	36	29	10	57	61	92	58	32	29			Median of column B	27,50, n=106
17	19	19	24	18	13	6	61	64	13	59	81			Difference: Actual	6.5
21	13	21	47	44	13	28	44	63	45	23	36			Difference: Hodges-Lehmann	7
20	12	38	27	40	65	49	17	86	33	54	81
14	25	28	31	19	15	14	54	64	52	43	44
12	23	15	33	48	26	13	52	29	38	25	86
21	23	38	25	24	51	49	44	53	61	30	36			Mann Whitney test	PLL DMSO vs Inhibs.
25	16	33	35	23	27	22	66	77	95	41	101			P value	0.0302
9	26	34	37	47	52	40	53	49	55	31	72			Exact or approximate P value?	Exact
35	15	12	36	22	26	32	17	98	65	87	57			P value summary	*
18	33	33	30	33	44	62	34	38	48	21	91			Significantly different (P < 0.05)?	Yes
25	40	18	26	27	20	51	39	31	37	78	101			One- or two-tailed P value?	Two-tailed
48	14	11	25	20	28	60	25	61	43	39	84			Sum of ranks in column A,B	8024 , 8266
39	16	22	33	24	27	30	32	67	43	13	67			Mann-Whitney U	3271
36	10	21	16	16	25	38	20	33	57	66	54
19	24	21	52	27	31	49	18	50	26	23	48			Difference between medians
10	27	25	58	28	23	40	25	71	41	27	68			Median of column A	39,00, n=97
18	7	31	34	16	34	53	31	48	26	59	36			Median of column B	47,00, n=83
18	20	31	62	37	42	23	49	46		33	22			Difference: Actual	8
34	11	18	25	15	24	36	74	115		134				Difference: Hodges-Lehmann	7
15	22	15	38	34	13	34	32			73
21	9	7	69	23	6	43	31			49
34	20	21	32	42	40	54	5
18	20	30	33	32	30	57	35
21	22		33	17	30	58	23
31	16		30		36	54	24
34	42		28			41
	27		14
	30		30
	18		16
	12		27
	13
	21
	19

## Sheet: Ext. Data Fig 11I
CTRL			TNF-α					Mann Whitney test
rep I	rep II	rep III	rep I	rep II	rep III			P value	<0,0001
48	7	5	0	0	0			Exact or approximate P value?	Exact
11	7	5	3	0	0			P value summary	****
7	20	2	1	1	1			Significantly different (P < 0.05)?	Yes
9	5	11	2	0	0			One- or two-tailed P value?	Two-tailed
22	44	16	1	0	0			Sum of ranks in column A,B	8896 , 3194
21	13	45	0	0	0			Mann-Whitney U	191
11	23	25	1	1	0
15	1	17	2	0	0			Difference between medians
31	5	10	0	0	0			Median of column A	11,00, n=78
5	11	0	1	0	0			Median of column B	0,000, n=77
9	12	23	1	0	0			Difference: Actual	-11
4	7	9	3	1	0			Difference: Hodges-Lehmann	-10
12	16	0	1	0	0
11	14	21	0	0	1
46	10		3	0	0
6	16	24	0	0	0
4	34	4	1	0	0
35	3	4	2	0	0
20	9	4	0	0	0
11	22	0	0	0	0
4	25	40	1	1	0
2	18	6		1	0
2	3	7		0	0
20	13	28		0	0
2	35	20		0	0
8		17		0
5				0
5				0
				0
				1
				3
