# Supplementary material for: Adhesion-derived condensates control component availability to regulate adhesion dynamics
Source: Nat Commun. 2026 Jun 5;17:7222. doi: 10.1038/s41467-026-74001-3 (PMC13396368; doi:10.1038/s41467-026-74001-3)
Supplement: Supplementary file 17 — Source Data [file 41467_2026_74001_MOESM17_ESM.zip › Source Data files/Source Data - Supplementary Figure 12.xlsx]

## Sheet: Ext. Data Fig 12A
		MS1 (log10)	MS2 (log10)
CTRL	rep I	9.09781	8.5351
	rep II	9.09878	8.53184
	rep III	9.10127	8.54273
	rep IV	9.15608	8.59466
ARS	rep I	9.10078	8.53244
	rep II	9.08312	8.52432
	rep III	9.10595	8.54134
	rep IV	9.0875	8.54467

## Sheet: Ext. Data Fig 12B
	Net charge
30-AA window	CTRL	ARS
1	-3	-3
2	-3	-3
3	-3	-3
4	-4	-4
5	-5	-5
6	-6	-6
7	-6	-6
8	-5	-5
9	-4	-4
10	-3	-3
11	-3	-3
12	-2	-2
13	-2	-2
14	-2	-2
15	-1	-1
16	-1	-1
17	-1	-1
18	-1	-1
19	0	0
20	0	0
21	2	2
22	1	1
23	1	1
24	1	1
25	1	1
26	1	1
27	1	1
28	1	1
29	1	1
30	1	1
31	1	1
32	1	1
33	0	0
34	2	2
35	4	4
36	4	4
37	3	3
38	2	2
39	2	2
40	3	3
41	3	3
42	2	2
43	3	3
44	4	4
45	4	4
46	4	4
47	3	3
48	3	3
49	2	2
50	2	2
51	1	1
52	0	0
53	0	0
54	0	0
55	-2	-2
56	-2	-2
57	-2	-2
58	-2	-2
59	-3	-3
60	-2	-2
61	-2	-2
62	-2	-2
63	-1	-1
64	-2	-2
65	-3	-3
66	-2	-2
67	-1	-1
68	-1	-1
69	-2	-2
70	-3	-3
71	-3	-3
72	-3	-3
73	-3	-3
74	-4	-4
75	-5	-5
76	-5	-5
77	-4	-4
78	-4	-4
79	-4	-4
80	-4	-4
81	-4	-4
82	-3	-3
83	-3	-3
84	-3	-3
85	0	0
86	0	0
87	0	0
88	1	1
89	2	2
90	2	2
91	2	2
92	2	2
93	2	2
94	2	2
95	2	2
96	1	1
97	1	1
98	1	1
99	2	2
100	2	2
101	2	2
102	2	2
103	2	2
104	2	2
105	3	3
106	3	3
107	3	3
108	3	3
109	2	2
110	2	2
111	2	2
112	2	2
113	1	1
114	2	2
115	1	1
116	1	1
117	1	1
118	1	1
119	2	2
120	1	1
121	1	1
122	0	0
123	-1	-1
124	0	0
125	0	0
126	0	0
127	0	0
128	0	0
129	0	0
130	0	0
131	0	0
132	0	0
133	0	0
134	1	1
135	2	2
136	2	2
137	2	2
138	2	2
139	3	3
140	3	3
141	3	3
142	3	3
143	4	4
144	3	3
145	3	3
146	3	3
147	3	3
148	2	2
149	2	2
150	2	2
151	2	2
152	3	3
153	5	5
154	4	4
155	4	4
156	4	4
157	4	4
158	4	4
159	4	4
160	4	4
161	4	4
162	4	4
163	4	4
164	3	3
165	2	2
166	2	2
167	2	2
168	2	2
169	1	1
170	1	-1
171	2	0
172	2	0
173	2	0
174	2	0
175	3	1
176	3	1
177	3	1
178	3	1
179	3	1
180	3	1
181	3	1
182	3	1
183	2	0
184	2	0
185	2	0
186	2	0
187	2	0
188	2	0
189	2	0
190	2	0
191	2	0
192	2	0
193	2	0
194	2	0
195	2	0
196	2	0
197	2	0
198	1	-1
199	2	0
200	2	2
201	1	1
202	1	1
203	1	1
204	1	1
205	0	0
206	0	0
207	0	0
208	-1	-1
209	-2	-2
210	-2	-2
211	-2	-2
212	-2	-2
213	-2	-2
214	-1	-1
215	-1	-1
216	-2	-2
217	-2	-2
218	-2	-2
219	-2	-2
220	-1	-1
221	-1	-1
222	-1	-1
223	-1	-1
224	0	0
225	1	1
226	1	1
227	2	2
228	3	3
229	3	3
230	3	3
231	4	4
232	3	3
233	3	3
234	3	3
235	3	3
236	4	4
237	4	4
238	5	5
239	5	5
240	5	5
241	5	5
242	5	5
243	5	5
244	4	4
245	4	4
246	4	4
247	4	4
248	4	4
249	4	4
250	3	3
251	3	3
252	3	3
253	4	4
254	2	2
255	0	0
256	0	0
257	-2	-2
258	-3	-3
259	-3	-3
260	-3	-3
261	-3	-3
262	-3	-3
263	-4	-4
264	-3	-3
265	-3	-3
266	-4	-4
267	-5	-5
268	-5	-5
269	-5	-5
270	-4	-4
271	-4	-4
272	-5	-5
273	-5	-5
274	-5	-5
275	-5	-5
276	-4	-4
277	-4	-4
278	-4	-4
279	-4	-4
280	-5	-5
281	-4	-4
282	-4	-4
283	-5	-5
284	-4	-4
285	-3	-3
286	-4	-4
287	-3	-3
288	-2	-2
289	-3	-3
290	-3	-3
291	-4	-4
292	-3	-3
293	-2	-4
294	-3	-5
295	-3	-5
296	-3	-5
297	-3	-5
298	-3	-5
299	-3	-5
300	-4	-6
301	-4	-6
302	-4	-6
303	-4	-6
304	-4	-6
305	-4	-6
306	-3	-5
307	-3	-5
308	-4	-6
309	-6	-8
310	-5	-7
311	-7	-9
312	-7	-9
313	-7	-9
314	-7	-9
315	-7	-9
316	-6	-8
317	-5	-7
318	-6	-8
319	-6	-8
320	-6	-8
321	-6	-8
322	-7	-9
323	-8	-8
324	-8	-8
325	-8	-8
326	-8	-8
327	-7	-7
328	-7	-7
329	-7	-7
330	-7	-7
331	-7	-7
332	-6	-6
333	-7	-7
334	-7	-7
335	-7	-7
336	-8	-8
337	-8	-8
338	-7	-7
339	-4	-4
340	-4	-4
341	-2	-2
342	-1	-1
343	0	0
344	-1	-1
345	-1	-3
346	-1	-3
347	-2	-4
348	-1	-3
349	0	-2
350	0	-2
351	0	-2
352	1	-1
353	2	0
354	2	0
355	2	0
356	2	0
357	3	1
358	3	1
359	3	1
360	3	1
361	3	1
362	3	1
363	4	2
364	4	2
365	4	2
366	4	2
367	4	2
368	3	1
369	2	0
370	2	0
371	1	-1
372	0	-2
373	-1	-3
374	0	-2
375	0	0
376	-1	-1
377	-1	-1
378	-1	-1
379	-1	-1
380	-1	-1
381	-1	-1
382	-1	-1
383	-1	-1
384	-1	-1
385	0	0
386	0	0
387	-2	-2
388	-1	-1
389	-1	-1
390	-2	-2
391	-3	-3
392	-3	-3
393	-3	-3
394	-3	-3
395	-3	-3
396	-3	-3
397	-3	-3
398	-2	-4
399	-2	-4
400	-2	-4
401	-2	-4
402	-2	-4
403	-2	-4
404	-2	-6
405	-2	-6
406	-1	-5
407	-2	-6
408	-1	-5
409	0	-4
410	-1	-5
411	-1	-5
412	-2	-6
413	-1	-5
414	-1	-5
415	-2	-6
416	-2	-8
417	-1	-7
418	-2	-8
419	-2	-8
420	-1	-7
421	-1	-7
422	0	-6
423	-1	-7
424	0	-6
425	0	-6
426	0	-6
427	0	-6
428	0	-4
429	0	-4
430	0	-4
431	0	-4
432	0	-4
433	0	-4
434	0	-2
435	1	-1
436	1	-1
437	3	1
438	2	0
439	1	-1
440	2	0
441	2	0
442	3	-1
443	2	-2
444	2	-2
445	2	-2
446	2	0
447	2	0
448	2	0
449	3	1
450	3	1
451	4	2
452	3	1
453	4	2
454	3	1
455	3	1
456	3	1
457	3	1
458	3	1
459	3	1
460	3	1
461	3	1
462	3	1
463	3	1
464	3	1
465	0	-2
466	-1	-3
467	-1	-3
468	-2	-4
469	-2	-4
470	-3	-5
471	-3	-5
472	-3	-3
473	-4	-4
474	-5	-5
475	-6	-6
476	-6	-6
477	-6	-6
478	-6	-6
479	-7	-7
480	-8	-8
481	-8	-8
482	-8	-8
483	-8	-8
484	-8	-8
485	-8	-8
486	-8	-8
487	-8	-8
488	-8	-8
489	-8	-8
490	-8	-8
491	-8	-8
492	-8	-8
493	-8	-8
494	-9	-9
495	-7	-7
496	-6	-6
497	-7	-7
498	-6	-6
499	-6	-6
500	-5	-5
501	-6	-6
502	-6	-6
503	-5	-5
504	-4	-4
505	-3	-3
506	-4	-4
507	-4	-4
508	-4	-4
509	-4	-4
510	-3	-3
511	-3	-3
512	-3	-3
513	-3	-3
514	-3	-3
515	-3	-3
516	-4	-4
517	-3	-3
518	-3	-3
519	-3	-3
520	-3	-3
521	-3	-3
522	-4	-4
523	-4	-4
524	-3	-3
525	-3	-3
526	-3	-3
527	-3	-3
528	-3	-3
529	-3	-3
530	-3	-3
531	-2	-2
532	-2	-2
533	-3	-3
534	-3	-3
535	-3	-3
536	-2	-2
537	-1	-1
538	-1	-1
539	-1	-1
540	-1	-1
541	-1	-1
542	-1	-1
543	-1	-1
544	-1	-1
545	-1	-1
546	0	0
547	-1	-1
548	-1	-1
549	-1	-1
550	0	0
551	0	0
552	1	1
553	1	1
554	1	-1
555	1	-1
556	1	-1
557	0	-2
558	0	-2
559	0	-2
560	0	-2
561	0	-2
562	0	-2
563	1	-1
564	2	0
565	1	-1
566	1	-1
567	0	-2
568	0	-2
569	0	-2
570	0	-2
571	0	-2
572	0	-2
573	0	-2
574	0	-2
575	0	-2
576	-2	-4
577	-2	-4
578	-2	-4
579	-2	-4
580	-3	-5
581	-3	-5
582	-3	-5
583	-4	-6
584	-4	-4
585	-4	-4
586	-4	-4
587	-3	-3
588	-3	-3
589	-2	-2
590	-2	-2
591	-2	-2
592	-4	-4
593	-4	-4
594	-5	-5
595	-5	-5
596	-5	-5
597	-6	-6
598	-6	-6
599	-6	-6
600	-6	-6
601	-6	-6
602	-6	-6
603	-6	-6
604	-6	-6
605	-6	-6
606	-3	-3
607	-3	-3
608	-3	-3
609	-3	-3
610	-3	-3
611	-2	-2
612	-3	-3
613	-2	-2
614	-2	-2
615	-2	-2
616	-1	-1
617	-1	-1
618	-1	-1
619	-2	-2
620	-4	-4
621	-4	-4
622	-2	-2
623	-2	-2
624	-2	-2
625	-1	-1
626	-1	-1
627	0	0
628	0	0
629	0	0
630	0	0
631	0	0
632	1	1
633	1	1
634	1	1
635	1	1
636	1	1
637	1	1
638	1	1
639	0	0
640	1	1
641	0	0
642	1	1
643	1	1
644	0	0
645	0	0
646	-1	-1
647	-1	-1
648	-1	-1
649	-1	-1
650	2	2
651	2	2
652	0	0
653	0	0
654	0	0
655	0	0
656	0	0
657	0	0
658	-1	-1
659	-3	-3
660	-3	-3
661	-3	-3
662	-4	-4
663	-4	-4
664	-4	-4
665	-4	-4
666	-6	-6
667	-6	-6
668	-6	-6
669	-4	-4
670	-5	-5
671	-5	-5
672	-5	-5
673	-5	-5
674	-4	-4
675	-5	-5
676	-5	-5
677	-6	-6
678	-6	-6
679	-6	-6
680	-7	-7
681	-8	-8
682	-6	-6
683	-6	-6
684	-6	-6
685	-6	-6
686	-6	-6
687	-6	-6
688	-5	-5
689	-4	-4
690	-4	-4
691	-5	-5
692	-5	-5
693	-5	-5
694	-5	-5
695	-5	-5
696	-4	-4
697	-4	-4
698	-4	-4
699	-5	-5
700	-5	-5
701	-4	-4
702	-4	-4
703	-4	-4
704	-4	-4
705	-3	-3
706	-3	-3
707	-2	-2
708	-2	-2
709	-2	-2
710	-2	-2
711	-1	-1
712	-1	-1
713	-1	-3
714	-1	-3
715	-1	-3
716	-1	-3
717	-1	-3
718	-1	-3
719	0	-2
720	0	-2
721	1	-1
722	1	-1
723	1	-1
724	1	-1
725	2	0
726	2	0
727	2	0
728	2	0
729	2	0
730	2	0
731	1	-1
732	1	-1
733	1	-1
734	2	0
735	2	-2
736	2	-2
737	2	-2
738	2	-2
739	2	-2
740	2	-2
741	2	-2
742	2	-2
743	2	-2
744	2	-2
745	2	-2
746	2	-4
747	2	-4
748	1	-5
749	1	-5
750	1	-5
751	1	-5
752	2	-4
753	2	-4
754	2	-6
755	1	-7
756	0	-8
757	0	-8
758	0	-8
759	0	-8
760	0	-8
761	0	-8
762	1	-7
763	1	-7
764	0	-8
765	0	-6
766	0	-6
767	0	-6
768	-1	-7
769	-1	-7
770	-1	-7
771	-1	-7
772	-1	-7
773	-1	-5
774	-1	-5
775	-1	-5
776	-1	-3
777	-1	-3
778	0	-2
779	-1	-3
780	-1	-3
781	-1	-3
782	-2	-4
783	-1	-3
784	-1	-1
785	-1	-1
786	0	0
787	0	0
788	0	0
789	0	0
790	0	0
791	0	0
792	-1	-1
793	-1	-1
794	-1	-1
795	-1	-1
796	-1	-1
797	-1	-1
798	0	0
799	-2	-2
800	-2	-2
801	-2	-2
802	-2	-2
803	-2	-2
804	-2	-2
805	-2	-2
806	-2	-2
807	-2	-2
808	-2	-2
809	-1	-1
810	-1	-1
811	-1	-1
812	-1	-1
813	-2	-2
814	-2	-2
815	-2	-2
816	-2	-2
817	-2	-2
818	-2	-2
819	-2	-2
820	-2	-4
821	-2	-4
822	-1	-3
823	-2	-4
824	-2	-4
825	-2	-4
826	-2	-4
827	-3	-5
828	-3	-5
829	-1	-3
830	0	-2
831	-2	-4
832	-2	-4
833	-3	-5
834	-4	-6
835	-5	-7
836	-5	-7
837	-5	-7
838	-5	-7
839	-5	-7
840	-6	-8
841	-6	-8
842	-6	-8
843	-6	-8
844	-6	-8
845	-6	-8
846	-5	-7
847	-5	-7
848	-5	-7
849	-5	-7
850	-5	-5
851	-5	-5
852	-6	-6
853	-4	-4
854	-5	-5
855	-4	-4
856	-4	-4
857	-3	-3
858	-3	-3
859	-4	-4
860	-5	-5
861	-3	-3
862	-3	-3
863	-2	-2
864	-1	-1
865	1	1
866	2	2
867	3	3
868	3	3
869	3	3
870	2	2
871	1	1
872	1	1
873	1	1
874	1	1
875	0	0
876	-1	-1
877	-1	-1
878	-3	-1
879	-3	-1
880	-4	-2
881	-4	-2
882	-4	-2
883	-5	-3
884	-4	-2
885	-4	-2
886	-6	-4
887	-6	-4
888	-6	-4
889	-5	-3
890	-4	-2
891	-4	-4
892	-4	-4
893	-4	-4
894	-4	-4
895	-5	-5
896	-6	-6
897	-9	-9
898	-9	-9
899	-10	-10
900	-8	-8
901	-7	-7
902	-7	-7
903	-7	-7
904	-7	-7
905	-6	-6
906	-6	-6
907	-6	-6
908	-4	-6
909	-4	-6
910	-3	-5
911	-2	-4
912	-2	-4
913	-1	-3
914	-2	-4
915	-3	-5
916	-1	-3
917	-1	-3
918	-1	-3
919	-1	-3
920	-2	-4
921	-1	-1
922	-2	-2
923	-2	-2
924	-2	-2
925	-3	-3
926	-4	-4
927	-2	-2
928	-3	-3
929	-2	-2
930	-2	-2
931	-2	-2
932	-2	-2
933	-2	-4
934	-4	-6
935	-4	-6
936	-4	-6
937	-4	-6
938	-6	-8
939	-6	-8
940	-6	-8
941	-6	-8
942	-8	-10
943	-9	-11
944	-8	-10
945	-8	-10
946	-8	-10
947	-8	-10
948	-7	-9
949	-7	-11
950	-7	-11
951	-8	-12
952	-7	-11
953	-7	-11
954	-7	-11
955	-6	-10
956	-5	-9
957	-4	-8
958	-3	-7
959	-3	-7
960	-3	-7
961	-3	-7
962	-3	-7
963	-4	-6
964	-2	-4
965	-2	-4
966	-2	-4
967	-2	-4
968	0	-2
969	0	-2
970	0	-2
971	-2	-4
972	0	-2
973	1	-1
974	1	-3
975	1	-3
976	1	-3
977	0	-4
978	-1	-5
979	-1	-3
980	-1	-3
981	0	-2
982	0	-2
983	0	-2
984	0	-2
985	0	-2
986	0	-2
987	-1	-3
988	0	-2
989	0	-2
990	0	-2
991	-1	-3
992	-1	-3
993	-1	-3
994	-1	-3
995	0	-2
996	0	-4
997	0	-4
998	0	-4
999	0	-4
1000	0	-4
1001	1	-3
1002	1	-3
1003	0	-4
1004	0	-2
1005	0	-2
1006	0	-2
1007	1	-1
1008	0	-2
1009	0	-2
1010	0	-2
1011	-1	-3
1012	0	-2
1013	0	-2
1014	0	-2
1015	0	-2
1016	0	-2
1017	0	-2
1018	-1	-3
1019	-1	-3
1020	-1	-3
1021	0	-2
1022	0	-2
1023	1	-1
1024	1	-1
1025	0	-2
1026	0	0
1027	0	0
1028	0	0
1029	0	0
1030	0	0
1031	0	0
1032	0	0
1033	0	0
1034	0	0
1035	0	0
1036	-1	-1
1037	-1	-1
1038	0	0
1039	0	0
1040	0	0
1041	0	0
1042	-1	-1
1043	-1	-1
1044	-1	-1
1045	-1	-1
1046	-1	-1
1047	-2	-2
1048	-2	-2
1049	-2	-2
1050	-3	-3
1051	-3	-3
1052	-3	-3
1053	-3	-3
1054	-2	-2
1055	-2	-4
1056	-2	-4
1057	-2	-4
1058	-2	-4
1059	-2	-4
1060	-2	-4
1061	-2	-4
1062	-3	-5
1063	-3	-5
1064	-3	-5
1065	-3	-5
1066	-1	-3
1067	-1	-3
1068	-1	-3
1069	-1	-5
1070	-1	-5
1071	-1	-5
1072	-1	-5
1073	-1	-5
1074	-1	-7
1075	-1	-7
1076	-1	-7
1077	0	-6
1078	0	-6
1079	1	-5
1080	2	-4
1081	2	-4
1082	2	-4
1083	2	-4
1084	1	-5
1085	1	-3
1086	1	-3
1087	1	-3
1088	1	-3
1089	1	-3
1090	1	-3
1091	1	-3
1092	2	-2
1093	2	-2
1094	2	-2
1095	2	-2
1096	1	-3
1097	1	-3
1098	0	-4
1099	0	-2
1100	0	-2
1101	0	-2
1102	0	-2
1103	0	-2
1104	0	0
1105	0	0
1106	0	0
1107	0	0
1108	0	0
1109	-2	-2
1110	-2	-2
1111	-2	-2
1112	-2	-2
1113	-1	-1
1114	-1	-1
1115	-1	-1
1116	-1	-1
1117	-1	-1
1118	-1	-1
1119	-1	-1
1120	-1	-1
1121	-1	-1
1122	-1	-1
1123	-3	-3
1124	-3	-3
1125	-3	-3
1126	-3	-3
1127	-5	-5
1128	-4	-4
1129	-4	-4
1130	-4	-4
1131	-3	-3
1132	-3	-3
1133	-2	-2
1134	-2	-2
1135	-2	-2
1136	-2	-2
1137	-2	-2
1138	-2	-2
1139	-3	-3
1140	-3	-3
1141	-3	-3
1142	-5	-5
1143	-6	-6
1144	-6	-6
1145	-6	-6
1146	-6	-6
1147	-6	-6
1148	-5	-5
1149	-5	-5
1150	-5	-5
1151	-5	-5
1152	-5	-5
1153	-3	-3
1154	-3	-3
1155	-3	-3
1156	-3	-3
1157	-1	-1
1158	-1	-1
1159	-1	-1
1160	-1	-1
1161	-2	-2
1162	-2	-2
1163	-3	-3
1164	-3	-3
1165	-3	-3
1166	-3	-3
1167	-3	-3
1168	-3	-3
1169	-1	-1
1170	-1	-1
1171	-1	-1
1172	1	1
1173	1	1
1174	1	1
1175	1	1
1176	1	1
1177	1	1
1178	0	0
1179	0	0
1180	0	0
1181	0	0
1182	0	0
1183	0	0
1184	0	0
1185	0	0
1186	0	0
1187	0	0
1188	0	0
1189	0	0
1190	0	0
1191	0	0
1192	0	0
1193	-2	0
1194	-2	0
1195	-2	0
1196	-2	0
1197	-2	0
1198	-1	1
1199	-1	1
1200	-1	1
1201	-1	1
1202	-1	1
1203	-1	1
1204	-1	1
1205	-1	1
1206	-1	1
1207	-1	1
1208	-1	1
1209	-1	1
1210	-1	1
1211	-1	1
1212	0	2
1213	0	2
1214	0	2
1215	0	2
1216	0	0
1217	0	0
1218	0	0
1219	-2	-2
1220	-2	-2
1221	-2	-2
1222	-2	-2
1223	0	-2
1224	1	-1
1225	1	-1
1226	1	-1
1227	1	-1
1228	0	-2
1229	0	-2
1230	0	-2
1231	0	-2
1232	0	-2
1233	0	-2
1234	0	-2
1235	-2	-4
1236	-2	-4
1237	-2	-4
1238	-2	-4
1239	-4	-6
1240	-4	-6
1241	-4	-6
1242	-5	-7
1243	-5	-7
1244	-5	-9
1245	-5	-9
1246	-5	-7
1247	-7	-9
1248	-7	-9
1249	-5	-7
1250	-5	-7
1251	-5	-7
1252	-4	-6
1253	-4	-6
1254	-5	-7
1255	-5	-7
1256	-5	-7
1257	-5	-7
1258	-5	-7
1259	-5	-7
1260	-5	-7
1261	-5	-7
1262	-5	-7
1263	-5	-7
1264	-7	-9
1265	-5	-7
1266	-5	-7
1267	-5	-7
1268	-6	-8
1269	-3	-5
1270	-3	-5
1271	-3	-5
1272	-3	-5
1273	-3	-5
1274	-3	-3
1275	-3	-3
1276	-3	-3
1277	-1	-1
1278	-1	-3
1279	-1	-3
1280	-2	-4
1281	-3	-5
1282	-3	-5
1283	-2	-4
1284	-2	-4
1285	-4	-4
1286	-4	-4
1287	-4	-4
1288	-3	-3
1289	-3	-3
1290	-3	-3
1291	-3	-3
1292	-3	-3
1293	-3	-3
1294	-1	-1
1295	-1	-1
1296	-1	-1
1297	-1	-1
1298	0	0
1299	-1	-1
1300	-1	-1
1301	-1	-1
1302	-1	-1
1303	-1	-1
1304	-1	-1
1305	-1	-1
1306	-1	-1
1307	-1	-1
1308	-1	1
1309	-1	1
1310	0	2
1311	1	3
1312	0	2
1313	-1	1
1314	-1	1
1315	1	1
1316	1	1
1317	1	1
1318	0	0
1319	0	0
1320	0	0
1321	0	0
1322	0	0
1323	-1	-1
1324	-1	-1
1325	-1	-1
1326	-1	-1
1327	-1	-1
1328	0	0
1329	0	0
1330	0	0
1331	-2	-2
1332	-2	-2
1333	-2	-2
1334	-2	-2
1335	-2	-2
1336	-2	-2
1337	-2	-2
1338	-3	-3
1339	-2	-2
1340	-1	-1
1341	0	0
1342	0	0
1343	-2	-2
1344	-2	-2
1345	-2	-2
1346	-3	-3
1347	-2	-2
1348	-2	-2
1349	-2	-2
1350	-4	-4
1351	-4	-4
1352	-4	-4
1353	-3	-3
1354	-3	-3
1355	-3	-3
1356	-5	-5
1357	-5	-5
1358	-6	-6
1359	-6	-6
1360	-5	-5
1361	-3	-3
1362	-3	-3
1363	-5	-5
1364	-5	-5
1365	-5	-5
1366	-5	-5
1367	-7	-7
1368	-6	-6
1369	-7	-7
1370	-8	-8
1371	-9	-11
1372	-9	-11
1373	-7	-9
1374	-7	-9
1375	-7	-9
1376	-6	-8
1377	-7	-9
1378	-7	-9
1379	-7	-9
1380	-5	-7
1381	-5	-7
1382	-5	-7
1383	-5	-7
1384	-5	-7
1385	-5	-7
1386	-4	-6
1387	-4	-6
1388	-4	-6
1389	-3	-5
1390	-4	-6
1391	-4	-6
1392	-4	-6
1393	-2	-4
1394	-3	-5
1395	-3	-5
1396	-5	-7
1397	-3	-5
1398	-4	-6
1399	-4	-6
1400	-3	-5
1401	-3	-3
1402	-2	-2
1403	-2	-2
1404	-1	-1
1405	-1	-1
1406	-1	-1
1407	-1	-1
1408	-2	-2
1409	-2	-2
1410	-2	-2
1411	-1	-1
1412	-1	-1
1413	-1	-1
1414	-1	-1
1415	0	0
1416	1	1
1417	0	0
1418	0	0
1419	-1	-1
1420	0	0
1421	-1	-1
1422	-1	-1
1423	-1	-1
1424	0	0
1425	0	0
1426	2	2
1427	2	2
1428	4	4
1429	3	3
1430	2	2
1431	1	1
1432	0	0
1433	0	0
1434	-1	-1
1435	-1	-1
1436	-1	-1
1437	-1	-1
1438	1	1
1439	0	0
1440	0	0
1441	-1	-1
1442	-1	-1
1443	-1	-1
1444	0	0
1445	-1	-1
1446	-1	-1
1447	0	0
1448	0	0
1449	0	0
1450	-1	-1
1451	0	0
1452	1	1
1453	1	1
1454	1	1
1455	-1	-1
1456	-1	-1
1457	-1	-1
1458	-2	-2
1459	-1	-1
1460	-1	-1
1461	0	0
1462	0	0
1463	0	0
1464	0	0
1465	1	1
1466	2	2
1467	2	2
1468	0	0
1469	1	1
1470	1	1
1471	1	1
1472	0	0
1473	0	0
1474	-1	-1
1475	0	0
1476	0	0
1477	0	0
1478	0	0
1479	0	0
1480	-1	-1
1481	-1	-1
1482	-2	-2
1483	-2	-2
1484	-1	-1
1485	1	1
1486	1	1
1487	2	2
1488	2	2
1489	3	3
1490	3	3
1491	3	3
1492	3	3
1493	3	3
1494	2	2
1495	1	1
1496	0	0
1497	0	0
1498	1	1
1499	1	1
1500	1	1
1501	1	1
1502	2	2
1503	2	2
1504	2	2
1505	1	1
1506	1	1
1507	1	1
1508	1	1
1509	1	1
1510	2	2
1511	2	2
1512	2	2
1513	2	2
1514	1	1
1515	1	1
1516	1	1
1517	1	1
1518	1	1
1519	0	0
1520	0	0
1521	0	0
1522	0	0
1523	1	1
1524	1	1
1525	1	1
1526	1	1
1527	0	0
1528	-1	-1
1529	-1	-1
1530	0	0
1531	-1	-1
1532	-1	-1
1533	-1	-1
1534	-1	-1
1535	-1	-1
1536	-1	-1
1537	-1	-1
1538	-1	-1
1539	-1	-1
1540	-1	-1
1541	-2	-2
1542	-2	-2
1543	-2	-2
1544	-1	-1
1545	-1	-1
1546	-1	-1
1547	-2	-2
1548	-2	-2
1549	-2	-2
1550	-2	-2
1551	-2	-2
1552	-2	-2
1553	-3	-3
1554	-2	-2
1555	-2	-2
1556	-2	-2
1557	-1	-1
1558	-1	-1
1559	-1	-1
1560	-3	-3
1561	-2	-2
1562	-2	-2
1563	-2	-2
1564	-2	-2
1565	-2	-2
1566	-2	-2
1567	-2	-2
1568	-2	-2
1569	-2	-2
1570	-1	-1
1571	0	0
1572	0	0
1573	0	0
1574	-2	-2
1575	-2	-2
1576	-2	-2
1577	-2	-2
1578	-2	-2
1579	-3	-3
1580	-3	-3
1581	-3	-3
1582	-3	-3
1583	-3	-3
1584	-3	-3
1585	-3	-3
1586	-3	-3
1587	-3	-3
1588	-2	-2
1589	-2	-2
1590	0	0
1591	0	0
1592	0	0
1593	0	0
1594	0	0
1595	0	0
1596	0	0
1597	0	0
1598	0	0
1599	0	0
1600	-2	-2
1601	-2	-2
1602	-2	-2
1603	-1	-1
1604	1	1
1605	1	1
1606	1	1
1607	1	1
1608	2	2
1609	4	4
1610	4	4
1611	4	4
1612	4	4
1613	4	4
1614	4	4
1615	4	4
1616	4	4
1617	4	4
1618	4	4
1619	4	4
1620	2	2
1621	2	2
1622	1	1
1623	1	1
1624	1	1
1625	0	0
1626	1	1
1627	2	2
1628	2	2
1629	2	2
1630	4	4
1631	4	4
1632	3	3
1633	2	2
1634	1	1
1635	1	1
1636	1	1
1637	1	1
1638	1	1
1639	0	0
1640	0	0
1641	0	0
1642	0	0
1643	0	0
1644	0	0
1645	1	1
1646	2	2
1647	2	2
1648	2	2
1649	2	2
1650	3	3
1651	3	3
1652	3	3
1653	3	3
1654	3	3
1655	4	4
1656	3	3
1657	2	2
1658	2	2
1659	2	2
1660	0	0
1661	0	0
1662	0	0
1663	0	0
1664	0	0
1665	0	0
1666	0	0
1667	0	0
1668	-3	-3
1669	-3	-3
1670	-3	-3
1671	-3	-3
1672	-3	-3
1673	-3	-3
1674	-3	-3
1675	-4	-4
1676	-4	-4
1677	-4	-4
1678	-4	-4
1679	-4	-4
1680	-4	-4
1681	-4	-4
1682	-3	-3
1683	-3	-3
1684	-2	-2
1685	-1	-1

## Sheet: Ext. Data Fig 12C
Site	Log2 Fold Change	p38A (Log2 Score)	ERK1 (Log2 Score)	AKT1 (Log2 Score)	Mutated
Y338	-2.81424	-	-	-
T1313	-1.74795	-1.843	-1.9421	5.4354
S1221	-1.54216	5.191	5.8232	-5.2365
S906	-1.27788	2.0097	1.256	-7.7256
S1395	-0.890529	0.5449	0.8558	-4.2256
Y765	-0.89013	-	-	-
S914	-0.88337	6.7641	7.0465	-3.5271	YES
S827	-0.88049	2.2482	2.169	-3.7565	YES
Y1382	-0.874965	-	-	-
S962	-0.864274	5.4729	6.0022	-5.8202	YES
S1263	-0.78004	0.5417	1.0257	-2.5187
S966	-0.679907	2.8859	2.7506	-2.7735
S648	-0.653682	-1.8166	-2.3296	0.9014
S970	-0.645104	4.5655	4.7214	-3.6423	YES
Y1418	-0.615764	-	-	-
S1378	-0.559841	-1.355	-1.7556	1.8675
S1247	-0.398415	5.3474	5.9069	-4.9444	YES
S1275	-0.301647	5.6988	5.5625	-5.2873	YES
S1696	-0.278654	3.1658	1.9319	-4.4834
T604	-0.260117	-0.1416	-0.5103	-5.2631
S1155	-0.252761	5.7111	5.529	-4.4041	YES
S493	-0.212453	-1.4563	-1.6434	-3.2041
T1151	-0.0772465	-1.1331	-2.3047	-3.3078
S1424	-0.0427376	1.6281	0.8631	-5.604	YES
S1267	-0.039142	-0.1352	-2.0939	-1.9076
Y1304	-0.0348965	-	-	-
S1371	-0.0328886	-1.1789	-2.3419	6.9246	YES
S337	-0.0311574	-3.6984	-6.0315	-1.4239
Y902	-0.0107333	-	-	-
S898	0.0640694	-2.2564	-3.9742	3.0154	YES
S1359	0.0693249	3.3079	3.5692	0.0358	YES
T83	0.124342	2.6094	3.181	-6.072	YES
S1170	0.272889	5.5825	6.512	-4.9885	YES
S1292	0.341522	4.4377	5.0079	-5.8083	YES
S925	0.385516	1.9319	1.597	-5.6528	YES
T859	0.529335	1.8432	1.2927	-7.4524	YES
T1167	0.662534	1.959	1.1662	-4.1819	YES
S1391	0.783766	3.2297	3.0337	-2.0924	YES
S620	0.791249	-2.5757	-3.0476	1.4393
S680	0.818276	3.0386	3.0758	-1.4442	YES
Y795	0.831568	-	-	-
Y1301	0.860423	-	-	-
S1483	0.864532	3.2476	3.4296	-2.6486	YES
T687	0.957786	4.0633	2.7513	-6.2284	YES
S1102	1.08184	3.8206	3.9491	-4.1135	YES
S848	1.13601	3.7192	5.2284	-3.4732	YES
S771	1.15641	-1.3783	-1.8925	-1.6142
S321	1.19702	-1.4565	-2.153	-3.5536
S919	1.20638	3.9626	4.3362	-3.5037	YES
T1384	1.24103	-2.3682	-2.6828	-2.3765
S1399	1.26941	4.021	4.4957	-3.7003	YES
T1083	1.39522	5.4299	6.3739	-4.4869	YES
S1097	1.66805	-1.5664	-2.1047	3.136	YES
S1024	1.68562	0.5812	1.857	-2.8428
Y1232	1.71396	-	-	-
S426	1.78919	0.8814	0.6948	-3.4957
S470	1.79323	2.0622	0.2717	-1.4102
S782	1.86184	-2.0238	-3.288	-0.3002
S1272	1.96614	3.3795	4.0429	-3.8751	YES
S961	1.96988	-2.0118	-1.9926	-3.2337
T1306	2.12783	2.3695	-0.0521	-6.1965	YES
S1002	2.2688	1.062	0.6168	-4.9175	YES
S432	2.42053	3.6781	4.0357	-2.8103	YES
S741	2.44791	3.3082	3.968	-3.9275	YES
T977	2.52015	3.4986	4.0815	-3.1835	YES
T1244	2.52478	2.8796	3.0307	-3.0032	YES
T774	2.60138	3.7819	2.1427	-5.0192	YES
S373	3.42671	-2.975	-4.4821	3.2504	YES
S763	3.78231	0.3982	-0.8177	-1.8806
S582	3.85437	-0.5172	-0.6088	-2.484
S198	5.43929	-2.2129	-3.9351	-4.6483
S444	5.50997	1.504	1.128	0.9445

## Sheet: Ext. Data Fig 12E
WT			SD			SG					Kruskal-Wallis test
rep I	rep II	rep III	rep I	rep II	rep III	rep I	rep II	rep III			P value	0.0131
1175846	613472	518298	970113	1376427	485723	285907	663764	548009			Exact or approximate P value?	Approximate
456097	507248	703139	688267	766884	329798	688522	298068	646834			P value summary	*
1030951	573387	845084	448504	582826	434524	904194	800091	524096			Do the medians vary signif. (P < 0.05)?	Yes
401102	712732	702866	1068297	387087	738260	655874	567662	516747			Number of groups	3
1000141	533540	280554	752206	439335	315311	985935	488696	696816			Kruskal-Wallis statistic	8.67
317823	583421	387773	1048321	394637	608353	656014	585757	588872
326944	777683	587522	803801	806478	334961	365964	898839	500945			Data summary
387569	419988	401193	715155	797209	447809	255593	1265776	342973			Number of treatments (columns)	3
387273	693062	371228	1570470	552457	284106	490942	709096	318974			Number of values (total)	1061
672740	934862	518462	384392	457880	256604	854205	765061	488373
878312	443931	405629	414552	270510	365090	657638	1172550	560980
703832	584159	412106	543463	224844	348482	1283350	856565	429992			Number of families	1
428304	810773	329784	578586	1242027	315309	765107	330683	616952			Number of comparisons per family	3
784451	506242	437967	734477	1026912	391766	778043	462502	703582			Alpha	0.05
656032	434676	916159	349683	378075	534472	619841	914261	294090
386389	374510	360037	564684	515016	444532	434309	519076	649188			Dunn's multiple comparisons test	Mean rank diff,	Significant?	Summary	Adjusted P Value
540951	375875	459210	718100	800806	550610	324104	990013	535938			WT vs. SD	-59.52	Yes	*	0.0292	A-B
690203	356897	463319	640043	393390	303120	571638	876478	848142			WT vs. SG	-2.915	No	ns	>0,9999	A-C
342621	582287	570674	1332894	1045463	322086	604077	327088	810378			SD vs. SG	56.6	Yes	*	0.0393	B-C
1128678	632735	838686	508230	1328885	376823	663301	606719	921887
682150	883695	612566	1023659	662308	255955	692008	783154	720036			Test details	Mean rank 1	Mean rank 2	Mean rank diff,	n1	n2
429020	615590	491816	1615417	809118	458947	1154826	419388	745972			WT vs. SD	509.2	568.7	-59.52	339	371
356378	1036366	396212	341420	1059133	325416	545485	549429	805163			WT vs. SG	509.2	512.1	-2.915	339	351
410723	627695	636086	588116	1268407	306875	562048	451034	321154			SD vs. SG	568.7	512.1	56.6	371	351
246835	924448	568817	558259	588120	288194	378015	627903	313027
219042	707297	528262	464860	511210	373910	689241	510889	575504
570483	684315	639377	1539641	1718306	544381	702945	810482	725111
715540	911682	742919	1187289	1494180	447676	649246	725662	639862
754631	1117577	752029	564902	1024433	291044	299886	561592	938372
766918	947873	619632	575818	508243	508195	481076	503176	788284
1003019	1421460	413844	681774	1134588	582419	1104732	400718	438351
604747	579924	299302	1013999	182158	505136	462075	369628	505842
716013	606561	530476	1314884	159337	408352	472871	696262	579542
494548	822886	578541	872255	853066	669692	432112	650897	330970
705279	790813	1004562	661016	1074009	542072	654153	917055	273841
191254	412636	957774	1021400	874950	311269	352726	728125	401394
275856	414612	750723	1453867	896764	315404	757535	686946	406988
306281	575581	984947	1314043	1049351	436069	1153430	555594	595819
455116	950735	673404	1076426	976217	216699	318845	1002017	793078
560559	443630	649992	544994	681687	394449	275909	859592	477484
533938	1024772	516937	497543	562631	181450	329639	379068	533007
306140	1070918	416438	1296221	825829	235955	870075	360323	369515
433910	997785	392963	1008286	812997	468470	611942	433486	1056343
512153	638415	417762	1131389	1133831	845990	568520	981076	682152
618802	522887	411738	493887	1156315	483739	749137	461263	586159
826387	523773	515346	540186	887732	1338490	350599	601517	522773
696996	558939	608623	397801	1218165	327020	289779	361685	417908
558383	629959	256388	660925	490119	699275	629104	319979	1008534
498885	712653	563190	237385	460971	315309	427736	806686	360406
512387	555395	392956	522816		907432	357297	840240	461230
399398	723526	768389	897395	646723	873836	733412	502879	437166
429056	628720	409199	919316	743834	468830	344347	833319	429941
723495	558171	495855	684625	1509663	824640	611375	811271	723252
691289	556873	645841	903815	1161312	686153	537793	688799	596654
417028	592523	672830	509526	662612	557023	675987	835643	605290
540545	639339	630250	1552664	365564	841676	774734	941112	1180571
803013	649489	547078	753492	404830	878071	845716	1156806	514742
977373	464175	446362	199729	818925	817065	455058	657541	340462
873714	933179	372499	423092	777045	665679	493075	421190	361360
417589	1076797	355306	824018	750789	929498	344895	552327	303989
431448	335452	474495	1275602	384449	846653	429192	912915	789292
485220	300357	600027	639552	912708	453053	479076	1015842	574417
356041	656399	514664	633109	1519187	395895	583850	392207	826225
602915	642827	330301	513382	993327	393340	483778	1155201	733150
355214	1030632	861552	799877	1375935	595580	368679	1194857	500268
534972	770546	765378	726543	1139458	597860	361818	481341	933289
500327	562132	529018	1372435	538315	257506	521648	417378	800916
399343	620669	551777	737574	380721	269087	411407	619689	501187
345382	318568	618001	586148	534666	752951	815906	960848	444347
757539	412900	423271	375661	701995	725620	929153	963794	427763
226636	875844	347878	455827	493532	523032	771348	651413	687499
487365	815490	354514	506300	799409	543910	463473	638780	603710
868834	744097	263732	1798192	574258	383330	257329	462986	348672
589326	693009	343549	387881	595522	617306	406421	489993	784654
521539	1048147	453735	343474	391018	381724	294051	463476	591038
860465	880553	461034	936768	770214	739372	942205	269192	518368
428234	663716	639923	1550739	432263	1005317	679798	471086	448291
559317	546712	500481	273244	576314	256987	601860	752049	400842
306284	768912	882336	361786	532144	356473	433422	617236	539924
515995	675995	548692	430031	609654	860695	471472	1225304	333649
911161	399387	518021	417834	380148	1146914	425853	471138	347896
685154	667644	583767	451976	487184	785733	789893	578212	381870
486835	316656	595469	363948	452296	1260268	732194	510198	1025283
762594	954025	374079	488619	911638	510992	1131847	475590	616630
621216	723026	531366	564017	706924	627480	1140235	851691	712955
649011	560912	857155	446753	955056	743423	504369	682951	344468
499050	669220	884005	483659	658348	322874	295164	360000	598796
458838	453224	873198	381632	834278	249642	597931	314439	696020
358829	277200	764163	654442	491367	324218	556827	518876	511659
597639	485078	292914	657785	693394	1050023	637327	469819	366959
748945	383910	645860	752137	487903	607208	719496	491859	607061
291742	604544	473094	932802	486156	771322	586492	282850	386904
360521	401910	561740	1314511	543813	320195	356359	258150	446844
991983	648893	500388	647734	257710	274804	540982	530011	1099636
910607	947019	398827	777306	866348	318957	296434	487255	771233
542608	392825	473084	744440	819969	403576	541448	503164	684894
668405	695658	558214	379178	540899	780299	721361	489506	509620
398148	645513	589673	309844	1069657	692760	521850	1104717	539020
461238	339782	411001	371225	757403	689788	439173	805557	679306
320178	338910	570793	370463	744745	512487	549980	67033.1	305535
701485	297390	658326	460773	759447	702975	420320	319294	399576
399434	360451	497690	776472	482359	575942	571587	678706	534081
450232	352846	272490	370138	481673	696608	879550	476060	581708
650046	847247	583326	279725	480886	782521	559550	453634	587563
755272	692349	535032	44722.7	336360	543697	718276	608662	790805
616684	467692	755631	709169	509887	878584	870057	563432	469065
529808	464716	576077	516220	411972	829894	433550	276203	473957
666772	340329	577241	945273	805754	687393	678524	442941	340118
327640	550572	582990		483450	942499	464762	560796	918333
401943	420232	653417		538069	660343	825529	418745	593345
	507685	416897		475462	944583	368711	241744	578543
	818674	440450		911013	589926	516710	438266	634114
	979722	355560		1672116	1156451	480876	430119	529821
	614260	783763		383668	1033080	466692	755271	895958
		715850		282351	573770	493538	365332	753299
				395272	508855	749592	387269
				852278	329624	412673	410035
				342740	344863		287084
				932351	319558		392230
				370812	1297796
				994901	434748
				662839	1362558
				899994	388966
				647577	485095
				1182314	574499
				541593	1454360
				1020393	941427
				1057120
				471980
				354142
				988147
				800003
				542338
				826589
				880129
				785702
				438871

## Sheet: Ext. Data Fig 12F
WT			SD			SG					Kruskal-Wallis test
rep I	rep II	rep III	rep I	rep II	rep III	rep I	rep II	rep III			P value	<0,0001
36.132	16.04	14.277	0	0	0	0.608	24.024	24.257			Exact or approximate P value?	Approximate
1.854	10.578	21.521	0	0	0	14.53	25.605	24.926			P value summary	****
24.095	13.608	18.269	0	0	0	37.044	0.446	3.344			Do the medians vary signif. (P < 0.05)?	Yes
12.615	18.552	22.99	0	0	0	17.326	86.075	0.983			Number of groups	3
34.967	15.756	4.651	0	0	0	82.306	29.789	25.564			Kruskal-Wallis statistic	694.3
6.171	18.512	5.755	0	0	0	44.532	0.669	29.607
6.11	18.492	9.291	0	0	0	31.421	41.938	24.247			Data summary
8.785	8.42	5.34	0	0	0	13.203	30.478	0			Number of treatments (columns)	3
7.518	23.274	2.077	0	0	0	6.87	19.809	0			Number of values (total)	1055
20.305	22.231	10.609	0	0	0	23.994	26.608	8.754
35.818	11.541	11.358	0	0	0	36.457	30.428	25.554
16.09	10.588	4.377	0	0	0	8.126	43.205	16.263			Number of families	1
1.763	30.752	10.376	0	0	0	70.198	31.036	20.832			Number of comparisons per family	3
24.429	3.83	12.078	0	0	0	38.979	32.697	32.789			Alpha	0.05
20.133	4.428	25.037	0	0	0	38.838	52.142	2.391
5.441	0.527	1.246	0	0	0	29.475	30.823	28.725			Dunn's multiple comparisons test	Mean rank diff,	Significant?	Summary	Adjusted P Value
12.078	0.648	3.253	0	0	0	9.433	0.213	19.647			WT vs. SD	466.7	Yes	****	<0,0001	A-B
20.69	6.1	9.2	0	0	0	5.907	20.964	39.456			WT vs. SG	-75.02	Yes	**	0.0026	A-C
0	18.127	16.84	0	0	0	17.468	37.298	23.294			SD vs. SG	-541.7	Yes	****	<0,0001	B-C
24.156	17.843	34.156	0	0	0	17.762	20.761	50.004
20.245	15.006	18.33	0	0	0	12.686	49.264	28.756			Test details	Mean rank 1	Mean rank 2	Mean rank diff,	n1	n2
0.091	16.111	7.772	0	0	0	25.99	46.022	24.318			WT vs. SD	661.2	194.5	466.7	343	358
0	29.546	1.753	0	0	0	55.607	0.162	33.63			WT vs. SG	661.2	736.2	-75.02	343	354
9.859	22.616	16.941	0	0	0	21.471	33.994	5.066			SD vs. SG	194.5	736.2	-541.7	358	354
1.125	47.025	14.803	0	0	0	25.888	34.592	4.164
0.507	13.03	5.046	0	0	0	2.26	7.204	27.682
12.99	24.328	14.114	0	0	0	32.13	17.002	34.086
27.56	25.179	20.224	0	0	0	27.287	2.776	19.1
30.154	40.834	20.052	0	0	0	19.606	29.526	53.753
30.002	28.148	19.92	0	0	0	3.962	23.193	44.198
32.201	50.297	8.592	0	0	0	8.41	41.3	16.617
10.72	6.383	6.971	0	0	0	48.038	31.086	18.846
25.686	12.574	14.54	0	0	0	13.446	11.237	30.63
12.017	19.92	19.12	0	0	0	15.746	12.281	0
16.729	16.03	36.467	0	0	0	8.177	16.729	0.182
0	9.697	28.614	0	0	0	33.498	14.135	11.865
3.07	10.365	18.279	0	0	0	13.294	26.091	14.885
2.067	12.655	36.527	0	0	0	22.839	37.085	17.235
12.463	23.031	17.083	0	0	0	55.688	42.951	36.517
15.037	2.199	9.403	0	0	0	0	38.888	23.102
12.919	11.997	7.539	0	0	0	0	22.129	26.557
3.638	14.834	0	0	0	0	0	10.001	0.405
5.522	29.425	5.745	0	0	0	36.963	49.76	51.017
16.445	7.893	14.398	0	0	0	25.595	45.535	26.8
11.835	5.644	7.994	0	0	0	23.122	10.588	28.087
20.954	15.341	12.939	0	0	0	34.4	4.631	7.843
11.399	17.164	16.992	0	0	0	0	10.274	10.213
6.789	8.906	0	0	0	0	0	41.442	49.71
4.144	13.659	11.622	0	0	0	9.646	2.33	6.231
7.224	9.555	3.384	0	0	0	12.818	7.782	19.627
1.419	27.256	18.471	0	0	0	5.836	0	13.942
12.493	18.37	9.393	0	0	0	14.429	0.567	16.425
15.614	15.553	6.262	0	0	0	9.565	41.168	33.974
17.995	13.365	18.249	0	0	0	22.129	35.585	20.376
1.996	15.33	27.611	0	0	0	5.593	12.26	37.733
16.344	10.213	23.011	0	0	0	21.217	39.334	43.873
15.391	14.733	22.322	0	0	0	30.651	40.58	8.369
26.223	2.047	7.984	0	0	0	35.889	34.602	0
21.369	27.651	9.697	0	0	0	12.493	42.303	13.557
7.164	38.037	4.073	0	0	0	13.821	50.723	10.122
6.91	3.161	5.978	0	0	0	2.452	57.643	36.892
5.978	5.401	7.275	0	0	0	13.203	19.241	13.628
5.634	19.039	8.157	0	0	0	8.035	10.558	34.106
11.551	52.871	0	0	0	0	27.52	20.64	30.995
0.567	24.267	25.787	0	0	0	20.812	41.837	16.506
8.927	31.329	23.203	0	0	0	0	56.64	47.704
10.538	25.747	14.226	0	0	0	2.432	1.104	44.492
8.552	10.882	18.401	0	0	0	23.406	62.993	24.257
0	8.846	11.44	0	0	0	19.829	70.035	11.814
25.301	4.337	7.832	0	0	0	34.43	21.379	7.63
0	10.193	0.659	0	0	0	42.698	3.394	23.821
6.576	29.475	4.316	0	0	0	36.71	21.268	26.78
20.944	25.807	1.074	0	0	0	2.239	51.392	17.722
12.22	18.613	1.905	0	0	0	0.051	37.865	38.979
9.281	16.678	12.321	0	0	0	6.495	22.22	15.563
24.602	29.354	4.357	0	0	0	0.902	34.471	17.276
5.927	22.94	12.341	0	0	0	23.061	1.125	7.64
12.503	11.389	7.741	0	0	0	32.13	69.357	3.546
1.074	7.468	23.69	0	0	0	25.605	1.145	15.959
19.687	11.956	14.945	0	0	0	3.992	15.391	6.931
22.707	18.34	10.538	0	0	0	3.587	10.224	0.243
28.158	5.411	6.91	0	0	0	8.704	0.79	5.826
8.795	12.888	5.745	0	0	0	34.025	31.998	55.708
25.645	3.182	5.502	0	0	0	37.581	8.349	22.21
14.439	16.577	9.332	0	0	0	63.439	56.134	29.688
13.557	24.936	26.142	0	0	0	58.414	17.681	8.917
6.768	13.648	31.319	0	0	0	4.286	17.651	25.037
0.091	20.761	24.683	0	0	0	0.355	1.216	34.278
0	4.57	15.634	0	0	0	16.597	0.132	4.6
7.964	0	0.294	0	0	0	7.427	37.206	2.422
17.347	5.056	15.128	0	0	0	26.02	30.033	21.886
5.117	0	6.343	0	0	0	24.571	2.827	2.594
7.093	19.181	5.32	0	0	0	10.467	1.287	14.834
34.511	6.627	0.213	0	0	0	0.8	17.195	56.245
28.807	14.692	6.363	0	0	0	21.511	15.594	34.785
2.989	36.375	8.035	0	0	0	2.006	19.454	33.072
15.189	12.919	9.129	0	0	0	23.132	1.692	9.089
3.627	20.407	10.832	0	0	0	18.765	0	5.178
8.673	16.921	3.729	0	0	0	11.044	14.033	18.998
5.026	2.867	15.016	0	0	0	5.38	20.711	0.426
14.834	2.979	10.892	0	0	0	14.662	9.17	3.526
2.209	4.691	14.57	0	0	0	10.021	2.189	8.288
7.336	4.519	0		0	0	7.954	59.852	2.989
15.574	0	23.082		0	0	29.273	29.982	0
27.56	20.265	11.602		0	0	24.46	2.746	31.796
14.378	14.844	20.478		0	0	38.463	4.144	10.092
12.25	0.213	11.46		0	0	2.006	27.864	15.867
21.825	8.39	14.834		0	0	0.912	12.321	3.364
0	0	14.236		0	0	7.488	4.377	51.473
4.57	10.984	10.426		0	0	2.087	26.446	10.264
4.539	5.066	6.242		0	0	41.259	8.035	9.129
23.457	11.217	5.563		0	0	0	0.567	9.221
20.934	27.479	4.539		0	0	13.051	2.695	11.47
	28.604	23.457		0	0	10.578	0.567	42.799
	11.713	20.934		0	0	16.546	0.051	32.941
				0	0		0.111
				0	0		14.054
				0	0		0.76
				0	0		0.983
				0	0		0.051
				0	0		4.701
				0	0		7.062
				0	0		0
				0	0		2.006
				0	0
				0
				0
				0
				0
				0
				0
