# Supplementary material for: Adhesion-derived condensates control component availability to regulate adhesion dynamics
Source: Nat Commun. 2026 Jun 5;17:7222. doi: 10.1038/s41467-026-74001-3 (PMC13396368; doi:10.1038/s41467-026-74001-3)
Supplement: Supplementary file 17 — Source Data [file 41467_2026_74001_MOESM17_ESM.zip › Source Data files/Source Data - Supplementary Figure 13.xlsx]

## Sheet: Ext. Data Fig 13A
WT			SD			SG					Kruskal-Wallis test
rep I	rep II	rep III	rep I	rep II	rep III	rep I	rep II	rep III			P value	0.0016
2790.92	1971.33	1970.89	1878.14	2923.68	2903.05	1473.73	1299.47	1555.99			Exact or approximate P value?	Approximate
2832.62	1951.1	1612.56	1934.3	2561.76	1935.72	2554.44	2948.97	2075.82			P value summary	**
2885.95	1729.44	3372.34	1744.97	1721.38	1877.91	2647.75	2457.4	2306.44			Do the medians vary signif. (P < 0.05)?	Yes
1337.26	1543.52	2441.07	1626.74	1229.24	2015.87	2372.5	3637.46	2676.44			Number of groups	3
1404.52	2013.44	1038.9	2134.69	1965.03	1841.41	2089.94	1872.8	2422.3			Kruskal-Wallis statistic	12.81
1439.92	1820.31	1848.41	3126.51	1510.53	1683.19	2696.71	1545.35	1804.94
1510.32	3089.11	2459.5	2083.79	2457.19	1303.35	1497.26	1904.05	1415.54			Data summary
1374.01	1715.99	2029.86	2195.79	2765.38	1848.87	1201.46	1370.34	2151.64			Number of treatments (columns)	3
1637.92	2110.01	2167.37	2598.02	2402.28	1966.29	1096.47	1513.18	1817.95			Number of values (total)	1068
1730.51	2885.53	2502.14	1430.53	2224.66	1564.22	1073.67	1621.68	1798.19
1540.05	1600.38	1520.8	1546.02	1603.48	2118.12	2231.13	1428.91	1482.56
2568.06	2114.76	2119.85	1848.61	1329.63	1946.9	2748.95	2157.85	1514.35			Number of families	1
2181.36	1806.3	1108.46	2222.48	3130.61	957.758	2296.49	2032.9	2145.36			Number of comparisons per family	3
1867.15	2064.49	1837.68	2532.16	2591.6	1394.76	1150.65	2398.36	1771.59			Alpha	0.05
1702.55	1834.24	3267.03	1619.03	1823.38	2169.87	1314.43	3096.1	1123.2
1601.23	1994.43	2044.71	2213.25	1614.24	1921.73	1538.26	2911.14	1617.36			Dunn's multiple comparisons test	Mean rank diff,	Significant?	Summary	Adjusted P Value
2153.68	2078.6	2399.12	2678.09	2851.28	2196.4	1939.52	1600.71	1695.82			WT vs. SD	46.99	No	ns	0.1267	A-B
2483.53	1394.96	1881.04	2431.36	2236.19	1405.29	1384.83	1343.02	2495.96			WT vs. SG	83.71	Yes	**	0.0011	A-C
2018.12	1720.73	1786.2	1998.87	2584.9	1587.86	1932.4	3230.59	3574.07			SD vs. SG	36.72	No	ns	0.3244	B-C
4058.98	1785.21	1695.55	1942.65	2891.35	1774.64	2230.62	1630.83	2070.61
2394.89	3075.53	2472.11	2005.08	1660.73	1330.57	2217.74	2386.96	2027.06			Test details	Mean rank 1	Mean rank 2	Mean rank diff,	n1	n2
2284.35	1952.15	2452.37	2841.04	2019.6	2356.43	2135.86	1593.8	2522.55			WT vs. SD	578.8	531.8	46.99	339	374
2016.54	2833.14	2360.45	2722.55	3448.53	1723.21	3133.49	1950.06	2221.66			WT vs. SG	578.8	495.1	83.71	339	355
1403.44	1535.19	2423.15	1938.68	2436.64	1827.24	1669.94	1193.96	1385.1			SD vs. SG	531.8	495.1	36.72	374	355
1316.24	1646.8	2167.79	2481.3	2511.91	1534.34	1573.67	2017.47	1367.79
1087.39	2931.92	2363.56	1381.84	2479.56	1679.79	1881.88	1752.17	1512.03
1939.6	1937.22	2491.11	1232	1972.68	2256.08	1874.62	2166.38	2052.12
1639.17	2434.9	2567.66	2653.89	2441.64	1396.55	2166.63	2181.87	2537.29
1663.59	2140.9	2054.13	1810.49	3102.29	1611.76	2220.24	1611.44	1738.82
1893.59	1915.52	1694.37	1753.22	2193.11	1744.26	1337.66	1584.02	1930.22
1926.06	2248.83	1661.53	1743.3	1908.32	1571.65	2128.07	2051.78	1360.28
2258.99	2649.34	1121.58	1568.3	1053.71	1555.79	2605.95	2022.86	1653.22
1504.89	2565.86	2328.94	1513.62	887.997	1871.53	1718.39	2562.93	1371.82
1396.13	2912.24	2106	1690.03	1856.42	2482.62	1716.15	2199.01	1900.78
2226.98	3182.86	2162.14	2308.81	1856.04	1958.96	1850.74	1258.14	1470.29
832.167	1415.69	2797.47	1658.18	1912.46	1579.77	1467.41	1358.66	1420.88
1700.32	1560.44	2246.59	3031.34	1946.26	1850.2	1187.62	2402.09	1175.05
1866.49	2171.2	2896.22	2097.43	2058.61	1873.15	2661.01	1114.58	2007.58
1300.29	2883.14	2001.69	2207.39	1931.52	1406.44	2872.1	1980.39	2262.6
1706.13	2317.29	2444.33	2487.56	2766.67	1413.11	1933.41	1426.69	1305.61
1682.39	2330.98	2157.02	2580.89	2840.88	857.934	1606.82	2235.3	1761.62
1352.34	2374.3	2198	2712.92	1922.85	993.911	1837.58	2298.47	1814.81
1787.14	2075.21	1718.09	2606.54	2642.85	1820.61	2110.49	2150.03	2796.39
1367.69	2519.6	1301.63	1944.67	1938.82	2788.07	1682.5	2056.01	2039.51
2221.92	2834.44	1849.74	1941.86	2399.79	1790.82	1698.93	1422.2	1423.26
2308.19	1840	1978.19	1938.2	1720.36	2070.83	1772.91	1681.42	1896.01
2975.72	1884.66	1946.18	2006.84	2664.57	1717.79	2136.75	1832.34	1426.44
2541.38	3192.26	1602.34	1949.98	1784.17	1494.53	2068.54	2605.13	2241.43
2305.55	2792.74	2567.44	2307.45	1762.42	1541.66	2702.11	2358.38	1544.17
2246.26	2370.57	1909.23	1186.5	1674.72	2071.33	1555.07	2818.95	1327.05
2001.32	1227.93	3410.18	2179.95	1408.32	1917.94	1704.57	1904.73	1419.88
1392.84	1645.64	1548.8	2774.29	2066.67	1963.49	3173.8	1569.5	1335.01
3066.44	2066.73	2402	1771.72	2264.33	2327.02	1215.15	2100.63	2068.96
2330.7	2210.1	1866.97	1687.66	2302.73	2217.67	1892.84	2157.02	1993.43
2319.71	2071.5	1680.17	2734.23	1969.2	2098.91	2312.37	2037.95	998.329
1461.77	2683.21	1611.13	2230.33	1705.73	2499.8	2602.84	2101.79	3801.01
2964.93	2793.21	1676.4	2835.85	2332.78	2159.58	2352.52	2098.36	2002.61
2351.02	2748.23	2180.92	2795.44	2295.3	2210.35	2730.63	1507.38	2388.76
2151.33	2882.3	1331.81	989.23	2551.71	3195.93	1844.33	2208.6	1267.17
1948.6	2380.79	1888.85	2181.27	1674.37	2133.7	1954.93	2206.32	1204.73
2118.78	1544.88	2305.84	2155.82	1552.73	2661.3	1651.59	2936.3	2129.7
2470.88	1438.45	3043.91	1929.12	2147.14	2411.27	1551.15	2211.16	2175.08
1494.71	2199.48	2379.58	1909.36	1681.77	1701.25	2265.7	1501.37	2309.06
2045.87	3850.08	2336.41	2546.5	1640.17	1647.93	1493.46	1405.6	2041.25
2405.74	1587.64	2197.5	2312.29	2191.93	1666.38	1511.68	3063.15	1850.88
2505.97	2875.79	2281	1269.09	1910.3	1746.99	2077.34	2455.51	2697.13
1886.89	1818.67	2374.26	1420.44	2590.23	1389.74	1727.67	2095.45	1509.02
1615.69	1870.04	2069.93	2284.11	1852.81	1432.37	1620.34	2516.96	1422.77
2240.67	3035.02	2693.49	1907.27	1604.54	2166.76	1058.39	2245.63	1756.24
2410.55	1551.26	1696.11	1287.61	2473.98	2322.82	2838.36	1472.38	1474.7
1429.77	1865.4	1902.77	1798.47	1647.32	2026.11	2310.1	2271.06	1881.14
2175.78	1933.07	1726.76	1729.27	1570.47	2088.93	2016.67	2066.69	1961.35
2569.53	1855.49	1440.73	2191.39	1468.83	2045.74	2329.7	2320.86	913.439
2095.24	2303.66	1851.81	1816.82	1881.54	2185.71	1443.01	2972.16	1995.91
2091.4	2384.23	1527.04	2182.57	1200.69	1725.84	1863.19	2526.02	2237.51
2017.09	2178.17	2079.32	1993.72	2241.38	1486.88	1505.34	1433.49	2016.6
1870.82	2154.12	2701.2	2077.72	2053.93	2130.76	3198.91	2297.89	1719.41
2223.3	2593.99	2311.59	2623.59	1996.3	1528.59	1689.09	3971.01	1758.94
1494.15	2218.22	2068.53	782.933	2107.21	1251.73	1809.62	2621.83	2119.62
1440.26	2883.36	2008.62	1117.14	2043.98	1422.53	1792.67	1724.63	1517.56
3567.2	2809.81	1940.54	1480.59	1570.24	1792.45	2004.12	937.007	2144.77
1196.63	1811.94	2628.98	1614.62	1862.13	3116.02	1688.84	2487.41	1801.04
1840	2471.01	2750.92	1632.43	1899.5	2045.59	2211.45	2306.86	2396.43
2141.36	1619.09	1481.95	1457.3	1653.25	1781.81	1748.45	2729.08	2270.62
1825.59	1746.72	1704.09	1896.16	1531.68	1993.28	2548.2	3315.15	2080.4
2068.29	1838.52	2853.2	1744.4	3078.77	2325.99	2523.19	1509.18	1399.11
2368.36	1360.12	2580.81	1708.4	2500.57	2108.54	1946.09	2203.36	1587.45
2674.34	2163.07	2535.14	1865.03	2125.17	1628.82	1332.07	2503.09	1738.49
2068.78	1807.51	2816.41	2053.95	1988.68	2175.34	1801.81	2408.28	2297.66
2609.56	2520.66	1803.63	2394.01	2114.68	2587.43	2050.71	2454.97	1643.64
2821.95	2325.13	2096.95	2856.86	2603.05	1634.31	1901.9	1852.85	2083.96
1168.73	1695.95	2228.18	3690.05	1824.89	1358.08	2302.64	1809.58	1711.48
1567.86	1926.67	2900.22	1859.53	1719.77	1741.29	2094.81	1537.3	1402.49
1941.22	2314.25	2528.48	1712.02	1911.35	1586	1406.89	1688.27	2323.91
2528.35	2657.78	1635.63	1694.81	1095.67	1914.51	1487.44	1651.25	2029.18
2776.15	1134.38	1941.3	2186.49	3201.17	1629.13	1399.99	1475.74	1682.22
2603.08	2112.76	2411.93	2332.75	2368.09	2708.37	1595.82	1319.29	1985.02
1874.03	2219.71	2246.97	1674.36	2393.26	1987.07	2483.61	1461.65	2549.02
1541.75	1619.1	1931.05	1336.48	1885.9	2179.65	1739.37	2118.83	2449.03
1212.94	1596.71	1818.25	1818.36	1865.68	2536.59	1804.09	1554.92	1722.41
2738.14	1340.47	2919.82	2033.36	1449.36	2112.29	1866.16	2350.46	1963.8
2095.64	1599.18	1654.4	2093.71	2564.4	1754.51	1606.27	2295.1	1334.37
2219.3	2278.48	1658.62	2390.83	2611.31	1709.59	2370.66	2556.09	1937.79
1766.01	2587.96	1713.04	1532.84	1352.27	1796.47	2706.85	2315.51	3223.03
1544.13	2642.22	2110.67	1187.03	1630.3	1275.87	1558.02	2801.89	2332.38
1888.72	2896.83	2661.95	273.15	1910.26	2732.04	1503.86	254.973	1727.33
1710.57	2062.82	2101.71	2533.8	2332.23	2072.16	3169.04	1419.53	1484.98
1878.07	2197.6	1965.32	1880.72	2535.43	2120.89	1668.63	2091.36	1600.43
1956.16	2061.57	1957.93	3385.07	2567.58	3425.02	2780.21	1831.17	2183.19
2123.19	2033.51	2788.83		2189.36	2054.43	2129.45	1996.4	2320.48
	1887.71	1930.26		2453.87	2031.45	1500.3	1716.94	2392.19
	2469.3	2080.77		2274.95	3063.94	2087.6	2514.66	2742.54
	2498.05	1741.77		2859.68	1805.26	1830.05	1450.3	2111.41
	2587.42	2639.18		2703.95	2105.19	1922.81	2231.9	2107.76
		2783.83		1910.02	1398.19	1492.93	2211.09	2387.93
				1688.31	1390.06		2267.65
				2306.67	1822.54		1346.68
				2069.05	2049.8		1533.25
				2108.82	1889.8		2313.83
				2316.8	2289.56		3100.86
				1401.37	1578.99		2083.68
				2959.83	2054.36		1831.76
				1655.12	1460.68		1939.83
				2869.22	1905.3		1753.1
				2153.12	2198.15		2123.96
				2793.42	2532.56
				2624.07	1893.34
				2554.65
				2523.72
				1940.15
				1882.9
				2818.66
				2016.29
				2767.41
				2168.97
				2684
				2815.41
				1299.54

## Sheet: Ext. Data Fig 13B
WT			SD			SG					Kruskal-Wallis test
rep I	rep II	rep III	rep I	rep II	rep III	rep I	rep II	rep III			P value	0.4982
1.73	2.031	1.147	2.867	1.573	2.54	3.107	2.425	2.659			Exact or approximate P value?	Approximate
2.437	3.681	1.76	1.751	1.274	1.409	1.456	1.314	2.343			P value summary	ns
2.325	1.651	1.846	1.532	1.644	1.821	1.225	1.414	1.433			Do the medians vary signif. (P < 0.05)?	No
1.351	1.309	1.67	2.357	2.221	1.148	1.581	2.045	2.613			Number of groups	3
1.862	1.847	2.415	3.653	1.315	1.513	2.073	2.225	2.032			Kruskal-Wallis statistic	1.394
2.109	2.18	1.377	1.911	2.558	1.41	1.884	2.298	1.248
1.558	2.715	2.269	2.607	2.03	1.304	2.212	1.368	3.317			Data summary
1.426	1.602	1.981	3.591	2.16	2.341	2.302	1.185	3.265			Number of treatments (columns)	3
1.896	1.709	2.139	3.008	1.341	1.625	3.664	2.278	2.738			Number of values (total)	1049
2.088	3.436	1.631	3.222	1.75	2.284	2.417	1.749	1.392
2.003	1.815	1.901	2.261	1.126	2.161	3.335	2.994	2.126
3.347	1.468	1.57	1.392	2.158	1.155	1.853	3.096	1.663			Number of families	1
1.489	1.742	1.946	1.813	1.751	1.358	1.402	1.424	2.239			Number of comparisons per family	3
2.674	1.909	1.399	1.376	1.521	1.842	1.711	1.601	2.207			Alpha	0.05
2.986	2.671	1.45	1.632	1.946	2.38	2.112	1.754	1.446
1.558	1.812	1.067	1.366	2.177	3.081	1.155	1.524	1.39			Dunn's multiple comparisons test	Mean rank diff,	Significant?	Summary	Adjusted P Value
2.774	1.894	2.255	2.186	1.792	1.549	2.004	2.171	1.82			WT vs. SD	0.588	No	ns	>0,9999	A-B
1.453	2.544	1.815	1.46	2.177	2.579	1.173	2.481	2.859			WT vs. SG	-23.09	No	ns	0.9597	A-C
1.518	1.872	1.726	1.713	1.253	2.888	2.364	2.334	1.412			SD vs. SG	-23.68	No	ns	0.8856	B-C
1.488	3.07	2.011	1.208	1.016	1.352	2.064	1.674	1.959
3.071	1.371	3.065	3.2	1.228	1.893	1.587	1.832	2.215			Test details	Mean rank 1	Mean rank 2	Mean rank diff,	n1	n2
1.627	1.944	1.328	2.059	1.279	1.611	1.986	1.227	1.086			WT vs. SD	517.5	516.9	0.588	331	367
1.604	1.948	1.34	3.111	1.747	1.995	1.128	2.854	1.433			WT vs. SG	517.5	540.6	-23.09	331	351
2.696	2.161	1.48	1.076	2.359	1.29	3.589	1.215	1.712			SD vs. SG	516.9	540.6	-23.68	367	351
2.738	1.759	2.678	3.619	1.93	2.67	1.218	1.508	1.049
2.11	1.599	2.576	2.055	3.495	1.341	1.836	1.322	2.015
1.761	2.263	1.376	1.537	1.835	1.707	2.88	1.786	1.581
1.737	1.821	2.061	2.183	1.241	2.415	1.747	1.664	2.571
2.818	1.102	1.386	2.91	2.518	2.013	1.238	2.222	1.699
2.021	3.433	2.162	1.178	2.584	3.229	3.941	1.871	2.621
2.197	1.434	1.456	1.364	2.444	2.296	1.83	1.376	1.857
1.949	1.841	1.943	2.763	1.937	2.083	1.258	1.296	2.578
1.337	1.771	2.53	2.095	1.917	3.433	2.164	2.297	1.508
2.189	1.49	1.995	2.124	1.657	1.206	1.355	1.847	2.338
2.034	1.903	1.459	2.301	1.212	2.821	1.314	2.274	2.972
1.292	3.551	1.504	1.55	1.891	2.444	2.058	1.955	1.936
2.301	1.489	1.846	2.338	2.488	1.421	2.291	1.257	3.29
1.984	1.84	1.363	1.485	1.452	2.596	2.103	2.351	1.855
1.467	3.438	1.292	1.977	2.632	1.208	1.275	1.67	1.121
1.873	1.6	1.737	1.279	2.181	1.42	1.726	1.412	1.264
2.99	1.621	1.627	2.342	1.499	2.042	1.711	2.629	2.351
1.049	3.514	1.168	2.117	1.371	1.4	1.601	1.286	1.803
1.584	2.557	1.941	2.397	1.405	2.389	2.028	1.414	2.435
1.58	1.969	1.173	1.535	1.619	1.985	1.817	2.376	2.521
1.981	1.612	1.75	2.779	1.537	1.531	2.867	2.355	2.097
2.769	2.931	1.905	1.932	1.403	2.195	3.794	1.734	2.759
2.048	1.707	1.859	3.155	1.575	2.338	1.309	1.542	1.59
1.528	2.048	1.651	1.654	2.329	1.171	1.68	2.369	1.663
2.452	2.004	2.581	2.075	2.091	1.623	2.216	2.143	1.468
2.941	1.274	1.165	1.602	2.034	1.495	1.479	1.292	2.733
2.195	1.187	2.085	3.672	1.71	1.317	1.513	1.92	2.397
1.999	1.249	3.615	1.5	2.759	1.454	1.753	1.349	1.691
1.752	2.134	2.371	2.404	2.04	1.698	2.366	1.151	2.615
1.483	1.593	1.171	3.733	2.112	2.558	1.558	2.611	1.409
2.189	1.583	1.346	3.427	2.191	1.29	1.931	1.939	1.979
2.791	1.813	1.684	1.647	1.207	2.329	3.205	1.266	1.364
2.315	2.428	1.368	2.146	1.448	1.491	1.454	2.11	1.56
2.609	1.276	1.322	3.392	1.223	1.528	2.753	1.701	3.622
2.034	2.337	1.651	2.36	1.337	1.614	2.476	1.928	2.364
2.217	1.887	1.548	3.031	2.357	1.474	2.131	1.217	2.088
3.318	1.636	1.19	2.113	1.342	1.579	1.929	1.647	1.786
1.25	2.719	1.564	1.299	2.369	1.727	1.637	1.348	2.034
1.21	2.496	2.139	1.877	1.115	2.88	1.251	2.573	1.382
1.495	2.119	2.379	1.719	2.678	2.275	1.481	1.492	1.982
1.681	1.857	1.742	2.063	2.862	1.056	2.181	1.524	1.624
2.896	1.469	2.497	2.972	1.185	1.66	1.333	2.232	1.583
1.746	3.043	2.065	1.444	3.045	2.124	1.453	1.386	1.349
2.909	2.172	1.736	1.96	1.303	1.352	1.558	1.352	2.876
1.862	1.301	1.046	1.644	1.554	1.527	2.552	1.436	1.13
1.089	1.102	1.479	2.61	2.043	1.311	1.72	2.217	2.11
2.245	1.929	2.498	1.41	1.573	2.297	1.699	1.582	1.905
2.035	1.769	1.329	1.356	2.493	1.314	1.33	1.46	2.362
1.487	2.504	2.136	1.344	1.13	2.854	1.406	1.783	1.168
1.484	1.519	2.071	1.591	1.798	1.776	1.736	2.406	2.177
1.687	1.553	1.923	2.317	1.191	2.058	2.553	1.862	1.207
2.391	2.063	1.756	4.11	2.306	1.882	1.767	1.6	1.758
1.665	1.845	1.334	3.541	1.649	2.028	3.026	1.13	2.295
1.408	1.859	1.228	1.255	1.793	1.914	1.85	2.781	2.532
1.677	2.146	1.648	1.309	1.355	1.57	2.447	1.85	1.561
1.685	1.882	2.677	2.077	1.353	1.968	2.658	2.723	3.189
2.153	1.703	1.49	1.658	1.172	2.227	1.982	3.761	1.71
1.681	1.406	1.24	1.889	1.69	1.547	1.542	1.384	2.603
1.447	1.734	1.993	1.291	1.074	1.58	2.466	2.338	2.421
1.519	1.669	1.638	2.931	1.187	1.206	1.199	1.721	2.011
1.653	1.733	2.545	1.987	2.313	1.159	1.875	1.769	1.582
1.853	1.305	1.317	1.599	3.442	1.605	1.756	2.565	2.007
1.682	1.267	1.222	1.516	1.637	2.621	2.856	1.337	1.635
1.349	1.25	1.477	1.442	1.711	1.492	1.845	1.669	1.419
1.079	1.77	1.536	1.515	2.151	1.284	1.491	1.961	2.172
1.488	3.012	1.482	2.749	1.09	1.538	3.906	1.72	2.396
1.504	1.952	1.938	1.764	1.141	3.288	1.914	1.236	1.342
1.796	2.017	2.236	1.313	1.811	1.452	3.096	3.362	1.916
2.206	1.757	1.6	2.027	1.823	2.101	1.462	2.899	1.096
2.182	1.685	1.944	1.856	1.136	1.394	1.589	2.287	1.78
1.841	1.688	1.742	1.491	1.144	1.131	1.791	1.466	2.241
1.956	1.504	1.511	1.532	1.241	2.269	1.795	1.109	1.644
1.921	1.321	2.058	1.969	2.651	1.847	1.138	3.114	1.198
1.588	1.603	1.909	2.036	2.977	1.645	2.152	2.832	2.723
1.781	1.595	1.247	1.562	1.181	1.469	2.505	1.153	1.776
1.604	1.67	1.145	2.592	2	1.911	2.606	2.597	1.226
3.272	2.349	2.415	1.566	3.806	1.525	2.669	1.51	2.565
2.316	1.186	1.48	1.212	1.18	2.188	4.231	2.039	1.411
1.912	1.85	2.36	1.912	2.713	2.037	1.767	1.283	2.475
	2.551	2.141	1.356	1.594	1.966	1.222	2.518	1.308
	1.488	1.42	1.93	1.44	1.35	1.766	1.436	1.152
	1.636	2.014	1.216	1.774	1.192	3.358	2.089	2.065
	1.158	1.492		1.284	1.246	2.62	1.507	2.283
	1.646	2.553		1.984	2.224	2.29	1.283	1.519
	1.298	3.049		2.197	1.483	1.292	1.209	1.688
	1.354	1.964		2.496	1.72	2.661	1.82	3.243
	1.629	1.625		1.982	1.808	2.705	2.291	3.748
	1.92	2.031		1.796	1.382	1.907	1.454	1.126
	1.047	1.551		2.673	2.002	2.145	1.759	1.301
	1.779	2.032		1.478	1.334	2.434	1.132
				2.028	2.547		3.899
				1.434	2.118		1.786
				1.88	1.956		1.975
				2.898	1.262		1.183
				1.588	1.851		1.846
				1.409	1.108		1.168
				1.28	2.992		1.211
				3.533	2.418		2.906
				2.351	2.07		1.462
				2.24	1.417		1.188
				1.665	2.44
				1.32
				1.662
				1.827
				2.694
				2.444
				1.323
				2.007
				1.522
				2.614
				1.522
				1.609

## Sheet: Ext. Data Fig 13C
WT			SD			SG					Kruskal-Wallis test
rep I	rep II	rep III	rep I	rep II	rep III	rep I	rep II	rep III			P value	<0,0001
0.135864	0.185512	0.222239	0.238597	0.417488	0.25733	0.239007	0.035323	0.196334			Exact or approximate P value?	Approximate
0.132666	0.30381	0.189979	0.275143	0.291893	0.304926	0.146001	0.078752	0.169398			P value summary	****
0.118922	0.122338	0.103673	0.330517	0.295181	0.458409	0.14873	0.176716	0.079515			Do the medians vary signif. (P < 0.05)?	Yes
0.15366	0.168947	0.138752	0.173618	0.650471	0.253483	0.187698	0.172895	0.140196			Number of groups	3
0.122839	0.130297	0.084723	0.277244	0.172139	0.542283	0.150185	0.244205	0.134956			Kruskal-Wallis statistic	117.7
0.204407	0.156807	0.27787	0.204879	0.174584	0.21983	0.315118	0.196821	0.108393
0.125796	0.209634	0.226822	0.348086	0.378473	0.31362	0.123268	0.180397	0.105024			Data summary
0.245222	0.190388	0.28517	0.342829	0.387077	0.126588	0.121066	0.236465	0.336836			Number of treatments (columns)	3
0.101255	0.177797	0.252523	0.250027	0.257724	0.355513	0.110875	0.272256	0.231176			Number of values (total)	424
0.172687	0.137162	0.396457	0.454144	0.42421	0.150814	0.152925	0.291758	0.347949
0.15526	0.259261	0.260167	0.274626	0.199901	0.247359	0.316343	0.240101	0.205781
0.312656	0.222456	0.118635	0.143649	0.328572	0.332579	0.222127	0.1564	0.138571			Number of families	1
0.115524	0.213365	0.243066	0.273441	0.217012	0.262435	0.126532	0.086021	0.101595			Number of comparisons per family	3
0.160206	0.355914	0.298942	0.257735	0.392421	0.160054	0.193364	0.284451	0.407998			Alpha	0.05
0.142055	0.382482	0.0786	0.235342	0.476012	0.202125	0.116349	0.139141	0.072631
0.395367	0.2347	0.194473	0.612382	0.171599	0.131008	0.12125	0.216177	0.197269			Dunn's multiple comparisons test	Mean rank diff,	Significant?	Summary	Adjusted P Value
0.136552	0.199845	0.2596	0.25215	0.183259	0.215002	0.115271	0.12008	0.100434			WT vs. SD	-94.51	Yes	****	<0,0001	A-B
0.134801	0.156885	0.115467	0.576491	0.237131	0.192309	0.071919	0.113526	0.069804			WT vs. SG	60.48	Yes	***	0.0001	A-C
0.167606	0.400672	0.288583	0.352357	0.323613	0.352411	0.068384	0.199917	0.120207			SD vs. SG	155	Yes	****	<0,0001	B-C
0.276406	0.35924	0.212816	0.263595	0.259573	0.303443	0.110686	0.121446	0.299966
0.220057	0.254633	0.228849	0.197727	0.236886	0.113846	0.200604	0.077873	0.148674			Test details	Mean rank 1	Mean rank 2	Mean rank diff,	n1	n2
0.259092	0.402593	0.303133	0.292874	0.542877	0.396168	0.287976	0.15066	0.145362			WT vs. SD	197.7	292.2	-94.51	136	153
0.224647	0.210303	0.262272	0.372422	0.531036	0.355741	0.145343	0.163313	0.075148			WT vs. SG	197.7	137.2	60.48	136	135
0.458232	0.339317	0.295675	0.190046	0.262444	0.275056	0.262476	0.207905	0.281203			SD vs. SG	292.2	137.2	155	153	135
0.215144	0.217921	0.159598	0.355633	0.239125	0.291445	0.150125	0.183486	0.084525
0.141406	0.339926	0.228046	0.331021	0.26099	0.1841	0.129898	0.263037	0.132276
0.269558	0.176378	0.15455	0.319277	0.573878	0.24758	0.039154	0.100122	0.151908
0.098145	0.111932	0.225943	0.313279	0.297668	0.131508	0.216207	0.17602	0.146019
0.068042	0.531294	0.116435	0.464951	0.668208	0.270859	0.126909	0.334994	0.228893
0.162258	0.318662	0.261614	0.138434	0.463989	0.262149	0.279083	0.181562	0.091277
0.203109	0.364821	0.219978	0.231647	0.192746	0.435713	0.255982	0.139404	0.149362
0.198474	0.3844	0.156021	0.358057	0.489477	0.216654	0.180743	0.072446	0.446334
0.09463	0.339303	0.259745	0.186006	0.484486	0.157141	0.216857	0.281494	0.159257
0.28779	0.189725	0.073809	0.229445	0.453162	0.379839	0.293212	0.105016	0.148373
0.142127	0.273092	0.353789	0.563069	0.297248	0.75952	0.173961	0.15932	0.086674
0.204818	0.240225	0.088888	0.512563	0.370478	0.470732	0.154518	0.148145	0.106768
0.316549		0.078276	0.208603	0.322309	0.255361	0.159864	0.142109	0.154964
0.129669		0.275944	0.312086	0.271467	0.383673	0.089937		0.156639
		0.22317	0.186134	0.385933	0.360419	0.117272		0.128027
		0.193484	0.465857	0.423267	0.399852	0.083208		0.16707
		0.177794	0.254905	0.300684	0.096938	0.12867		0.211222
		0.177866	0.3902	0.611165	0.343483	0.21912		0.096036
		0.227387	0.321153	0.169519	0.337482	0.201703		0.214614
		0.190539	0.224723	0.275668	0.242246	0.126697		0.177477
		0.25748	0.446341	0.319401	0.299837	0.091471		0.178859
		0.086881	0.341531	0.242575	0.259278			0.182445
		0.058721	0.236773	0.356409	0.233039			0.145017
		0.117739	0.220371		0.212201			0.110712
		0.236703	0.139063		0.238876			0.111168
		0.290446	0.435817		0.308176			0.292401
		0.324176			0.304546			0.259382
		0.181705			0.271113			0.241154
		0.067249			0.374536			0.149521
		0.080052			0.345204
		0.272462			0.589293
		0.197982			0.212329
		0.462198
		0.300816
		0.322494
		0.130014
		0.346074
		0.282665

## Sheet: Ext. Data Fig 13D
WT			SD			SG					Kruskal-Wallis test
rep I	rep II	rep III	rep I	rep II	rep III	rep I	rep II	rep III			P value	0.0002
0.214962	0.171935	0.0834009	0.488708	0.825762	0.774109	0.212532	0.0924495	0.136754			Exact or approximate P value?	Approximate
0.133115	0.308325	0.347377	0.250125	0.519047	0.294657	0.290057	0.400429	0.111569			P value summary	***
0.0925547	0.248405	0.0419989	0.189778	0.31641	0.331221	0.258283	0.184793	0.164276			Do the medians vary signif. (P < 0.05)?	Yes
0.130065	0.106924	0.335149	0.226812	0.323312	0.758622	0.177413	0.203427	0.340589			Number of groups	3
0.0851743	0.0603592	0.062151	0.103014	0.0835571	0.0885862	0.297523	0.575632	0.20216			Kruskal-Wallis statistic	17.47
0.356759	0.207682	0.172568	0.501015	0.452414	0.324441	0.0560424	0.159832	0.284253
0.0696501	0.141169	0.260611	0.0610231	0.444633	0.63735	0.116675	0.181926	0.647019			Data summary
0.0924459	0.147437	0.74831	0.741823	0.412978	0.346296	0.552354	0.132605	0.178239			Number of treatments (columns)	3
0.0322481	0.0374728	0.213852	0.417303	0.363061	0.312395	0.0604628	0.437794	0.181039			Number of values (total)	425
0.117478	0.161498	0.244185	0.0610097	0.237345	0.228985	0.476631	0.280043	0.358364
0.113679	0.484209	0.391694	0.467569	0.086485	0.23631	0.25695	0.56016	0.282545
0.534919	0.185686	0.321012	0.14232	0.709164	0.263801	0.492241	0.084371	0.253378			Number of families	1
0.183586	0.299862	0.199126	0.50981	0.0451439	0.298643	0.285866	0.0854159	0.636387			Number of comparisons per family	3
0.0891342	0.401773	0.0862115	0.685292	0.219856	0.0460638	0.697494	0.311301	0.295797			Alpha	0.05
0.443935	0.184427	0.088135	0.798614	0.786033	0.766022	0.158759	0.50435	0.314729
0.690302	0.0728324	0.0406148	0.301227	0.026913	0.304023	0.431785	0.363298	0.289103			Dunn's multiple comparisons test	Mean rank diff,	Significant?	Summary	Adjusted P Value
0.280705	0.139734	0.159926	0.167049	0.650354	0.4774	0.353356	0.305022	0.151904			WT vs. SD	-49.05	Yes	**	0.0021	A-B
0.0925569	0.0814194	0.70443	0.403423	0.875425	0.752164	0.0642094	0.450944	0.273654			WT vs. SG	5.333	No	ns	>0,9999	A-C
0.149136	0.534839	0.237303	0.585296	0.536581	0.53907	0.136735	0.748218	0.10007			SD vs. SG	54.38	Yes	***	0.0005	B-C
0.536337	0.158129	0.178158	0.240014	0.398193	0.197561	0.0951379	0.285203	0.145096
0.12182	0.251835	0.310488	0.0313337	0.248216	0.499183	0.103462	0.127502	0.412563			Test details	Mean rank 1	Mean rank 2	Mean rank diff,	n1	n2
0.561417	0.363858	0.631307	0.069269	0.044773	0.112414	0.0719184	0.106063	0.0765139			WT vs. SD	197	246.1	-49.05	137	153
0.0416228	0.133397	0.29222	0.659687	0.326338	0.236972	0.0547334	0.112437	0.236423			WT vs. SG	197	191.7	5.333	137	135
0.7363	0.0864232	0.163177	0.325004	0.149834	0.624678	0.349221	0.0314142	0.13513			SD vs. SG	246.1	191.7	54.38	153	135
0.406232	0.0916584	0.0762241	0.554944	0.266301	0.487817	0.631299	0.224321	0.181418
0.0325116	0.263277	0.403254	0.632139	0.156779	0.399483	0.271905	0.401677	0.0999193
0.840945	0.289641	0.0944955	0.558356	0.452211	0.746562	0.134472	0.0720073	0.51905
0.0613473	0.533597	0.527059	0.740697	0.183901	0.785964	0.186811	0.151914	0.823389
0.228141	0.117834	0.453108	0.444725	0.0929834	0.0180847	0.302626	0.202718	0.109214
0.226611	0.0230493	0.304175	0.202909	0.337199	0.385321	0.326476	0.753987	0.373521
0.472586	0.355117	0.114202	0.0821937	0.167722	0.254825	0.274775	0.360477	0.100668
0.346375	0.806226	0.118211	0.827865	0.284683	0.596892	0.596402	0.161748	0.0950685
0.54544	0.323737	0.252079	0.335387	0.127069	0.438394	0.619011	0.356773	0.193065
0.650167	0.847854	0.0663659	0.106177	0.754931	0.922801	0.572028	0.019667	0.288515
0.106931	0.322287	0.670739	0.417701	0.551927	0.264017	0.210531	0.426332	0.379118
0.551027	0.353597	0.0881856	0.371138	0.592746	0.816636	0.110618	0.734608	0.124805
0.57032	0.469532	0.120817	0.175149	0.820331	0.421748	0.0918024	0.133489	0.380636
0.311483		0.46169	0.232314	0.347599	0.304703	0.0688874		0.182345
		0.633283	0.396486	0.341752	0.064733	0.0622612		0.107615
		0.144205	0.0819612	0.753657	0.129717	0.373345		0.196438
		0.2043	0.317625	0.775041	0.25567	0.170003		0.85134
		0.1498	0.453221	0.113912	0.533608	0.46503		0.439789
		0.458765	0.385937	0.212777	0.482485	0.61607		0.211281
		0.875587	0.431483	0.431206	0.771943	0.202168		0.341397
		0.19787	0.390251	0.648626	0.35614	0.354472		0.215568
		0.151308	0.222326	0.65166	0.48145			0.303996
		0.224612	0.557	0.269222	0.588985			0.159231
		0.652999	0.0358385		0.0731592			0.425268
		0.686701	0.283721		0.0966662			0.391795
		0.448351	0.317281		0.34646			0.195328
		0.439096			0.423477			0.124634
		0.761056			0.200106			0.313633
		0.248082			0.101456			0.278414
		0.379428			0.474799
		0.294366			0.51323
		0.386125			0.228023
		0.764186
		0.36801
		0.46679
		0.12407
		0.368661
		0.664518
