# Supplementary material for: Adhesion-derived condensates control component availability to regulate adhesion dynamics
Source: Nat Commun. 2026 Jun 5;17:7222. doi: 10.1038/s41467-026-74001-3 (PMC13396368; doi:10.1038/s41467-026-74001-3)
Supplement: Supplementary file 17 — Source Data [file 41467_2026_74001_MOESM17_ESM.zip › Source Data files/Source Data - Supplementary Figure 3.xlsx]

## Sheet: Ext. Data Fig 3C
0.5 kPa			2 kPa			20 kPa			Glass				Kruskal-Wallis test
rep I	rep II	rep III	rep I	rep II	rep III	rep I	rep II	rep III	rep I	rep II	rep III		P value	<0,0001
718.677	871.388	812.085	1729.26	1272.51	1697.51	687.521	2362.11	3756.19	2452.63	2653.44	1990.48		Exact or approximate P value?	Approximate
757.97	982.547	638.452	2374.91	877.498	1748.33	1420.13	1457.16	2413.95	3917.86	2124.76	1599.21		P value summary	****
698.738	654.967	1155.25	1395.59	1254.03	1293.12	2739.8	2287.65	2085.5	2713.26	1944.44	1566.68		Do the medians vary signif. (P < 0.05)?	Yes
443.703	976.001	759.864	1061.13	1135.48	1501.6	2514.69	1952.41	2064.36	3269.33	2950.62	2135.01		Number of groups	4
673.022	733.176	970.49	1159.59	949.101	2034.46	2995.89	2637.83	2239.03	2757.79	2847.64	3469.4		Kruskal-Wallis statistic	212.2
702	884.357	966.417	2272.78	838.367	2032.52	4312.81	1895.89	2332.4	2054.68	2770.76	2629.52
849.979	950.165	794.658	1851.88	1141.21	1275.85	1762.14	2055.29	1827.66	2068.84	2587.6	2339.71		Data summary
841.954	615.898	929.181	2251.66	1052.91	1809.58	2348.25	1937.56	1920.33	2435.24	2060.12	1963.22		Number of treatments (columns)	4
912.484	840.637	1147.59	2513.11	1812.52	2259.52	2533.72	1807.3	1914.17	2565.27	2705.85	2444.24		Number of values (total)	339
806.796	688.423	966.7	1943.45	753.258	1027.74	2561.39	1881.11	2090.62	2718.57	2760.22	2592.46
743.065	748.415	1422.89	1532.42	1512.01	1710.15	1968.37	2640.55	2442.22	3291.56	2869.31	1614.23
754.859	906.637	945.129	2488.12	1669.09	1938.18	2162.26	2754.75	3106.29	2750.56	2012.7	1759.91		Number of families	1
861.833	675.241	1242.45	2223.36	1125.77	1601.78	1612.03	2570.21	1690.37	2685.17	3133.01	2866.43		Number of comparisons per family	6
625.25	1055.68	765.032	2192.32	538.225	1184.89	2626.42	2127.21	1775.84	1068.88	2297.89	2060.08		Alpha	0.05
943.609	673.701	632.261	1987.69	565.379	726.124	2044.12	2555.33	1974.76	1450.07	1722.12	2790.14
783.898	775.255	805.671	2468.55	1160.06	2556.96	2878.31	2008.66	2553.73	1686.81	2456.97	1984.39		Dunn's multiple comparisons test	Mean rank diff,	Significant?	Summary	Adjusted P Value
700.409	868.987	704.665	2149.96	494.374	1470.12	2474.45	2301.95	2807.01	2668.38	2044.36	2179.53		0.5 kPa vs. 2 kPa	-100.6	Yes	****	<0,0001	A-B
679.547	464.322	430.248	1206.62	1082.64	1284.95	3147.18	1733.11	1434.68	3221.16	2246.62	3193.58		0.5 kPa vs. 20 kPa	-174.7	Yes	****	<0,0001	A-C
771.415	781.294	834.223	2024.31	1266.7	2949.21	3687.48	1836.91	1884.53	2228.31	2270.45	2066.28		0.5 kPa vs. Glass	-198.5	Yes	****	<0,0001	A-D
600.821	346.952	647.429	2110.71	920.569	1842.88	2743.26	3279.33	1728.6	2805.22	2039.07	2391.4		2 kPa vs. 20 kPa	-74.09	Yes	****	<0,0001	B-C
646.689	952.009	752.468	1075.28	1021.87	1953.68	2362.52	3071.94	4368.49	2074.83	3174.08			2 kPa vs. Glass	-97.89	Yes	****	<0,0001	B-D
643.548	578.318	738.172	1359.31	900.285	2433.77	1982.33	1582.03		2843.52	1388.02			20 kPa vs. Glass	-23.8	No	ns	0.899	C-D
692.628	511.821	1118.49	3065.71	978.838	2879.52	3073.25	2414.48		4173.49	2889.82
789.075	734.402	499.105	1173.54	2368.22	2597.09	639.911	1982.3			2361.04			Test details	Mean rank 1	Mean rank 2	Mean rank diff,	n1	n2
550.951	945.95	1056.84	1203.99	2089.51	1544.92	496.339	1969.16						0.5 kPa vs. 2 kPa	63.23	163.9	-100.6	99	99
991.372	1253.97	1393.76	1792.99	560.08	978.727		3012.8						0.5 kPa vs. 20 kPa	63.23	238	-174.7	99	74
1308.98	578.267	853.282	1039.38	2053.39	1636.37		2090.72						0.5 kPa vs. Glass	63.23	261.8	-198.5	99	67
1051.25	857.781	699.041	2540.94	2038.01	1376.62		1633.25						2 kPa vs. 20 kPa	163.9	238	-74.09	99	74
730.552	415.982	701.757	2186.54	1373.39									2 kPa vs. Glass	163.9	261.8	-97.89	99	67
818.62	600.193	1185.17	1021.31	1252.8									20 kPa vs. Glass	238	261.8	-23.8	74	67
933.062	793.746		1187.6	1442.66
811.386	469.743		671.249	1746.11
902.24	591.682		1252.45	1164.35
1096.63	646.801		1201.19	1250.5
	1069.1		1441.49	490.361
			1175.12

## Sheet: Ext. Data Fig 3D
0.5 kPa			2 kPa			20 kPa			Glass				Kruskal-Wallis test
rep I	rep II	rep III	rep I	rep II	rep III	rep I	rep II	rep III	rep I	rep II	rep III		P value	<0,0001
13.121	20.021	61.836	20.68	30.153	74.501	52.788	116.498	338.066	153.399	72.799	249.097		Exact or approximate P value?	Approximate
44.875	62.951	69.567	50.681	45.746	127.502	124.857	51.289	78.28	286.616	181.161	98.686		P value summary	****
35.797	50.741	83.762	40.64	48.907	46.891	122.821	109.599	233.97	232.582	131.686	127.208		Do the medians vary signif. (P < 0.05)?	Yes
123.55	29.14	34.145	101.594	157.473	126.701	83.346	219.744	21.024	238.276	142.7	92.627		Number of groups	4
22.372	112.354	125.587	126.225	23.881	162.458	407.36	86.224	151.454	244.659	149.144	195.914		Kruskal-Wallis statistic	94.63
73.305	74.927	115.272	86.234	107.43	71.877	293.86	133.713	6.353	141.768	223.939	285.734
120.136	103.57	130.521	160.897	28.289	118.109	96.761	7.082	89.76	147.867	181.931	218.741		Data summary
145.223	73.721	131.849	226.725	53.082	189.287	263.19	97.258	179.601	174.484	114.016	133.267		Number of treatments (columns)	4
120.389	157.969	15.249	183.735	31.683	327.104	197.545	169.297	123.702	134.564	115.009	355.169		Number of values (total)	344
42.089	27.985	23.679	202.874	29.748	32.19	111.27	91.148	140.207	131.909	105.91	319.738
17.974	34.084	43.568	82.151	35.898	68.908	61.34	9.686	104.421	151.16	137.401	201.273
59.06	64.491	93.63	33.568	82.769	166.338	116.61	170.857	158.79	185.346	183.117	124.938		Number of families	1
84.734	60.569	146.854	164.504	3.901	228.711	168	203.533	250.495	239.968	137.016	313.81		Number of comparisons per family	6
45.949	30.244	52.97	195.691	28.805	107.734	177.848	172.61	19.099	117.279	154.494	315.026		Alpha	0.05
36.86	119.153	44.439	195.133	30.396	31.693	94.846	27.579	82.799	136.114	98.392	326.394
85.434	43.771	66.507	80.55	12.189	264.173	40.903	151.424	190.604	244.801	113.469	148.283		Dunn's multiple comparisons test	Mean rank diff,	Significant?	Summary	Adjusted P Value
86.254	64.268	44.946	69.678	34.885	75.778	255.672	78.605	291.54	144.098	99.183	105.333		0.5 kPa vs. 2 kPa	-36.42	No	ns	0.0556	A-B
97.126	70.975	67.409	177.656	103.692	62.859	97.288	54.055	54.673	146.388	136.114	164.443		0.5 kPa vs. 20 kPa	-91.91	Yes	****	<0,0001	A-C
102.172	89.649	11.915	46.982	41.835	73.093	384.329	120.663	236.097	307.518	124.432	116.732		0.5 kPa vs. Glass	-140.6	Yes	****	<0,0001	A-D
66.446	108.393	72.353	16.809	53.538	19.028	183.076	123.601	143.278	208.71	39.323	300.922		2 kPa vs. 20 kPa	-55.49	Yes	**	0.0016	B-C
82.151	35.614	38.076	144.24	68.503	27.792	284.022	135.922	157.695	126.104	198.416			2 kPa vs. Glass	-104.2	Yes	****	<0,0001	B-D
24.56	28.653	69.222	67.105	187.291	251.042	77.095	189.206		197.889	147.138			20 kPa vs. Glass	-48.69	Yes	*	0.0215	C-D
74.592	111.351	127.796	283.667	109.609	314.672	292.594	56.81		163.977	206.279
135.709	37.245	44.226	95.778	69.698	269.381	121.544	135.871			161.606			Test details	Mean rank 1	Mean rank 2	Mean rank diff,	n1	n2
38.34	35.969	55.21	81.006	83.316	108.687	55.149	91.999						0.5 kPa vs. 2 kPa	114.6	151	-36.42	103	99
42.139	26.485	108.433	130.319	70.246	202.52		142.366						0.5 kPa vs. 20 kPa	114.6	206.5	-91.91	103	75
5.826	133.51	201.334	10.912	49.465	279.726		211.902						0.5 kPa vs. Glass	114.6	255.2	-140.6	103	67
69.334	116.184	10.598	229.36	157.554	143.632		151.748						2 kPa vs. 20 kPa	151	206.5	-55.49	99	75
6.251	44.845	25.746	34.074	41.035			107.015						2 kPa vs. Glass	151	255.2	-104.2	99	67
123.175	105.485	16.302	53.264	29.13									20 kPa vs. Glass	206.5	255.2	-48.69	75	67
112.861	74.734	15.36	120.632	34.023
56.456	37.722	51.744	15.259	110.206
54.997	58.776		16.191	52.666
138.971	15.299		6.444	32.666
	36.526		139.448	8.866
	90.844		193.492
	151.525

## Sheet: Ext. Data Fig 3E
0.5 kPa			2 kPa			20 kPa			Glass				Kruskal-Wallis test
rep I	rep II	rep III	rep I	rep II	rep III	rep I	rep II	rep III	rep I	rep II	rep III		P value	<0,0001
3	4	6	4	8	14	3	7	27	11	10	20		Exact or approximate P value?	Approximate
10	11	5	13	5	16	8	5	9	16	13	6		P value summary	****
2	10	10	9	6	9	20	12	21	3	13	14		Do the medians vary signif. (P < 0.05)?	Yes
6	4	4	11	9	10	8	25	4	17	10	10		Number of groups	4
4	8	2	6	3	19	14	6	14	8	17	20		Kruskal-Wallis statistic	60.18
5	7	8	11	7	9	20	6	2	13	12	19
9	7	1	24	3	12	8	2	6	12	5	10		Data summary
4	7	13	27	14	16	24	9	9	13	10	14		Number of treatments (columns)	4
4	8	3	21	9	13	20	14	8	8	10	17		Number of values (total)	342
3	4	4	18	2	2	13	3	17	3	11	9
1	5	7	11	21	7	13	4	8	7	11	6
3	11	1	21	15	14	7	10	5	9	8	14		Number of families	1
3	5	7	27	0	16	3	11	14	11	10	20		Number of comparisons per family	6
6	3	14	19	2	4	10	12	4	3	5	10		Alpha	0.05
9	7	5	14	6	9	11	12	17	4	9	10
2	5	11	23	3	24	5	15	12	14	5	6		Dunn's multiple comparisons test	Mean rank diff,	Significant?	Summary	Adjusted P Value
10	3	11	13	8	10	20	13	18	12	13	4		0.5 kPa vs. 2 kPa	-86.48	Yes	****	<0,0001	A-B
3	6	3	6	2	12	15	5	3	7	11	29		0.5 kPa vs. 20 kPa	-94.44	Yes	****	<0,0001	A-C
10	9	0	18	5	13	16	15	18	25	3			0.5 kPa vs. Glass	-90.46	Yes	****	<0,0001	A-D
10	11	4	14	5	4	2	12	6	13	6			2 kPa vs. 20 kPa	-7.955	No	ns	>0,9999	B-C
9	2	3	5	4	2	23	17	21	9	14			2 kPa vs. Glass	-3.978	No	ns	>0,9999	B-D
1	6	3	13	5	23	12	14		4	7			20 kPa vs. Glass	3.977	No	ns	>0,9999	C-D
2	6	2	29	13	26	17	11		7	13
0	5	2	15	17	26	1	22			9			Test details	Mean rank 1	Mean rank 2	Mean rank diff,	n1	n2
12	3	9	10	17	5	0	13						0.5 kPa vs. 2 kPa	108.6	195	-86.48	103	99
9	8	1	16	3	12		7						0.5 kPa vs. 20 kPa	108.6	203	-94.44	103	75
1	10	0	1	14	16		16						0.5 kPa vs. Glass	108.6	199	-90.46	103	65
4	22	0	29	14	13		17						2 kPa vs. 20 kPa	195	203	-7.955	99	75
2	4	3	9	5			9						2 kPa vs. Glass	195	199	-3.978	99	65
4	2	2	5	10									20 kPa vs. Glass	203	199	3.977	75	65
9	3	0	7	7
8	5	2	3	22
7	7		7	10
13	4		2	10
	8		14	0
	15		5
	11

## Sheet: Ext. Data Fig 3F
0.5 kPa			2 kPa			20 kPa			Glass				Kruskal-Wallis test
rep I	rep II	rep III	rep I	rep II	rep III	rep I	rep II	rep III	rep I	rep II	rep III		P value	0.0072
0.089551	0.056191	0.018193	0.031335	0.085696	0.04855	0.008828	0.017305	0.02044	0.02708	0.044959	0.03925		Exact or approximate P value?	Approximate
0.110864	0.059872	0.015151	0.078373	0.033446	0.029803	0.013143	0.024294	0.039218	0.017497	0.029195	0.014267		P value summary	**
0.018689	0.073274	0.019352	0.098228	0.040403	0.05726	0.047679	0.026533	0.023298	0.005839	0.040855	0.042694		Do the medians vary signif. (P < 0.05)?	Yes
0.009106	0.026767	0.030575	0.035504	0.014479	0.020229	0.035251	0.031582	0.04628	0.027682	0.018956	0.041349		Number of groups	4
0.089666	0.017311	0.003392	0.015892	0.035635	0.031559	0.008332	0.023856	0.023545	0.016439	0.042254	0.035168		Kruskal-Wallis statistic	12.04
0.029166	0.048274	0.013099	0.031844	0.024425	0.030733	0.014378	0.010455	0.051	0.030663	0.022077	0.030213
0.024539	0.014377	0.001318	0.037782	0.029729	0.020413	0.018427	0.044338	0.01885	0.033233	0.009135	0.012087		Data summary
0.021835	0.021853	0.026894	0.034099	0.109378	0.0197	0.028257	0.025623	0.015117	0.039081	0.041854	0.035808		Number of treatments (columns)	4
0.015317	0.013085	0.045839	0.037331	0.076098	0.009012	0.034569	0.025435	0.01253	0.022666	0.031719	0.058595		Number of values (total)	337
0.015396	0.023155	0.044934	0.022723	0.020775	0.01575	0.026773	0.011224	0.036425	0.009446	0.034246	0.023069
0.012407	0.054395	0.049991	0.034777		0.025585	0.066074	0.075367	0.018828	0.022989	0.033697	0.023108
0.024365	0.051527	0.005191	0.042497	0.049572	0.019551	0.009039	0.016072	0.01359	0.019515	0.017759	0.014111		Number of families	1
0.009205	0.022751	0.012352	0.025837	0	0.021219	0.005732	0.013492	0.016583	0.017144	0.017896	0.017017		Number of comparisons per family	6
0.091079	0.023443	0.063508	0.022277	0.02076	0.007713	0.019595	0.020016	0.038222	0.011494	0.010492	0.033962		Alpha	0.05
0.11077	0.01582	0.028263	0.085152	0.045993	0.072256	0.040381	0.084485	0.051643	0.009977	0.033367	0.037593
0.004741	0.031025	0.03535	0.049155	0.089179	0.02428	0.034178	0.02248	0.017009	0.019575	0.014912	0.027333		Dunn's multiple comparisons test	Mean rank diff,	Significant?	Summary	Adjusted P Value
0.039592	0.019714	0.071464	0.007644	0.007821	0.0353	0.023264	0.040608	0.020574	0.037266	0.037486	0.030105		0.5 kPa vs. 2 kPa	-35.28	No	ns	0.069	A-B
0.018986	0.026404	0.012476	0.101358	0.032222	0.041744	0.045514	0.030173	0.019095	0.019728	0.025758	0.015525		0.5 kPa vs. 20 kPa	7.688	No	ns	>0,9999	A-C
0.041058	0.028478	0	0.011938	0.027812	0.037842	0.009887	0.036946	0.025663	0.028795	0.00798	0.009637		0.5 kPa vs. Glass	9.097	No	ns	>0,9999	A-D
0.064504	0.028323	0.014429	0.056464	0.016715	0.049506	0.002382	0.025825	0.008766	0.029663	0.047148	0.043839		2 kPa vs. 20 kPa	42.97	Yes	*	0.0258	B-C
0.035277	0.023334	0.012239	0.03361	0.01055	0.017127	0.023724	0.030562	0.033539	0.030689	0.020734			2 kPa vs. Glass	44.38	Yes	*	0.0258	B-D
0.022272	0.070359	0.013912	0.044854	0.036055	0.025307	0.038109	0.026241		0.007631	0.01432			20 kPa vs. Glass	1.409	No	ns	>0,9999	C-D
0.00543	0.016928	0.004836	0.032516	0.059313	0.029106	0.016207	0.078472		0.017673	0.024559
0	0.069647	0.010311	0.038099	0.054851	0.028361	0.003085	0.042805			0.016361			Test details	Mean rank 1	Mean rank 2	Mean rank diff,	n1	n2
0.087757	0.018877	0.043488	0.026026	0.015289	0.013332	0	0.039653						0.5 kPa vs. 2 kPa	162.6	197.9	-35.28	100	95
0.029523	0.105985	0.00131	0.035032	0.105287	0.022111		0.011175						0.5 kPa vs. 20 kPa	162.6	154.9	7.688	100	75
0.044134	0.027773	0	0.054704	0.035048	0.012712		0.023237						0.5 kPa vs. Glass	162.6	153.5	9.097	100	67
0.0167	0.053544	0	0.030809	0.02839	0.022223		0.031183						2 kPa vs. 20 kPa	197.9	154.9	42.97	95	75
0.0255	0.016724	0.020469	0.019406	0.07827			0.032005						2 kPa vs. Glass	197.9	153.5	44.38	95	67
0.054556	0.008551	0.032941	0.030539	0.050613									20 kPa vs. Glass	154.9	153.5	1.409	75	67
0.037766	0.010986	0	0.107035	0.052402
0.041779	0.075738	0.009991	0.053383	0.063286
	0.034657		0.030155	0.094594
	0.079615		0.008481	0
	0.092576
	0.018386
