# Supplementary material for: Adhesion-derived condensates control component availability to regulate adhesion dynamics
Source: Nat Commun. 2026 Jun 5;17:7222. doi: 10.1038/s41467-026-74001-3 (PMC13396368; doi:10.1038/s41467-026-74001-3)
Supplement: Supplementary file 17 — Source Data [file 41467_2026_74001_MOESM17_ESM.zip › Source Data files/Source Data - Supplementary Figure 4.xlsx]

## Sheet: Ext. Data Fig 4B
	parental	LOW	HIGH
rep I	1	3.36057	27.1156
rep II	1	4.08894	30.6112
rep III	1	3.6505	22.8022
