# Supplementary material for: Adhesion-derived condensates control component availability to regulate adhesion dynamics
Source: Nat Commun. 2026 Jun 5;17:7222. doi: 10.1038/s41467-026-74001-3 (PMC13396368; doi:10.1038/s41467-026-74001-3)
Supplement: Supplementary file 17 — Source Data [file 41467_2026_74001_MOESM17_ESM.zip › Source Data files/Source Data - Supplementary Figure 5.xlsx]

## Sheet: Ext. Data Fig 5A
Distance (microns)	TNS3		ZYX		PXN		CAS		FAK		VCL		TLN1		TLN2		KANK2
	GFP-TNS1	TNS3	GFP-TNS1	ZYX	GFP-TNS1	PXN	GFP-TNS1	CAS	GFP-TNS1	FAK	GFP-TNS1	VCL	GFP-TNS1	TLN1	GFP-TNS1	TLN2	GFP-TNS1	KANK2
0	346.221	649.883	158.6	968.791	252.456	4457.25	175.825	1483.8	262.631	1898.02	228.125	4349.88	193.8	1704	325.05	726	167.517	1675.33
0.10066	342.885	627.527	167.649	1385.06	257.389	4590.15	190.424	791.055	233.411	2209.66	208.955	4530.47	176.366	1580.71	337.491	853.485	161.58	1715.28
0.20132	330.652	668.712	164.046	1402.17	253.098	5080.96	200.873	611.31	251.66	2433.9	200.869	4848.31	183.143	1489.04	362.787	890.642	173.371	1828.14
0.30197	348.301	744.473	179.409	1375.83	250.177	5674.43	200.527	572.496	258.563	2062.05	202.075	5123.11	204.143	1622.95	347.97	655.61	172.866	2010.85
0.40263	352.646	887.752	181.494	1049.85	243.981	6194.31	199.195	603.431	226.831	2039.95	226.753	5065.98	214.241	1681.43	335.513	393.35	176.322	1986.48
0.50329	348.977	938.272	177.75	671.408	248.359	6518.53	197.582	649.448	253.159	1909.24	236.66	4676.68	214.15	1605.59	302.328	297.153	175.867	2221.94
0.60395	340.623	988.451	170.56	537.772	239.968	6658.48	186.1	579.104	266.387	1943.65	256.7	4375.1	225.427	1408.64	290.448	279.762	174.56	2814.39
0.70461	376.483	968.56	175.107	541.875	257.966	6619.95	188.476	518.246	297.855	2013.69	253.911	4154.16	222.007	1164.49	298.34	357.15	182.019	3247.27
0.80527	394.077	901.176	182.554	745.205	269.513	6593.73	192.235	555.271	309.136	2150.31	228.282	3964.74	194.43	938.963	315.957	471.389	181.843	2885.5
0.90592	378.729	819.746	172.641	1048.58	303.984	6882.37	188.312	663.989	356.089	3143.13	227.831	3803.82	193.118	844.593	334.037	501.197	193.04	2215.83
1.00658	357.258	743.126	168.917	1262.44	303.324	6781.14	175.914	946.525	348.709	4762.16	229.042	3744.72	202.166	856.548	310.739	396.981	204.09	1642.62
1.10724	346.707	726.632	162.305	1303.81	284.388	6358.78	181.487	1268.55	336.193	6141.1	241.25	3772.2	190.129	818.729	296.899	318.838	199.495	1289.74
1.2079	339.456	735.464	155.81	1395.85	280.021	5901.6	187.744	1953.25	323.568	4656.72	244.688	3862.78	185.125	809.085	297.178	312.023	188.53	1431.88
1.30856	326.022	758.074	165.317	1270.23	277.952	6128.18	181.133	1727.64	335.839	4524.32	231.983	3993.13	184.447	836.345	307.204	423.12	182.56	2377.25
1.40921	332.951	769.06	165.585	927.612	273.906	6586.47	191.159	1323.94	311.638	3061.25	223.222	4207.35	183.238	858.331	313.361	565.166	188.929	3092.81
1.50987	347.1	761.797	190.756	660.268	259.24	6259.46	208.115	904.684	336.971	2176.47	205.312	4294.97	181.444	900.542	323.028	613.961	184.926	3230.06
1.61053	345.176	781.658	222.638	574.886	260.584	5430.82	252.485	829.611	270.774	2199.78	189.529	4456.16	187.414	979.794	307.958	514.178	193.831	2385.38
1.71119	349.344	735.419	231.369	806.763	295.034	5373.45	273.786	1169.52	290.997	3300.92	189.063	4304.16	206.779	1118.9	307.912	319.967	213.547	1934.7
1.81185	354.884	728.944	284.487	1322.35	328.139	5909.36	358.037	1907.01	300.674	4132.07	190.075	3767.25	259.627	1125.29	327.547	244.073	246.236	1896.74
1.9125	389.178	704.994	370.1	1547.95	355.571	6283.3	551.663	2252.88	327.886	3905.61	220.822	3188.6	371.606	1011.74	384.776	231.997	298.588	2419.48
2.01316	420.872	723.994	519.64	1736.91	456.641	6169.56	857.137	2125.53	409.927	3515.81	308.25	3128.67	574.105	1079.86	458.561	228.285	464.22	2941.28
2.11382	488.701	777.385	812.089	1154.43	780.267	5799.89	1542.46	1954.3	503.514	2472.74	463.163	3735.18	1036.09	1199.2	579.669	274.298	694.565	3438.66
2.21448	660.447	881.044	1461.17	1383.49	1513.31	6012.22	2820.21	2729.97	1027.76	2383.22	805.628	5038.47	2439.49	1237.62	839.036	317.01	1108.68	3644.89
2.31514	1018.8	1056.34	2907.89	2220.22	3118.04	7639.36	5337.09	4646.36	2187.13	2544.4	1893.01	6270.64	6449.52	1555.78	1284.42	474.09	1972.17	3653.15
2.4158	1754.46	1514.58	7501.77	4730.79	6529.04	10833.8	10669.6	9065.08	3900.98	4039.89	4982.32	6240.69	14457.5	2324.59	2161.48	736.201	3586.5	3158.59
2.51645	3283.26	2516.1	17098.1	10940.5	14764.7	15762	20532.5	17050.6	7979.04	6408.2	11952.9	6270.32	24658.5	3043.27	3819.43	961.402	6775.18	3260.71
2.61711	6580.88	4350.08	28686.9	19746	26309.9	22109.3	31870.7	26301.8	15889.8	10071.1	23690	7715.56	33449.6	3395.41	7933.83	1178.42	14195.6	4216.15
2.71777	13354.8	8486.8	38976.7	29708.7	35965.6	27069.3	41786.5	36265.3	27562.5	14289.4	35369.8	10462.8	39525.8	3364.44	16395.5	1350.1	24598.8	5625.33
2.81843	25904	16340.1	44601.1	36293.6	42566.7	30065.5	46250.2	39009.2	37584.3	18019.8	42913.8	12810.9	42609.5	3282.63	28131.7	1440.64	35133.9	6887.33
2.91909	38661.8	27014.4	46582.7	38870.6	44605.9	31067.7	46870.6	38986.8	41238.1	20690.9	43565	13762.8	43502.1	3093.97	38505.6	1439.12	41707.8	7459.31
3.01974	41566.6	31344.9	45904.1	38062.6	44528.6	30629.4	44258.6	36904.4	39672.8	20419.9	37325.5	12646	42081.2	2953.66	42999.7	1378.91	43514.5	6554.05
3.1204	33299.6	29920.8	40071.1	32748.3	42188.2	29311.9	37907.7	32415.5	31928	18693.6	25604.7	10136.9	37993.3	2959.64	42056.1	1783.04	41600	5572.83
3.22106	23812.7	23432	30492	25195.8	36449.6	26796.7	28198.1	25868	21384.9	13645.2	14186	7609	30753.3	2800.28	34113.8	1978.39	35784.2	4813.89
3.32172	12185.1	14246.8	19417.9	16538.9	27269.1	21951.5	16433.6	17642.9	10641.1	9042.47	6955.5	5452.02	20694.7	2270.75	22658	2070.68	27158.8	4290.87
3.42238	4852.04	7465.24	9619.87	8997.33	15705.8	16056.3	6834.97	10261.2	4124.93	5339.89	3496.97	3689.8	11601.7	1684.4	11015	1359.97	16565.8	3626.1
3.52304	1894.51	3469.63	4995.03	4430.93	7301.17	11268.9	2575.47	5157.65	1647.17	3597.12	1879	2683.73	5827.84	1377.59	4002.6	856.114	7531.94	3076.88
3.62369	994.682	1851.5	2625.09	2323.45	3145.01	8404.7	1115.57	2466.48	892.753	3642.55	1063.05	2640.8	2976.28	1299.37	1807.76	865.554	2839.71	2563.93
3.72435	668.738	1295.51	1399.06	1413.23	1547	7503.01	649.266	1447.18	479.317	4160.07	611.974	3124.49	1586.21	1487.65	1050.95	1147.56	1443.8	2003.24
3.82501	526.305	1238.27	899.249	931.465	813.716	7078.34	449.034	1100.08	361.858	4541.07	386.478	3711.42	869.006	1966.05	665.698	1443.82	807.624	1614.83
3.92567	427.518	1369.83	546.426	687.555	485.982	6806.71	311.916	1189.71	315.182	3941.79	269.106	3887.47	544.82	2380.32	488.609	1449.04	458.823	1596.06
4.02633	389.017	1442.86	374.226	603.698	339.621	6866.39	213.634	1288.07	280.021	2878.74	212.521	3772.12	366.065	2596.85	426.914	1579.85	365.983	1890.45
4.12698	366.046	1473.37	251.403	498.695	313.521	7206.34	186.746	1332.69	272.29	2247.99	201.3	3651.32	280.501	2470.18	360.202	1772.16	278.149	2221.72
4.22764	353.772	1490.51	214.286	377.118	270.512	7087.21	179.676	1351.09	280.067	1944.7	204.6	3779.05	251.95	2482.91	340.217	1718.12	224.868	2365.68
4.3283	360.09	1376.38	182.464	318.336	235.214	6961.41	172.157	1244.82	285.394	2342.15	203.706	3781.22	240.78	2607.12	315.007	1417.69	213.898	2303.32
4.42896	360.706	1369.35	173.173	258.075	241.646	7025.11	177.604	1045.75	258.368	2701.04	201.143	3563.17	236.101	3040.41	318.947	1363.19	208.214	2319.06
4.52962	366.213	1146.92	163.534	224.321	258.426	7254.89	184.012	921.152	270.61	3249.78	202.156	3446.28	239.716	2805.88	314.917	1395.58	199.871	2100.59
4.63027	376.282	992.987	159.055	204.711	282.192	7601.51	172.574	812.639	288.988	3750.8	207.378	3528.96	231.061	2182.09	318.604	1174.78	181.923	2344.69
4.73093	385.778	862.303	161.997	185.134	287.396	7639.17	163.409	727.877	298.543	4221.77	217.294	3719.07	216.806	2022.23	293.977	817.283	181.891	2397.68
4.83159	373.927	732.396	160.667	183.028	278.837	7475.47	153.038	632.123	269.723	4535.06	206.337	3836.07	210.875	2345	293.601	643.853	190.031	2574.82
4.93225	352.708	636.274	154.271	170.529	267.597	7495.8	141.643	604.38	298.361	4713.38	200.394	3870.21	196.976	2738.53	308.62	546.963	188.15	2548.93
5.03291	342.534	597.113	151.082	165.496	265.809	7668.49	174.35	600.932	268.355	4486.66	224.319	3910.04	181.906	3099.34	292.607	548.432	195.946	2806.66
5.13357	338.057	611.566	153.512	170.149	260.464	7454.32	160.814	612.362	291.436	3059.14	238.631	4128.59	189.193	3301.2	295.493	769.051	196.096	3142.34
5.23422	333.567	647.696	153.915	165.899	248.673	7253.92	157.837	635.888	288.544	2369.28	249.714	4295.38	185.508	3144.64	339.981	1015.45	196.91	2975.37
5.33488	325.517	683.542	159.246	169.104	275.504	7405.3	160.19	647.64	297.428	2209.81	240.115	4354.4	183.119	2927.55	327.758	1248.66	182.435	3430.55
5.43554	333.271	689.706	165.663	173.394	285.951	7639.92	160.324	644.032	259.582	2322.78	251.2	4510.2	186.366	2873.22	352.323	1712.51	175.691	3580.85
5.5362	316.987	711.406	171.974	189.951	266.164	7613.15	167.309	699.821	258.453	2711.55	259.191	4807.22	186.414	3296.75	361.319	2415	178.866	3166.43
5.63686	321.129	634.039	176.271	210.048	267.372	7631.81	166.943	819.542	307.575	2765.6	257.849	5153.53	199.427	3931.34	367.666	1957.54	170.15	2417
5.73751	315.692	561.538	176.102	250.625	291.344	7300.87	160.93	805.915	293.857	2731.98	279.788	5186.62	208.78	4382.64	352.541	1227.28	169.137	1956.81
5.83817	333.619	519.754	181.706	452.794	263.584	6220.54	160.83	772.584	296.672	2834.87	276.614	4842.93	223.542	4372.56	294.175	723.242	173.211	1823.82
5.93883	351.913	504.576	194.39	781.791	273.616	5694.38	164.95	664.213	301.012	3083.96	262.878	4278.54	229.6	3906	299.75	510.25	192.096	1895.47

## Sheet: Ext. Data Fig 5B
Distance (microns)	pY		pZYX		pPXN		pCAS		pFAK
	GFP-TNS1	pY	GFP-TNS1	pZYX	GFP-TNS1	pPXN	GFP-TNS1	pCAS	GFP-TNS1	pFAK
0	199.8	3388.62	315.226	2128.62	237.6	857	776.85	718.5	379.199	1015.33
0.10066	173.281	2194.81	271.159	2604.92	219.879	768.628	828.039	741.663	398.56	1068.22
0.20132	182.222	1411.01	274.135	3518.48	225.986	657.206	812.7	621.386	404.757	1129.75
0.30197	175.514	845.14	242.618	4526.85	226.796	615.124	783.583	463.224	423.889	1120.71
0.40263	159.68	669.901	228.556	4970.47	239.301	621.976	757	447.075	407.179	1096.31
0.50329	163.17	669.703	237.223	4518.44	232.533	632.93	785.378	362.147	421.079	1087
0.60395	188.404	895.039	226.379	3828.68	221.902	624.248	753.183	354.425	432.216	1129.66
0.70461	194.452	1316.24	229.949	3397.55	220.592	594.294	787.983	373.559	425.274	1168.46
0.80527	201.258	1478.18	220.123	3659.29	207.28	493.794	743.306	528.685	432.219	1246.04
0.90592	181.973	1364.94	256.436	2918.24	211.192	504.322	766.65	672.218	433.345	1365.37
1.00658	166.715	892.899	247.26	2587.22	211.494	470.44	802.556	739.299	444.196	1632.68
1.10724	148.856	554.133	200.969	2561.99	210.326	448.996	793.606	694.246	443.092	1783.25
1.2079	152.105	422.278	173.472	2551.93	213.609	445.936	764.478	552.975	421.154	1618.29
1.30856	165.94	458.073	181.882	2038.2	219.087	430.222	743.572	478.73	419.534	1489.03
1.40921	173.015	590.414	192.116	2167.85	218.176	440.146	737.95	434.459	419.858	1463.88
1.50987	180.959	861.856	198.859	2146.92	217.29	486.594	758.35	389.992	405.019	1463.27
1.61053	231.856	1141	209.808	2242.32	228.042	458.432	804.056	340.772	382.393	1208.35
1.71119	245.821	1046.95	233.075	2146.1	234.345	441.564	779.383	379.095	383.462	868.878
1.81185	299.422	807.062	229.211	2273.67	249.163	439.678	828.656	575.477	387.85	844.814
1.9125	362.628	542.71	335.828	1827.3	289.663	421.72	879.372	778.179	392.17	829.436
2.01316	580.778	433.96	457.519	1647.27	339.583	408.252	923.167	986.294	441.118	783.684
2.11382	876.558	460.728	632.623	1678.26	571.925	378.176	973.044	977.814	506.636	779.904
2.21448	1389.43	582.609	972.263	2076.54	1001.33	424.118	1090.26	676.526	644.444	783.662
2.31514	2752.67	825.768	1594.95	2597.36	1716.98	437.352	1316.63	461.4	949.255	782.886
2.4158	7307.59	1260.41	3127.49	3367.36	3161.27	483.608	2274.89	393.321	1855.79	949.854
2.51645	15301.2	1713.83	5936.37	4029.06	6082.56	521.618	4574.54	461.775	4279.01	1184.43
2.61711	25851.7	2457.31	13361.2	4322.43	12858.6	658.514	9868.41	652.907	10070.9	1475.65
2.71777	34233.3	3142.88	25070.2	4126.56	22976.8	1005.18	19986.8	1001.93	21206.6	1487.35
2.81843	40119.3	3930.06	36275.6	3958.69	33674.2	1337.68	34502.2	1416.12	32302.9	1439.77
2.91909	43483.9	4385.93	43166.9	3313.16	39781.7	2035.72	42259.2	1983.53	38943.1	1453.52
3.01974	43626.3	4355.03	44479.9	2796.09	42681.3	2707.74	39336.2	2163.55	41059.3	1446.18
3.1204	40920.9	4148.06	39928.2	2840.94	42685.6	2699.82	27255.9	1988.57	35765.6	1353.94
3.22106	35167.5	3935.93	31104.3	3035.95	36744.6	2471.96	17758	1578.52	24384.3	1288.98
3.32172	26050.1	4122.29	18621.5	2622.72	27135.5	1541.21	7977.52	1053.9	12900.3	1170.88
3.42238	15122.9	4107.82	8480.36	1848.2	16100.7	816.616	3521.12	634.585	5732.28	959.842
3.52304	7535.47	3438.35	3193.25	1706.86	7354.56	562.958	1893.36	479.759	2603.66	807.862
3.62369	3775.12	2376.91	1667.94	1874.86	2794.16	469.57	1227.49	568.542	1400.3	781.92
3.72435	2139.23	1190	1028.36	2772.23	1512.57	434.462	958.317	735.348	895.001	1037.46
3.82501	1207.02	814.011	711.67	3195.7	859.98	454.854	806.35	850.039	594.548	1342.06
3.92567	660.166	677.716	542.263	2882.59	579.48	487.23	825.183	819.631	434.784	1469.83
4.02633	384.169	609.085	395.309	2549.56	377.741	566.222	820.339	672.202	371.331	1543.04
4.12698	279.013	1151.41	328.586	1853.14	273.255	608.784	802.306	594.034	378.437	1262.52
4.22764	224.952	2013.09	320.497	1483.51	232.381	618.518	779.239	609.682	387.323	991.058
4.3283	183.832	3048.51	318.985	1121.19	211.748	607.04	858.278	832.528	362.192	858.006
4.42896	177.484	3310.25	268.758	913.418	208.372	590.444	805.494	1206.48	342.328	898.404
4.52962	177.938	2711.86	236.666	948.766	204.115	631.684	803.122	1336.49	346.218	1046.18
4.63027	174.07	1775.85	220.002	1471.34	202.863	633.61	796.261	1208.72	355.19	1096.44
4.73093	170.886	1182.21	237.881	2745.39	204.62	603.028	855.733	1012.74	346.14	1042.66
4.83159	164.725	1147.2	255.118	3490.73	208.471	578.446	861.583	701.022	340.3	989.686
4.93225	162.786	1296.76	282.197	3447.73	198.365	482.104	851.628	578.079	358.501	896.344
5.03291	158.215	1385.87	274.248	3372.06	211.771	449.474	827.667	593.574	367.375	802.876
5.13357	152.237	1425.7	254.558	3833.92	242.484	434.126	798.444	679.708	359.197	690.508
5.23422	147.79	1447.05	242.549	4490.03	245.271	395.002	774.311	707.892	353.492	622.136
5.33488	144.39	1445.13	229.189	4900.62	294.395	392.582	765.9	725.013	341.99	632.678
5.43554	167.188	1234.17	201.938	4855.85	335.227	400.124	796.011	654.462	345.581	687.836
5.5362	169.92	1015.74	198.572	4142.36	305.899	381.404	855.089	590.401	354.232	712.588
5.63686	161.305	981.406	186.643	2629.2	267.863	377.148	851.95	557.982	340.902	695.54
5.73751	155.996	1177.88	180.545	1701.34	230.635	388.69	854.522	537.695	335.38	700.824
5.83817	153.365	1362.52	179.024	1746.85	195.839	378.14	888.883	583.952	339.652	688.074
5.93883	150.3	1525.38	178.126	2363.75	181.5	377	862.039	704.167	350.101	706.666
