# Supplementary material for: Adhesion-derived condensates control component availability to regulate adhesion dynamics
Source: Nat Commun. 2026 Jun 5;17:7222. doi: 10.1038/s41467-026-74001-3 (PMC13396368; doi:10.1038/s41467-026-74001-3)
Supplement: Supplementary file 17 — Source Data [file 41467_2026_74001_MOESM17_ESM.zip › Source Data files/Source Data - Supplementary Figure 6.xlsx]

## Sheet: TNS1
TNS1 droplet size (um2)	Rel. mean intensity			Spearman r
0.03	2415.5			r	0.9413
0.03	2199.67			95% confidence interval	0,9381 to 0,9444
0.03	2102.73
0.041	2434.66			P value
0.051	2207.59			P (two-tailed)	<0,0001
0.051	2396.14			P value summary	****
0.051	2437.06			Exact or approximate P value?	Approximate
0.051	2597.78			Significant? (alpha = 0.05)	Yes
0.051	2642.69
0.051	2206.22			Number of XY Pairs	5314
0.051	2296.41
0.051	2833.8
0.061	2397.64
0.061	2504.11
0.061	3141.93
0.071	3020.21
0.071	2315.1
0.071	2382.61
0.071	2287.99
0.071	2551
0.081	2421.31
0.081	2932.93
0.091	2563.97
0.091	2493.37
0.091	3098.63
0.101	2389.56
0.101	2832.86
0.101	5390.86
0.101	2619.29
0.111	3125.42
0.111	2527.72
0.111	3866.34
0.111	2777.1
0.111	3027.94
0.122	3152.57
0.122	2641.89
0.122	3166.52
0.122	2612.08
0.132	4587.3
0.132	3074.01
0.132	3376.67
0.132	2877.58
0.142	3199.09
0.142	3550.36
0.142	3754.5
0.152	3337.25
0.152	2740.86
0.162	3658.24
0.162	3700.33
0.162	2922.35
0.162	3201.67
0.172	3308.3
0.172	3610.49
0.172	3362.67
0.182	3617.37
0.193	3935.44
0.193	3983.53
0.193	3431.72
0.203	3859.37
0.213	5118.26
0.213	3842.29
0.213	3803.66
0.213	4189.44
0.223	3722.38
0.223	3649.45
0.223	5296.25
0.223	6354.62
0.223	4746.03
0.233	3807.87
0.233	4259.29
0.233	3748.6
0.233	4187.33
0.233	3373.41
0.243	3929.37
0.243	4822.03
0.263	6475.85
0.263	4754.6
0.263	3632.6
0.274	4391.4
0.284	4941.41
0.284	4756.43
0.294	5319.02
0.294	5799.71
0.304	6602.71
0.304	4386.42
0.314	4797.18
0.324	4496.85
0.324	4703.75
0.324	4255.75
0.324	4901.29
0.324	4837.9
0.324	4343.22
0.324	5138.52
0.324	4729.27
0.334	4669.15
0.344	5507.16
0.344	5393.03
0.344	4981.94
0.344	5821.84
0.344	4811.49
0.344	4408.33
0.355	5237.22
0.355	5269.73
0.355	4669.34
0.355	5334.57
0.365	5737.52
0.365	4848.12
0.365	5033.64
0.375	5489.9
0.375	5498.66
0.385	8065.62
0.395	5235.51
0.395	5826.04
0.405	5537.39
0.405	5808.7
0.405	4086.87
0.405	5798.64
0.405	4807.13
0.405	7007.94
0.405	5668.65
0.415	5783.41
0.415	4992.62
0.415	5060.27
0.415	6063.42
0.426	6022.87
0.436	6083.37
0.436	6433.67
0.436	6380.25
0.446	5420.11
0.446	5634.02
0.446	6962.52
0.456	5439.61
0.456	5699.8
0.456	6288.75
0.466	8362.78
0.466	5204.49
0.466	6068
0.466	6745.93
0.466	4390.99
0.466	6580.82
0.476	6851.94
0.476	6709.04
0.476	6453.19
0.476	6661.36
0.476	5922.17
0.486	5776.34
0.486	6848.94
0.486	6727.04
0.486	5871.34
0.496	6419.48
0.496	5243.26
0.496	5442.94
0.496	6216.76
0.507	10791.9
0.507	6829.01
0.507	7226.7
0.517	5989.97
0.517	6559.56
0.527	9982.75
0.527	6814.86
0.527	5656.48
0.527	5546.37
0.527	6567.58
0.527	7521.4
0.527	7060.32
0.537	6617.6
0.537	6554.44
0.537	10911.6
0.537	6793.35
0.537	7831.94
0.537	7157.2
0.537	6574.2
0.547	6312.68
0.547	6457.27
0.557	7300.93
0.557	7014.84
0.557	7137.19
0.557	7126.13
0.557	9670.59
0.557	7101.99
0.557	7203.04
0.567	6820.2
0.567	6628.59
0.567	6527.57
0.567	7186.38
0.567	7773.55
0.567	7512.58
0.578	7891.69
0.588	7019.23
0.588	7690.39
0.588	7689.2
0.598	7550.71
0.598	7467.57
0.598	7488.54
0.598	6684.42
0.598	7656.03
0.598	7150.56
0.608	6951.95
0.608	8244.17
0.608	7460.23
0.608	7848.17
0.618	7619.03
0.618	6984.01
0.618	9330.39
0.628	7206.69
0.628	7739.78
0.628	8793.36
0.628	5723.95
0.638	7694.78
0.638	7067
0.638	7902.09
0.638	7304.58
0.648	6716.29
0.648	7283.66
0.659	6892.8
0.659	6861.27
0.669	8032.91
0.669	6582.11
0.679	5608.54
0.679	7623.12
0.679	6538.27
0.689	7682.46
0.689	8280.82
0.689	8275.09
0.689	7995.29
0.689	10274.8
0.689	8470.99
0.689	6944.01
0.699	8875.92
0.709	7970.69
0.719	7763.2
0.73	8381.1
0.74	8179.03
0.74	16454.2
0.75	8719.55
0.75	8075.17
0.75	8509.72
0.76	7889.94
0.76	8307.1
0.76	9114.05
0.76	8041.91
0.76	8864.93
0.77	5688.9
0.77	8256.45
0.77	8449.83
0.77	8704.92
0.78	7844.1
0.78	8707.3
0.78	11842.2
0.78	8082.67
0.78	8135.58
0.78	7723.88
0.78	9406.11
0.79	8293
0.8	8775.01
0.8	8858.96
0.8	8305.44
0.811	9267.34
0.811	8735.03
0.811	10044
0.821	10251.8
0.821	9169.05
0.821	6564.7
0.831	9014.45
0.831	8879.08
0.831	9300.49
0.831	9034.73
0.831	9094.08
0.841	8403.22
0.841	9669.02
0.841	8724.3
0.841	9931.19
0.841	4327.44
0.841	9364.36
0.851	7808.48
0.851	10248.8
0.851	9607.83
0.851	9155.36
0.861	8950.58
0.861	10051.4
0.871	9469.2
0.871	7279.88
0.871	9495.8
0.881	9647.84
0.881	9558.06
0.892	8275.28
0.892	9068.11
0.892	10304.2
0.902	9463.7
0.902	9846.5
0.902	9900.62
0.902	10059.1
0.902	10173.4
0.902	11094
0.902	10849.1
0.912	8607.35
0.912	9529.32
0.912	11054.4
0.932	10077.1
0.932	10225.8
0.942	11412
0.942	9638.35
0.952	9364.55
0.952	11488.7
0.952	10199.8
0.952	9475
0.952	14996
0.963	9340.67
0.963	9744.22
0.963	9575.91
0.973	13778.3
0.973	9226.85
0.973	11747.2
0.983	10620
0.983	10079.4
0.983	11591.5
0.983	12074.8
0.993	10468.5
0.993	10695.6
0.993	11057.2
0.993	10405.3
0.993	10179.3
1.003	10078.6
1.003	10664.4
1.003	8935.44
1.023	9541.37
1.023	7352.43
1.033	10318.5
1.033	9593.62
1.033	10694
1.033	11797
1.033	6939.63
1.044	11362
1.054	8493.36
1.054	10918.9
1.064	9992.19
1.064	10904
1.064	13129
1.074	10694.4
1.074	11300.8
1.074	11714.5
1.074	11129.4
1.074	11206.6
1.074	12370.2
1.084	9889.45
1.084	10038.9
1.084	11386.9
1.084	12054.7
1.094	10328.1
1.094	11274.2
1.094	11480.2
1.094	10369.4
1.094	10019
1.094	20646.4
1.115	10654.8
1.115	11934.5
1.115	12859.3
1.125	10171.2
1.135	14503
1.145	11119.2
1.145	12228.9
1.145	12823.2
1.145	13876.4
1.155	10912.9
1.155	11751.4
1.155	11131.7
1.165	10990.3
1.165	11879.8
1.165	11445.3
1.165	11615.9
1.165	11324.7
1.175	10578.1
1.175	12248.2
1.175	12993.2
1.185	12231.7
1.196	10876.1
1.206	12006.4
1.206	11748.5
1.206	10535.9
1.206	12433.7
1.206	4558.28
1.206	13458.4
1.216	14186.7
1.216	11902.2
1.226	11882.3
1.226	12818.4
1.226	13379.6
1.226	14240.9
1.236	13596.6
1.236	11835.2
1.236	14049.1
1.236	13306.4
1.236	14273.3
1.246	12216.4
1.256	11894
1.256	13524
1.267	11655.8
1.267	14940
1.277	13032.9
1.277	13383.4
1.277	14215.9
1.287	12875.9
1.307	15097.2
1.317	11901.4
1.317	11632.7
1.317	12049.8
1.317	12906.4
1.317	13136.4
1.317	13887.9
1.317	11639.4
1.317	14705.4
1.327	16033.7
1.337	11846.8
1.337	12525.9
1.337	14428.4
1.348	15095.8
1.348	10549.5
1.348	11892.5
1.358	14138.6
1.358	20028
1.368	12301
1.368	14772.8
1.368	17070.6
1.368	14867.2
1.388	13470.5
1.388	13707.5
1.388	15665.9
1.408	15032
1.418	13487
1.418	9737.66
1.418	15454.5
1.418	20712.8
1.418	15877.2
1.429	13661.3
1.429	17321.7
1.429	9530.52
1.439	13651
1.439	16230.8
1.439	16096
1.449	14617.9
1.459	15383.4
1.459	21293.2
1.469	13743.9
1.479	14720.5
1.479	17052.3
1.479	15771.3
1.479	15300.6
1.489	16398.1
1.489	12085.8
1.489	12973.6
1.489	15334.9
1.5	13648.4
1.51	13396.3
1.51	17888.5
1.52	13186
1.52	13511.8
1.52	9020.93
1.53	16465.7
1.54	14173.1
1.55	15175.8
1.56	13108.5
1.56	14869.8
1.56	15103.1
1.56	13847.1
1.57	9999.67
1.57	13391.4
1.57	16914.8
1.57	14500.7
1.591	14503.5
1.601	14372.3
1.621	14451.9
1.621	14508.8
1.621	14012.7
1.641	14305.9
1.641	15646.5
1.641	17367.5
1.652	22565.5
1.672	15543.2
1.692	16660
1.702	19462.3
1.712	17961.8
1.722	14289.9
1.722	15932.9
1.722	16896
1.743	14391.5
1.743	18956.4
1.743	18254.1
1.753	15064
1.753	15708.2
1.753	17010.5
1.763	17024.7
1.763	18720
1.763	14326.4
1.793	18223.3
1.804	15749.5
1.804	19874.2
1.814	14153.4
1.824	15724.7
1.824	22662.3
1.834	14318.1
1.844	14684.6
1.844	19187
1.844	16943.3
1.844	19781.9
1.844	18317.5
1.854	15799.1
1.864	17096.1
1.874	16851.8
1.874	16911.6
1.874	19339.8
1.885	20234.1
1.885	14944.5
1.885	11105.7
1.885	16115.2
1.885	20392.1
1.895	16049.6
1.905	16489.8
1.905	24923.5
1.905	19344.8
1.915	17232.3
1.925	17333.1
1.945	19504.4
1.955	15871.1
1.955	19402.2
1.976	21290
1.976	16988.8
1.996	18718.4
0.03	2117.93
0.03	2376.97
0.03	2305.37
0.03	2317.87
0.041	2402.78
0.041	1980.19
0.041	2082.51
0.041	2233.51
0.041	2415.63
0.051	2247.14
0.051	3417.29
0.051	2191.71
0.051	2218.72
0.051	2311.51
0.051	2404.28
0.051	2210.98
0.071	3771.69
0.071	4027
0.071	2933.59
0.071	2438.25
0.071	3029.49
0.081	2699.38
0.091	2606.95
0.091	2577.33
0.101	2807.49
0.101	4221.45
0.111	2600.75
0.122	2887.39
0.122	2527.7
0.122	3002.66
0.122	2579.36
0.122	2981.07
0.122	2818.2
0.122	2739.31
0.122	2651.28
0.122	3143.1
0.122	3457.03
0.122	3479.45
0.122	3372.81
0.142	2872.16
0.142	5882.23
0.152	2517.49
0.152	2864.04
0.162	2932.74
0.162	3061.38
0.162	3207.67
0.162	3466.48
0.162	2975.45
0.162	3163.64
0.162	3091.53
0.162	4594.64
0.162	2903.59
0.162	3361.47
0.172	5085.94
0.172	3939.61
0.172	3311.18
0.182	3723.64
0.193	3105.14
0.203	3567.13
0.203	3334.99
0.213	3633.09
0.213	4472.33
0.213	3935.81
0.213	3775.17
0.213	4287.77
0.223	3941.33
0.223	3959.27
0.233	3638.24
0.233	4072.57
0.243	3914.77
0.243	3202.57
0.243	3791.14
0.263	3496.02
0.274	4123.53
0.274	4102.74
0.284	4286.86
0.284	4031.1
0.284	4514.98
0.284	4486.58
0.294	3958.95
0.304	5126.86
0.304	4652.32
0.314	4381.18
0.314	4113.42
0.314	4777.27
0.324	3827.89
0.324	4766.67
0.324	4857.64
0.324	4182.17
0.324	4400.13
0.324	3473.55
0.324	4851.85
0.334	4429.84
0.334	4409.6
0.344	4476.96
0.355	6423.56
0.355	5097.89
0.355	5169.44
0.355	6792.82
0.365	4699.06
0.375	9155.25
0.385	4767.81
0.385	5273.12
0.385	4975.82
0.385	5082.45
0.385	5548.56
0.395	4752.66
0.395	5440.61
0.395	4045.51
0.395	4883.86
0.395	5526.8
0.395	4601.86
0.405	5254.36
0.415	5218.92
0.415	5958.83
0.426	5812.76
0.436	5362.98
0.436	5680.04
0.436	5173.53
0.446	4456.04
0.446	6523.03
0.456	6383.78
0.456	5663.89
0.456	5353.95
0.456	6188.34
0.456	6397.53
0.456	4737.67
0.456	6906.09
0.466	5939.63
0.466	6279.21
0.466	6961.66
0.466	6663.42
0.476	5523.27
0.476	5766.85
0.476	5833.32
0.476	4751.4
0.476	5862.76
0.476	5547.35
0.476	5914.76
0.486	5929.19
0.496	5697.57
0.496	6327.84
0.496	5248.72
0.496	6526.17
0.496	6342.3
0.507	4119.23
0.507	10565
0.517	5389.47
0.517	6695.04
0.517	5161.65
0.517	5402.15
0.527	6320.37
0.527	6819.53
0.537	8685.33
0.537	6180.82
0.537	10777.7
0.537	6973.31
0.547	6091.17
0.547	6142.99
0.547	6349.93
0.547	6222.62
0.547	6041.86
0.557	5782.88
0.557	7020.19
0.557	7341.74
0.557	5963.35
0.557	5221.23
0.557	5839
0.567	7133.33
0.567	7202.86
0.567	6137.58
0.578	6066.67
0.578	6079.71
0.578	6646.16
0.578	6751.67
0.578	7050.86
0.578	7123.86
0.578	7065.4
0.588	7006.32
0.588	6551.98
0.598	4794.21
0.598	8469.83
0.598	7977.86
0.598	9675.16
0.598	7022.3
0.598	7623.61
0.608	6998.97
0.608	7324.82
0.618	7091.05
0.618	6495.96
0.618	4986.22
0.618	7347.27
0.628	7176.58
0.628	6727.69
0.628	7141.51
0.628	8092.86
0.628	6947.01
0.638	6913.31
0.638	7785.14
0.648	7238.25
0.648	8465.01
0.648	8406
0.659	7777.77
0.659	7170.27
0.659	6841.3
0.659	6905.43
0.659	5537.3
0.659	6798.09
0.659	7474.45
0.659	7839.31
0.669	7388.95
0.669	6143.79
0.669	8063.41
0.679	7559.37
0.679	5919.62
0.679	7567.34
0.679	7614.63
0.679	7721.44
0.679	7048.62
0.689	6975.99
0.689	12023.5
0.689	8360.35
0.689	7697.55
0.699	7335.31
0.699	8491.67
0.699	7771.63
0.699	5802.08
0.709	7104.81
0.709	7755.4
0.709	8583.79
0.719	5416.82
0.719	7120.39
0.73	7530.55
0.73	7771.88
0.74	7807.14
0.74	8167.24
0.75	8206.5
0.75	7609.22
0.75	9242.32
0.75	8676.8
0.75	12261.5
0.75	6564.43
0.77	9361.82
0.77	9055.08
0.78	7820.56
0.78	10605.2
0.78	6951.51
0.78	9230.62
0.79	7630.37
0.79	7913.36
0.8	8792.29
0.8	8732
0.8	8592.38
0.811	7880.47
0.811	8466.09
0.811	9816.55
0.811	14403.1
0.811	9016.67
0.821	8539.13
0.821	8823.72
0.821	9760.35
0.831	8046.37
0.831	13181.8
0.831	6867.43
0.831	7725.64
0.831	8277.23
0.831	9989.22
0.831	10004.9
0.831	8493.68
0.831	7364.01
0.831	8752.88
0.831	6416.17
0.831	8265.3
0.841	10494.5
0.841	8099.15
0.841	10124.8
0.841	9543.56
0.841	9588.23
0.841	15798.2
0.851	7489.35
0.851	7071.19
0.851	8691.38
0.851	8136
0.851	8898.18
0.851	9119.23
0.851	11535.1
0.861	7249.18
0.861	8437.91
0.861	8135.87
0.871	13136.5
0.871	9352.34
0.871	9991.72
0.871	10599.8
0.881	9143.39
0.881	8522.36
0.881	8662.11
0.881	10190.8
0.881	8868.22
0.881	10513.6
0.881	8531.61
0.892	7731.19
0.892	8636.99
0.892	8349.42
0.892	9991.23
0.892	9524.33
0.892	8863.53
0.892	10211.6
0.902	7654.84
0.902	10311.4
0.902	9850.65
0.902	9403.61
0.902	10121.3
0.912	7938.23
0.912	8009.86
0.912	8203.98
0.912	10384.6
0.912	10413.4
0.912	8840.51
0.922	9763.11
0.932	8750.87
0.932	9734.48
0.932	8430.01
0.932	13304.4
0.942	8873.75
0.942	8603.76
0.942	10864.8
0.942	9764.78
0.952	8460.57
0.952	8940.35
0.952	11110.7
0.952	14389.3
0.952	9937.82
0.952	8584.43
0.952	10890.1
0.952	10424.9
0.952	10787.5
0.952	11997
0.963	8662.85
0.963	9216.1
0.963	9257.43
0.963	8780.15
0.963	11555.4
0.963	10217.4
0.963	9506.7
0.963	9338.93
0.963	10021.3
0.963	10234.2
0.963	9092.17
0.973	9361.17
0.973	10107.2
0.973	8305.96
0.973	10184
0.983	8097.7
0.983	7712.86
0.983	7562.57
0.993	10505.7
0.993	8386.83
0.993	9958.19
1.003	10825.5
1.003	8795.73
1.003	9798.36
1.023	8757.76
1.023	8795.43
1.023	16650.6
1.044	10102.6
1.044	9787.6
1.044	9232.59
1.044	11168.3
1.054	9158.59
1.054	11646.6
1.064	10186.1
1.064	9667.54
1.064	8708.45
1.064	12040.7
1.074	9836.32
1.074	10409.3
1.074	11414.9
1.074	14133.6
1.074	10219.9
1.074	6769.17
1.084	9995.36
1.084	9124.54
1.084	5874.17
1.084	8624.34
1.084	7825.9
1.084	11942.2
1.094	9641.83
1.094	10099.8
1.094	9734.39
1.094	10942.5
1.094	10319.5
1.094	10491.5
1.094	10544.9
1.104	10234.7
1.104	10372.5
1.104	11644.8
1.104	11750.2
1.104	11799.4
1.104	10542.5
1.115	10348.3
1.115	10203.4
1.115	15220.7
1.115	6529.06
1.125	10404
1.125	9510.97
1.125	10845.7
1.135	12504.8
1.135	10567.5
1.135	11575.7
1.145	10881.6
1.145	5376.01
1.145	10564.6
1.145	9969.65
1.145	12266.5
1.145	9811.25
1.145	12763.2
1.155	9820.94
1.155	10826.5
1.155	11969.2
1.165	11530
1.165	12900.8
1.165	12172.8
1.165	11822.8
1.165	11494.3
1.175	11149.2
1.175	10141.7
1.185	7796.6
1.185	12126.9
1.196	10261.3
1.196	9757.63
1.196	11612.8
1.206	10622.4
1.206	12475.3
1.206	12490.7
1.206	11841.3
1.216	11177
1.226	10416.3
1.226	12878.5
1.226	10913.8
1.236	11321.6
1.236	10467.4
1.236	12991.8
1.246	11634.7
1.246	10962.2
1.256	10583.5
1.256	9935.18
1.256	12351.2
1.256	11391.1
1.256	12672.7
1.267	11045.3
1.267	11167.6
1.267	12202.4
1.267	9762.82
1.277	9937.82
1.277	11895
1.277	12853.4
1.287	9739.91
1.287	11109.3
1.287	9315.12
1.297	10711.3
1.297	8373.53
1.297	12979.4
1.307	11749.7
1.307	11416
1.307	8699.59
1.317	11238.8
1.317	8749.39
1.317	12964
1.317	12220.2
1.327	10314.6
1.327	11650.4
1.327	10896
1.327	10205.7
1.337	12443.2
1.337	16042.4
1.337	6948.73
1.337	13496.2
1.337	11329.2
1.348	11501
1.348	11204.7
1.348	14003.6
1.348	12366.7
1.348	11162.1
1.348	13374.8
1.358	11975.6
1.358	11541.5
1.358	11947.7
1.358	11996.2
1.358	10960.6
1.368	10725.6
1.368	11748.8
1.368	12113.5
1.368	12638.8
1.368	11513.7
1.368	13947.1
1.378	10194.9
1.378	11087
1.378	13971.1
1.378	15807.6
1.378	14250.1
1.388	9793.88
1.388	12343.7
1.388	14965.6
1.388	11257.5
1.388	12209.2
1.388	14565.7
1.398	12344
1.408	11773.5
1.408	10904.5
1.408	14863.6
1.408	14361.4
1.418	11703
1.418	10265
1.418	8584.47
1.418	13080.2
1.429	13995.9
1.429	12413.3
1.439	11525.5
1.439	10730.3
1.439	15382.5
1.449	8838.7
1.449	14080.2
1.449	12816.1
1.459	12250.7
1.459	13459.8
1.459	11795.5
1.469	11538.9
1.469	10957
1.469	14872.8
1.469	14735.6
1.469	12545.4
1.479	12390.6
1.479	11219.9
1.489	14488
1.5	12604.7
1.5	11496.8
1.5	15519.5
1.51	15455.5
1.51	11784.3
1.51	12175.1
1.52	12359.2
1.53	13552.4
1.54	11974.9
1.54	15974.9
1.56	10709.1
1.56	10486.6
1.57	12416
1.57	13117.5
1.57	10904.6
1.57	13568
1.581	13464.4
1.591	12343.5
1.601	12540.1
1.601	12757.1
1.601	15745.8
1.611	13540.9
1.611	14174.6
1.611	12766
1.621	17646.6
1.621	15740.3
1.631	12040.4
1.631	13603.4
1.641	12977.9
1.641	14983.4
1.641	15534.4
1.652	13241.8
1.652	12088.3
1.652	13285.2
1.662	15309.5
1.672	13360.1
1.672	15147.2
1.682	15684.6
1.692	13185.2
1.692	13568.3
1.692	16742.4
1.702	14361.2
1.702	13866.8
1.702	14690.5
1.712	12421.7
1.712	9879.69
1.712	15508.2
1.712	16186.3
1.712	13251.2
1.722	14859.8
1.733	13457.5
1.733	14003.5
1.743	13120.1
1.743	12999.6
1.743	12372.3
1.743	16834.4
1.753	13195.1
1.753	13628
1.773	13634.7
1.773	14284.9
1.773	16781.7
1.773	15821.9
1.783	13854.8
1.793	13024.7
1.793	14457.4
1.814	17366.8
1.814	13657.8
1.814	14605.5
1.814	17415.9
1.824	13845.8
1.824	13111.7
1.824	14586
1.824	14475.7
1.834	13313.2
1.844	12211
1.844	14436.4
1.844	16359.8
1.864	17334.5
1.864	14739.7
1.864	14996.7
1.864	16271.1
1.874	17196.1
1.895	15367.6
1.895	13179
1.905	17793.8
1.915	14176.1
1.915	15777.4
1.915	14839.5
1.925	14440.2
1.935	19511
1.945	14438.8
1.945	12852.3
1.945	10730.7
1.955	13865.7
1.955	12278
1.966	17067.1
1.966	18016.9
1.976	15385.8
1.976	14477.3
1.986	15782.6
1.996	14133.7
1.996	15118.9
0.03	2560.7
0.051	3002.67
0.051	2278.53
0.051	2580.71
0.051	2962.33
0.051	2074.1
0.051	2788.1
0.051	2642.88
0.071	2214.79
0.071	2450.68
0.071	2574.69
0.081	2936.8
0.081	2911.41
0.081	3668.06
0.081	2551.03
0.081	2922.79
0.101	2685.4
0.101	2584.57
0.122	2140.44
0.122	2946.43
0.122	2707.17
0.122	3392.25
0.122	2453.95
0.122	2510.51
0.122	3594.8
0.122	2486.17
0.132	2908.98
0.142	3618.86
0.142	3525.82
0.152	2900.84
0.152	4403.45
0.162	4161.15
0.162	3428.7
0.162	2993.71
0.162	2969.13
0.162	4454.04
0.162	3144.57
0.172	3609.26
0.193	3879.84
0.193	3211.18
0.193	3507.22
0.193	3564.49
0.193	3193.33
0.203	3208.42
0.203	3862.86
0.203	4047.29
0.213	3399.28
0.213	5141.43
0.213	4436.99
0.213	4180.6
0.213	3990.61
0.213	3508.12
0.213	3816.27
0.223	3829.24
0.223	5121.14
0.223	4307.58
0.233	4615.48
0.243	4094.98
0.243	3902.68
0.243	4209.64
0.253	3876.74
0.263	4181.27
0.263	4866.28
0.263	3738.04
0.274	4655.24
0.274	4671.03
0.274	4618.41
0.284	4298.1
0.294	4893.96
0.294	4448.87
0.294	4605.13
0.294	4363.54
0.304	7393.67
0.304	5155.69
0.304	4827.69
0.304	4914.55
0.304	5061.07
0.304	4571.73
0.304	5143.19
0.314	4910.02
0.314	4447.78
0.314	4466.89
0.324	5317.61
0.324	4661.78
0.324	7190.86
0.324	4875.02
0.324	4403.94
0.324	4530.22
0.324	4941.57
0.334	5280.44
0.344	5553.19
0.344	5078.78
0.355	5122.26
0.355	5164.56
0.355	5024.19
0.355	5175.11
0.365	5191.31
0.365	5863.69
0.375	5258.76
0.385	5590.9
0.385	5009.4
0.385	5969.39
0.385	5333.86
0.395	5981.87
0.395	5495.09
0.395	5870.47
0.405	5782.06
0.405	5171.4
0.405	11003.7
0.405	5846.23
0.405	5595.3
0.415	4309.86
0.415	6124.48
0.415	5928.55
0.426	5782.32
0.426	5816.61
0.426	5343.62
0.426	6048.11
0.426	6171.38
0.436	5734.59
0.436	6319.36
0.436	4799.23
0.436	6039.17
0.446	7293.81
0.446	6009.61
0.446	5732.55
0.446	6591.02
0.456	5872.09
0.456	6474.15
0.456	6286.3
0.456	5903.73
0.456	6076.93
0.456	6345
0.456	6447.41
0.466	6489.39
0.466	6302.47
0.466	6226.78
0.466	6416.57
0.476	6618.39
0.476	6373.88
0.476	6552.64
0.476	5864.44
0.476	6276.09
0.486	6078.4
0.496	6250.77
0.496	6094.48
0.507	6988.73
0.507	6677.77
0.517	6744.86
0.517	6412.48
0.517	5991.97
0.517	6161.26
0.517	5991.87
0.527	6884.94
0.527	7209.74
0.527	7606.55
0.527	6971.67
0.527	6825.97
0.537	7051.71
0.547	7140.66
0.547	6196.88
0.557	6859.79
0.557	6199
0.567	6877.35
0.567	7053.65
0.567	6491.35
0.567	6223.45
0.567	7427.11
0.567	6545.71
0.567	7582.61
0.578	6502.05
0.578	6773.02
0.578	6554.85
0.578	7014.77
0.578	7093.01
0.588	7537.27
0.588	7480.24
0.588	7333.91
0.588	7122.2
0.588	7180.79
0.588	7113.05
0.588	11081.4
0.588	7590.88
0.598	7345.14
0.598	7168.44
0.598	7728.43
0.608	14995.1
0.608	7094.79
0.608	7580.98
0.618	8921.89
0.618	7420.79
0.628	7673.99
0.628	7396.99
0.648	7723.15
0.648	7571.31
0.659	8172.93
0.659	7004.24
0.669	7440.21
0.669	7524.49
0.669	7706.31
0.669	7823.68
0.669	7501.41
0.669	7763.75
0.669	7904.25
0.679	7037.28
0.679	7360.32
0.679	7965.76
0.679	8969.07
0.679	13923.2
0.679	8715.59
0.679	9661.87
0.679	8554.85
0.689	6896.7
0.689	8336.29
0.689	8044.15
0.689	8248.69
0.689	7794.72
0.689	8005.21
0.689	8353.01
0.699	10101.6
0.699	8199.93
0.709	7983.84
0.719	8269.43
0.73	8727.84
0.73	7514.93
0.73	8674.63
0.73	8756.41
0.73	9342.43
0.73	8511.52
0.73	7753.12
0.73	8474.97
0.74	7464.84
0.74	7324.24
0.74	8042.57
0.74	8929.74
0.74	8878.62
0.74	8273.82
0.74	8547.05
0.75	11514.7
0.75	8070.82
0.75	9385.28
0.75	8683.54
0.75	9025.05
0.75	8565.55
0.76	8693.79
0.76	11575.5
0.76	8710.85
0.76	9231.94
0.77	8613.33
0.77	8766.44
0.77	9526.06
0.77	10170.9
0.77	8969.09
0.77	8464.97
0.77	8884.85
0.77	9148.37
0.78	8833.22
0.78	8190.66
0.78	8625.53
0.78	8962.33
0.79	8377.56
0.79	7500.7
0.79	9092.8
0.79	9044.2
0.8	8704.14
0.8	8919.47
0.811	8218.64
0.811	8687.79
0.821	9555.52
0.831	9555.37
0.831	8580.61
0.841	8440.6
0.841	9273.4
0.841	7650.72
0.841	9907.71
0.851	8936.89
0.851	9315.63
0.851	9879.86
0.851	9692.75
0.861	8947.06
0.861	9993.33
0.861	14510.3
0.871	10025.8
0.871	9642.67
0.871	14522.2
0.881	10352.1
0.902	8945.52
0.902	9229.36
0.902	9892.12
0.902	9251.93
0.912	9522.57
0.912	7848.63
0.922	8860
0.922	10512.8
0.922	9230.31
0.922	8390.87
0.932	9966.12
0.932	10505
0.932	10175.1
0.932	12355.2
0.932	9659.38
0.932	10753.5
0.932	9914.32
0.932	10143.4
0.942	9868.3
0.952	9838.77
0.963	10153.4
0.963	8853.6
0.963	10714.4
0.963	10339.3
0.963	9990.69
0.973	10303.4
0.973	10556.7
0.973	10309.6
0.973	10851.3
0.983	9704.61
0.983	10275.5
0.983	12476.3
0.983	13009.9
0.993	9012.03
0.993	11062.8
1.003	11490
1.003	10719.1
1.003	10985.4
1.013	9197.74
1.023	10777
1.023	6716.4
1.023	11180.6
1.023	9919.64
1.023	10929.9
1.023	10534.3
1.033	10753.9
1.033	11302.9
1.033	11496.9
1.044	9922.82
1.044	11569.3
1.054	10962.9
1.054	10417.7
1.064	11346.3
1.074	10361
1.074	7424.43
1.074	11457.8
1.074	6365.66
1.074	10698.5
1.074	10866.8
1.084	11487.3
1.084	10936.1
1.115	11418.4
1.125	12283.8
1.135	11470.6
1.135	10852.1
1.135	10468.7
1.155	12058.7
1.165	11705.8
1.165	10485
1.175	12292.6
1.175	12116.5
1.175	11043.3
1.185	11216
1.185	11557.3
1.196	11207.4
1.196	11805.1
1.216	12757.9
1.216	11530
1.226	11750.8
1.246	11533.9
1.246	13078.4
1.256	12668.4
1.267	10668.8
1.267	12552.6
1.277	13302.3
1.277	11469.9
1.277	12682.5
1.277	12991.5
1.287	13509.5
1.287	12374
1.287	13271.9
1.307	13205.5
1.307	13455.6
1.317	11833.5
1.327	11766.9
1.327	12964.2
1.327	12727.1
1.327	12714.2
1.337	12615.4
1.337	10990.2
1.348	14770.9
1.348	11680.3
1.358	13962.4
1.378	12367
1.378	14098.9
1.388	12503.4
1.388	13348
1.388	13483.5
1.408	7840.85
1.418	12386.7
1.429	12941.8
1.449	12691
1.449	13818.1
1.459	12217.7
1.469	11322.3
1.469	12689.9
1.489	12782.2
1.5	13243.4
1.52	14583.5
1.52	15256
1.53	13657.8
1.53	12913.2
1.54	14526.7
1.55	12083.5
1.56	14974.1
1.56	14112
1.581	13745.2
1.591	14156.9
1.591	15522.9
1.611	14972.2
1.621	12360.9
1.621	11625.4
1.631	15053.9
1.641	15354.7
1.652	16135.6
1.662	13143.3
1.672	14856.1
1.712	14914.8
1.733	18659.8
1.733	15082.9
1.743	15668.4
1.753	15417.6
1.773	15267.7
1.814	14554.4
1.814	14654.4
1.834	15668.5
1.854	16949.3
1.854	14931.7
1.854	15175
1.854	15449.9
1.874	13723.7
1.885	16701.6
1.885	15053.3
1.885	9908.06
1.895	23653.6
1.905	16184.4
0.03	3122.7
0.03	2200.7
0.041	2276.51
0.051	2206.61
0.051	3534.29
0.051	2794.47
0.051	2338.53
0.051	2753.33
0.051	2363.55
0.061	2345.16
0.061	3556.36
0.061	2554.61
0.071	2376.32
0.071	2399.3
0.071	2929.31
0.081	2835.1
0.081	2685.12
0.081	2853.86
0.081	2639.21
0.091	3534.09
0.091	4892.78
0.101	2992.87
0.101	2759.03
0.101	2483.76
0.101	2558.3
0.111	3766.57
0.122	2576.61
0.122	2852.17
0.122	2822.44
0.122	3206.71
0.122	3222.16
0.132	3016.36
0.132	5195.06
0.142	3200.09
0.142	3219.5
0.142	4727.89
0.142	4639.06
0.142	3709.62
0.152	4094.68
0.152	2996.22
0.152	5453.32
0.152	2843.44
0.162	3777.57
0.162	3446.84
0.162	3399.12
0.162	3203.98
0.162	3177.72
0.162	3040.31
0.162	6026.01
0.162	3201.61
0.162	3183.15
0.193	3821.78
0.193	3710.65
0.193	4109.47
0.193	3673.16
0.193	3736.68
0.193	3973.97
0.193	3543.12
0.193	4625.63
0.203	4078.03
0.203	5461.13
0.213	3523.01
0.213	2784.03
0.213	3856.18
0.213	4099.73
0.213	3539.8
0.213	4103.1
0.213	4287.91
0.213	3643.69
0.213	3466.5
0.213	4453.45
0.213	4658.8
0.223	4063.86
0.223	3952.09
0.223	3698.7
0.233	3700.64
0.233	4203.98
0.233	3534.35
0.233	4318.39
0.233	3881.54
0.243	4310.63
0.243	3948.67
0.253	4073.97
0.263	3962.02
0.263	3747.86
0.263	3886.24
0.263	4300.04
0.263	4138.74
0.263	3851.22
0.263	4005.09
0.263	3859.59
0.263	4166.51
0.263	3647.54
0.274	4633.42
0.274	4774.64
0.274	3851.29
0.274	4210.72
0.274	6136.96
0.284	4785.9
0.284	4079.26
0.284	5576.7
0.284	4069.2
0.284	4973.6
0.284	4571.24
0.284	4545.62
0.284	5192.97
0.294	3341.51
0.304	6448.03
0.304	6992.66
0.304	5060.83
0.304	4911.52
0.304	4274.5
0.314	4613.35
0.314	4188.45
0.314	4345.01
0.324	4092.26
0.324	4694.34
0.324	3847.49
0.324	6125.55
0.324	4928.06
0.324	4964.81
0.334	4585.88
0.334	4369.23
0.334	4727.64
0.334	4873.98
0.334	5115.63
0.344	5114.22
0.344	4957.11
0.344	4964.36
0.344	3897.11
0.344	4102.75
0.344	5255.3
0.344	5295.77
0.344	5948.88
0.344	4469.15
0.355	4052.71
0.355	8255.75
0.365	4819.75
0.365	4674.35
0.365	5726.81
0.375	4897.44
0.375	3378.79
0.375	4600.15
0.375	5041.31
0.375	5360.19
0.375	4892.73
0.385	4326.79
0.385	4790.07
0.385	5430.31
0.385	5229.99
0.385	3727.52
0.385	5447.1
0.395	5777.71
0.405	5105.59
0.405	7425.55
0.405	4149.34
0.405	4925.68
0.405	4611.97
0.405	5381.7
0.405	5684.54
0.415	5692.95
0.415	5420.51
0.415	4910.83
0.415	5281.64
0.415	5116.35
0.415	6900.45
0.415	5884.6
0.415	4990.49
0.415	5653.42
0.426	5063.8
0.426	5160.45
0.426	5040.99
0.426	6403.91
0.426	6303.29
0.426	6154.11
0.436	5077.65
0.436	5142.37
0.436	5609.89
0.436	5592.55
0.436	6100.5
0.446	5672.43
0.446	5831.14
0.446	5275.37
0.446	6623.46
0.446	6442.86
0.446	5105.54
0.456	5506.87
0.456	5540.91
0.456	6314.03
0.456	7001.15
0.456	5969.96
0.456	5316.69
0.456	5921.39
0.466	5385.36
0.466	5368.3
0.466	5756.19
0.466	5600.49
0.466	5805.02
0.466	6056.43
0.466	5935.5
0.466	6440.8
0.466	6996.97
0.476	4983.1
0.476	5981.37
0.476	6842.72
0.486	5779.53
0.486	5751.34
0.486	5474.05
0.486	6736.86
0.486	6504.26
0.496	5853.45
0.496	5962.66
0.496	6057.54
0.496	5363.34
0.496	5998.06
0.496	5321.34
0.496	8692.9
0.496	5861.77
0.496	7244.59
0.507	5348.81
0.507	5773.48
0.507	5660.17
0.517	5615.57
0.517	5704.39
0.517	5838.15
0.517	6832.89
0.517	6173.9
0.527	5584.53
0.527	6996.58
0.527	7214.49
0.537	5279.77
0.537	8269.05
0.537	6641.61
0.537	7727.73
0.537	6787.86
0.537	6173.86
0.537	6998.65
0.547	6133.27
0.547	6323.94
0.547	6204.6
0.547	7919.53
0.547	5980.96
0.557	11184.8
0.557	6836.78
0.567	5910.67
0.567	6007.4
0.567	5996.65
0.567	7079.31
0.567	7613.76
0.578	6863.75
0.578	5943.79
0.578	6169.11
0.578	7391.22
0.578	7705.23
0.588	6299.01
0.588	6523.07
0.588	3763.3
0.588	6407.77
0.588	6692.47
0.588	6281.35
0.588	7476.86
0.588	6811.24
0.588	11059.4
0.588	7190.87
0.598	6336.4
0.598	7944.86
0.598	8684.92
0.608	7479.05
0.608	7072.16
0.608	5612.85
0.608	6373.89
0.608	6103.12
0.608	6639.72
0.608	10287.2
0.618	6474.96
0.618	6842.08
0.618	6858.56
0.618	7663.41
0.618	6345.62
0.618	11643.1
0.618	8363.58
0.618	6625.57
0.618	5437.67
0.628	6029.95
0.628	5144.35
0.628	5887.47
0.628	6771.62
0.628	5813.22
0.638	6729.72
0.638	6578.63
0.638	6470.72
0.638	7359.48
0.638	5081.01
0.648	6847.07
0.648	6693.42
0.648	7007.18
0.648	6389.86
0.648	7989.6
0.648	8063.83
0.659	6528.23
0.659	8238.8
0.659	7935.74
0.659	8516.53
0.669	6814.84
0.669	7562.55
0.669	7062.26
0.669	6551.86
0.669	7764.78
0.679	6711.29
0.679	7306.37
0.679	6590.35
0.679	6128.14
0.679	7481.95
0.679	8262.36
0.679	7287.64
0.679	5123.66
0.689	7345.97
0.689	6464.29
0.689	6985.7
0.689	7005.62
0.689	6804.84
0.689	6354.1
0.689	8213.09
0.689	8539.17
0.699	7002.47
0.699	8262.01
0.709	7347.42
0.709	6874.48
0.709	8408.04
0.709	6981.61
0.709	5039.32
0.719	7536.1
0.719	6696.41
0.719	7559.79
0.719	8217.26
0.719	7582.73
0.719	8038.43
0.73	7180.26
0.73	8570.6
0.73	7530.19
0.73	7191.09
0.73	7109.88
0.73	8861
0.74	7704.87
0.74	8341.72
0.74	9074.15
0.74	9005.82
0.75	8233.6
0.75	7334.43
0.75	8015.25
0.75	8183.25
0.75	8665.23
0.76	7204.38
0.76	5810.03
0.76	8065.59
0.76	7969.75
0.76	8508.81
0.76	5552.04
0.76	8667.9
0.77	7011.61
0.77	6718.68
0.77	8264.9
0.78	8241.85
0.78	6778.68
0.78	7905.24
0.78	8897.49
0.78	9525.95
0.78	9398.66
0.78	9100.65
0.79	8824.8
0.79	9849.62
0.79	8834.67
0.79	8128.49
0.8	8517.52
0.8	7941.56
0.8	8520.69
0.8	8127.69
0.8	9204.43
0.8	8398.57
0.8	6853.71
0.8	6452.72
0.811	8346.86
0.811	7846.35
0.811	7002.47
0.811	8330.67
0.811	8097.51
0.811	13197.1
0.811	8294.48
0.811	7984.1
0.811	8381.33
0.811	8940.6
0.821	6640.55
0.821	7580.5
0.821	8220.3
[truncated: 3,315 more rows]

## Sheet: TNS3
TNS1 droplet size (um2)	Rel. mean intensity			Spearman r
0.03	1475			r	0.9078
0.03	7079.33			95% confidence interval	0,8949 to 0,9192
0.03	964.667
0.03	188.667			P value
0.03	1601			P (two-tailed)	<0,0001
0.041	1511.25			P value summary	****
0.041	1217.5			Exact or approximate P value?	Approximate
0.041	1078.75			Significant? (alpha = 0.05)	Yes
0.041	1707
0.051	725.2			Number of XY Pairs	860
0.051	2075
0.051	1222.6
0.051	1287.4
0.051	1200.4
0.051	1624.2
0.051	714.8
0.051	1186
0.051	1155.4
0.051	875.4
0.051	593.6
0.051	660.8
0.051	1574.6
0.051	2543.2
0.051	1451.4
0.061	655.5
0.061	1597.67
0.071	1067
0.071	978
0.071	1476.29
0.071	1220.86
0.071	1349.29
0.081	1356.5
0.081	3472.75
0.081	1636.12
0.091	677.111
0.091	2102.22
0.091	603.111
0.091	739.667
0.091	1036
0.101	1766.8
0.111	1323.73
0.111	1382.82
0.111	886.545
0.111	1693
0.122	1259.08
0.122	1286.5
0.122	2290.92
0.122	2148.33
0.122	1991.5
0.122	361.583
0.122	935.583
0.122	2602.42
0.122	2279.58
0.122	2796.08
0.122	1845.83
0.122	1350.42
0.122	1322
0.122	2733.42
0.132	2007.85
0.132	2640.85
0.132	1791.85
0.132	1545.92
0.132	9323.61
0.132	2297.77
0.142	2421.36
0.142	1656.93
0.142	2118.29
0.142	1409.14
0.152	736.733
0.152	2393.4
0.152	2364.27
0.162	1367.88
0.162	3163.5
0.162	2235.81
0.162	426.438
0.162	937.375
0.162	1220.81
0.162	1514.62
0.162	2312.19
0.162	2533.06
0.162	1497.81
0.172	1423.65
0.172	2950.41
0.172	2774.53
0.172	2519
0.172	1702.06
0.172	1661.88
0.182	2531.06
0.182	2349.11
0.193	1174.26
0.193	3441.47
0.193	2420
0.193	2825.32
0.193	2716.63
0.193	2521.89
0.193	3064
0.193	2078
0.193	2625.37
0.203	1909.65
0.203	2611.75
0.203	3718.8
0.203	2914.05
0.213	2259.05
0.213	2596.76
0.213	1893.19
0.213	2063.86
0.213	1718.43
0.213	2023.86
0.213	3045.19
0.213	2654.09
0.213	3118.52
0.213	2303.48
0.213	3253.48
0.213	2653.09
0.213	3162.57
0.213	2560.48
0.213	2888.81
0.213	3309.24
0.213	2454.91
0.213	1548
0.213	2629.71
0.213	2470.05
0.213	4244.33
0.223	1562.23
0.223	3967.36
0.223	2869.73
0.223	5709.91
0.223	2826
0.233	2083
0.233	4181.52
0.233	3656.78
0.233	2612.48
0.233	2703.74
0.233	2151.3
0.243	1745.21
0.243	1680.83
0.243	3080.17
0.243	3070.83
0.243	3031.83
0.243	1291.67
0.243	3576.33
0.243	2547.17
0.243	3496.46
0.253	2170
0.253	1737.08
0.253	2681.68
0.253	2938.92
0.253	2500.68
0.263	3680.35
0.263	2704.46
0.263	3338.89
0.263	1976.81
0.263	5633.46
0.263	5516.39
0.263	1820.19
0.263	1554.77
0.274	3624
0.274	2289.33
0.284	1562.36
0.284	2782.96
0.284	2997.86
0.284	2947.43
0.284	2950.43
0.284	6379.46
0.284	2835.64
0.294	2649.41
0.294	3820.34
0.294	10813.1
0.294	2554.86
0.304	2737.6
0.304	1638.5
0.304	4613.33
0.304	3724.63
0.304	1692.9
0.304	3313.47
0.304	2905.03
0.304	6766
0.304	5814.1
0.314	6413.13
0.314	6185.97
0.314	3918.07
0.314	2642.16
0.314	2721.45
0.324	2134.81
0.324	4254.03
0.324	3686.44
0.324	3507.16
0.324	5121.38
0.324	5362.06
0.324	1937.28
0.324	3061.62
0.324	3016.88
0.324	207.344
0.324	3173.97
0.324	4379.41
0.334	2723.51
0.334	3498.09
0.334	4305.7
0.334	5184.76
0.334	3099.33
0.334	4937.85
0.334	6793.33
0.344	6616.06
0.344	3424.5
0.344	4064.53
0.344	3347.71
0.344	3957.65
0.344	4200.91
0.355	3167.46
0.355	3965.77
0.355	4321.6
0.355	3702.86
0.355	7494.03
0.355	2390.09
0.355	2930.74
0.355	3682.29
0.355	5263.97
0.365	2782.69
0.365	7711.08
0.365	4820.17
0.365	2881.67
0.375	6443.57
0.375	2741
0.375	3009.19
0.375	3465.92
0.375	4566.35
0.375	3966.59
0.375	4891.24
0.375	3849.78
0.375	14119
0.375	4004.16
0.385	4796.9
0.385	2535.97
0.385	3748.79
0.385	5481.6
0.385	7913.42
0.385	9199.9
0.395	4481.67
0.395	5023.36
0.395	3406.85
0.395	2707.97
0.395	4779.15
0.395	2957.9
0.395	3785.03
0.395	3814.23
0.395	3240.13
0.405	5241.38
0.405	4832.85
0.405	4714.32
0.405	6568.4
0.405	5285.43
0.405	2749.07
0.405	4762.65
0.405	3040.28
0.405	7922.85
0.405	7344.9
0.415	3529.68
0.415	5706.32
0.415	4690.98
0.415	3626.22
0.415	3497.59
0.426	2542.95
0.426	5466.48
0.426	3140.31
0.426	9165.45
0.426	4644.45
0.436	4143.49
0.436	5357.14
0.436	5803.95
0.436	5749.19
0.436	5622.77
0.436	4695.63
0.436	4263.7
0.446	6919.14
0.446	2788.16
0.446	3807.18
0.446	3856.36
0.446	7870.45
0.446	7469.23
0.446	5167.23
0.446	7182.7
0.446	4420.32
0.446	5489
0.456	5990.58
0.456	2633.4
0.456	5332.44
0.456	5461.6
0.456	3337.84
0.456	6611.24
0.456	5861.42
0.456	5932.11
0.456	9080.78
0.466	3335.76
0.466	4060.43
0.466	2959.65
0.466	3162.3
0.466	3855.41
0.466	6984.65
0.466	6282.15
0.466	4944.78
0.466	5493.74
0.476	7273.51
0.476	7503.38
0.476	5263.3
0.476	5243.09
0.476	3847.06
0.476	4030.79
0.476	20384.9
0.476	5756.38
0.476	5232.83
0.476	10084
0.486	5414.08
0.486	2830.94
0.486	2887.04
0.486	6534.12
0.486	4294.4
0.486	6342.27
0.486	9928.77
0.486	3417.1
0.496	3236.51
0.496	4657.12
0.496	3213.61
0.496	6359.18
0.496	3628.41
0.496	4487.43
0.496	4190.55
0.496	9165.47
0.507	7566.98
0.507	6848.94
0.507	5532.82
0.507	7377.06
0.507	7659.48
0.507	6116.12
0.507	6873.86
0.507	6021.26
0.517	3948.63
0.517	14568.8
0.517	4191.84
0.517	8144.63
0.517	6872.12
0.517	6866.88
0.517	5148.27
0.517	6370.29
0.517	6262.12
0.517	7388.77
0.517	3678.33
0.517	4579.92
0.517	5307.37
0.517	10590
0.527	5463.98
0.527	5140.04
0.527	7710.11
0.527	7231.35
0.527	6212.42
0.527	4143.33
0.527	6210.1
0.537	6689.55
0.537	4603.55
0.537	6236.62
0.537	5457.57
0.537	4311.79
0.547	7441.83
0.547	3468.54
0.547	3487.59
0.547	7245.96
0.547	6485.7
0.547	6899.93
0.547	4762.07
0.547	5569.26
0.547	9033.93
0.547	6778.87
0.547	5713.02
0.547	6005.33
0.547	7805.81
0.547	7912.98
0.547	6564.06
0.557	6201.55
0.557	6796.78
0.557	6260.38
0.557	7197.11
0.557	6883.04
0.557	4167.65
0.567	6313.25
0.567	7099.91
0.567	5667.54
0.567	5986.36
0.578	3235.98
0.578	4844.53
0.578	7467.77
0.578	8182.4
0.578	7043.37
0.578	7923.14
0.578	8775.12
0.578	6465.74
0.588	5008.12
0.588	5286.47
0.598	7263.93
0.598	5531
0.598	7605.2
0.598	6466.8
0.598	6798.54
0.608	6673.18
0.608	4911.93
0.608	4784.77
0.608	6911.72
0.608	6116.45
0.608	6816.63
0.608	8068.8
0.608	7273.12
0.608	7446.82
0.608	17033.6
0.608	5248.63
0.618	8682.3
0.618	6513.59
0.618	4232.62
0.618	9919.05
0.628	6357.32
0.628	5400.82
0.628	6250.82
0.628	7562.23
0.628	6722.32
0.628	7787.73
0.628	6893.39
0.628	5610.87
0.628	14645.3
0.628	4952.27
0.628	8390.39
0.628	6899.85
0.628	5827.6
0.638	6090.11
0.638	8001.25
0.638	8443.87
0.638	13243.8
0.659	4246.49
0.659	10946.5
0.659	7330.61
0.659	6623.85
0.659	5967.2
0.669	6568.83
0.669	8037.35
0.669	7894.08
0.669	8151.52
0.669	4796.29
0.679	8564.25
0.679	9256.55
0.679	14495.3
0.689	5099.35
0.689	12281.5
0.689	11052.4
0.689	8741.18
0.689	6175.62
0.699	4003.36
0.699	8686.99
0.699	5109.71
0.699	7057.8
0.709	7540.24
0.709	3848.24
0.719	8112.82
0.719	8120.18
0.719	10634.8
0.719	6369.06
0.73	5166.31
0.73	5358.54
0.73	7906.25
0.73	9968.24
0.73	6796.57
0.73	6993.94
0.74	11146
0.74	9873.6
0.74	18860.4
0.75	8817.41
0.75	7938.96
0.75	14314.8
0.75	8343.43
0.75	8244.35
0.76	4877.19
0.76	9347.88
0.76	9976.91
0.76	11255.8
0.76	14759.3
0.77	10171
0.77	6116.03
0.77	6456.58
0.77	11622.5
0.77	8351.28
0.78	6688.81
0.78	11515.4
0.78	7192.04
0.78	10217
0.78	9740.65
0.78	10798.4
0.79	8493.86
0.79	5427.17
0.79	9614.46
0.79	8517.4
0.79	10494.5
0.79	8245.97
0.79	15312.6
0.8	9053.46
0.8	12889.7
0.8	8799.8
0.8	10082.1
0.8	17159.8
0.811	7860.46
0.811	6970.68
0.811	14840.3
0.811	10263
0.811	5067.45
0.811	10632.5
0.811	14656.2
0.821	11737.9
0.821	10436.8
0.821	10830.7
0.821	9109.12
0.831	7972.85
0.831	8111.55
0.831	10553.4
0.831	5812.63
0.831	10317.7
0.831	9753.76
0.831	12627.1
0.831	26649
0.831	16828
0.831	6871.24
0.831	8648.67
0.841	7009.08
0.841	11105.8
0.841	11726.7
0.841	20726.4
0.841	11123.1
0.841	16225.3
0.841	8451.92
0.851	5700.36
0.851	9150.67
0.851	12595.7
0.851	12764.6
0.851	11985.6
0.861	6304.38
0.861	7381.18
0.861	6684.02
0.861	12418.7
0.861	13355.2
0.861	11616.6
0.861	10833.7
0.861	13681.1
0.861	9051.47
0.871	7174.36
0.871	9954.02
0.881	8671.02
0.881	12598.1
0.881	9816.67
0.881	9818.52
0.881	10179.4
0.881	9727.79
0.892	7784.36
0.892	13381.9
0.892	8692.33
0.892	14480.1
0.892	9374.83
0.902	8801.35
0.902	6636.86
0.902	9659.7
0.902	12862.5
0.912	14801.5
0.912	11314.2
0.912	10901.4
0.912	16050
0.922	4734.55
0.922	13371.4
0.922	11070.8
0.932	11674.5
0.932	5973.55
0.932	7825.88
0.932	14716.8
0.942	8633.95
0.942	6534.27
0.942	10481.8
0.942	11035.1
0.942	10562.6
0.952	4850.64
0.952	8092.34
0.952	9930.61
0.952	9027.08
0.952	12985.8
0.963	12362.3
0.963	25863.2
0.963	12533.1
0.963	10609.6
0.963	9609.68
0.973	8542.17
0.973	12065.6
0.973	10660.8
0.973	16965.8
0.973	10175.4
0.983	9822.86
0.983	14768.9
0.983	12552.7
0.983	11730.4
0.993	8186.03
0.993	14925.4
1.003	12244.5
1.003	12258.5
1.003	16373.1
1.003	8140.13
1.013	12227.4
1.013	12720
1.013	10392
1.023	6065.35
1.023	10830.9
1.023	15138.5
1.023	10590
1.023	10947.9
1.033	9215.83
1.033	10635.9
1.033	10285.5
1.033	11576.8
1.044	8015.37
1.044	7955.41
1.044	5741.91
1.044	9805.76
1.044	12287.8
1.044	14448.2
1.054	15280
1.054	12412.9
1.054	17745.2
1.054	11198.6
1.064	10844.1
1.064	12848.2
1.064	14075.8
1.064	19729.1
1.074	17794.8
1.084	11765.1
1.084	5744.22
1.084	9138.08
1.084	15234.6
1.084	11183
1.094	7640.32
1.094	16278.6
1.094	19111.9
1.094	10930.8
1.104	16247
1.104	21848
1.104	13048.2
1.115	12452.3
1.115	11208.1
1.115	10346.9
1.115	11998.1
1.125	13963.6
1.125	13956.8
1.125	16226.4
1.125	13347.6
1.125	16248.5
1.125	19070
1.135	8984.66
1.135	8237.55
1.135	9890.55
1.135	13475.8
1.135	13972.8
1.135	12888.6
1.135	18983.9
1.145	14265.6
1.145	17666.6
1.145	15621.4
1.145	20832.5
1.145	19726.5
1.155	16456.7
1.165	14370.6
1.165	12824.9
1.165	19183.4
1.175	8388.83
1.175	13573.6
1.175	12816
1.175	16431.8
1.185	5540.61
1.185	16649.7
1.185	15632.5
1.185	14006.6
1.185	17024.3
1.196	11439.2
1.196	8108.98
1.196	10541.2
1.196	15928.4
1.206	7760.15
1.206	17239.5
1.206	12185.1
1.206	16615.1
1.216	7958.87
1.216	15230.6
1.216	16055.5
1.216	15205.4
1.236	11864.6
1.236	14236.6
1.246	16306.3
1.246	14162.4
1.246	23457.7
1.246	15710.6
1.256	14250.8
1.256	14437.5
1.256	16962.3
1.256	17032.1
1.256	8700.25
1.267	10884.1
1.267	15638.4
1.267	15941.3
1.267	18489.8
1.277	13429
1.277	15582.6
1.277	13395
1.277	16284.7
1.287	10646
1.287	12798.9
1.297	17849
1.297	16152.6
1.297	22818.1
1.307	17294.7
1.307	18954.5
1.307	23301.6
1.307	13636.1
1.317	18896.6
1.317	13473.6
1.327	12501.9
1.327	15380.3
1.327	16609.3
1.337	16058.9
1.337	27391.8
1.348	18462.8
1.348	13846.6
1.348	6462.8
1.348	27304.9
1.348	27936.8
1.358	13080.1
1.378	14833.9
1.388	10288.3
1.388	11307.3
1.388	17438.3
1.388	18403.4
1.418	8980.41
1.418	17818.8
1.429	7664.73
1.429	16590.1
1.439	20008.7
1.439	20719.8
1.439	17560.7
1.439	14747.6
1.439	22600.4
1.449	13321.9
1.449	17753.5
1.449	18504.2
1.449	18029
1.459	12763.5
1.469	14883.7
1.469	8898.66
1.469	11501.4
1.469	14942.5
1.469	14467.7
1.479	12464.1
1.479	8332.32
1.479	17179.6
1.479	18550.1
1.489	16077.5
1.489	8743.54
1.489	19157.4
1.489	20957.2
1.5	9323.38
1.51	17598.1
1.51	23221.1
1.52	10444.8
1.52	8847.43
1.52	11420.8
1.52	16640.3
1.53	11614.9
1.53	19894.8
1.54	13440
1.54	14118.8
1.54	19733.9
1.54	9453.4
1.55	19631
1.55	14340.6
1.55	23667.5
1.55	19307.8
1.56	12643.1
1.56	21502.6
1.56	8473.91
1.56	12715.5
1.56	15158.7
1.57	13293.2
1.57	10859.9
1.57	15295.8
1.57	19945.6
1.611	18294.3
1.621	10466
1.621	21412.4
1.631	14326.6
1.631	23313.8
1.631	17881.9
1.641	15320.8
1.641	19562.7
1.641	18088.2
1.641	17940.7
1.641	16179.9
1.641	28313.6
1.641	34015.7
1.652	18892.6
1.652	17758.9
1.662	22422.5
1.672	20298.7
1.682	26432.6
1.682	27891.5
1.692	12610.8
1.692	25689.4
1.692	20913.7
1.692	27470.7
1.702	16132.1
1.712	12474.1
1.712	25267.7
1.712	19010.3
1.712	15814.6
1.712	24025
1.712	22039.6
1.712	17548.1
1.733	10617.6
1.733	20543.1
1.743	10327.8
1.743	36326.7
1.743	23665.9
1.743	20828.4
1.743	18536.4
1.763	28242.4
1.763	32215.8
1.773	13751.6
1.773	13290.5
1.783	9577.2
1.783	18951.2
1.793	22933.4
1.793	22170
1.793	23901.8
1.804	20904.5
1.824	9784.38
1.824	14151
1.834	23600.4
1.834	28117.5
1.844	21290.4
1.854	23669
1.864	26196
1.874	20360.8
1.874	21205.5
1.895	25499.8
1.925	24230.3
1.925	20901.9
1.925	25824.2
1.925	19973.2
1.935	29302.2
1.945	14952.3
1.945	19718.1
1.945	28373.7
1.945	28779.8
1.955	13905.2
1.966	22513.8
1.976	23971
1.996	23744

## Sheet: ZYX
TNS1 droplet size (um2)	Rel. mean intensity			Spearman r
0.03	1586			r	0.7347
0.03	1529			95% confidence interval	0,7002 to 0,7658
0.041	5413.75
0.051	2108			P value
0.051	5895.8			P (two-tailed)	<0,0001
0.051	5226			P value summary	****
0.051	1920			Exact or approximate P value?	Approximate
0.051	633.4			Significant? (alpha = 0.05)	Yes
0.051	1790.6
0.061	920.5			Number of XY Pairs	808
0.061	9459
0.061	2146.67
0.071	1278.71
0.071	2952.29
0.071	474.571
0.081	4324.5
0.081	2269.62
0.081	1795.62
0.081	3143.5
0.091	3661.11
0.091	12510.7
0.101	4020.9
0.101	1849.3
0.101	2159.8
0.101	2536.8
0.111	3141.64
0.122	1751.92
0.122	2149.25
0.122	3157.17
0.122	1631.33
0.122	1376.5
0.132	1723.85
0.132	3249.61
0.142	3295.57
0.142	1665.14
0.142	14302.8
0.142	5804.79
0.142	1563.07
0.152	5424.33
0.152	2155.67
0.152	7722.67
0.152	2002.93
0.162	3316.56
0.162	3163.75
0.162	3938.94
0.162	2706.88
0.162	1631.94
0.162	2442.56
0.162	2808.75
0.162	1284.69
0.162	2579.69
0.193	3450.58
0.193	6106.42
0.193	2438.42
0.193	1601.26
0.193	649.579
0.193	3325.37
0.193	3503.47
0.193	4278.47
0.203	4388.55
0.203	6181.1
0.213	3074.14
0.213	1997.24
0.213	3652.48
0.213	4769.05
0.213	3083.29
0.213	5821.24
0.213	3459.43
0.213	3587.62
0.213	2179.19
0.213	5505.05
0.213	4163.81
0.223	3883.91
0.223	3005.77
0.223	5157.59
0.233	3411
0.233	2241.78
0.233	2713.74
0.233	3572.09
0.233	2622.26
0.243	3077.12
0.243	1269.12
0.253	4442
0.263	3710.58
0.263	3594.27
0.263	3984.19
0.263	4956.92
0.263	4583.46
0.263	3758.35
0.263	3042.61
0.263	2864.19
0.263	3754.23
0.263	1896.92
0.274	5152.26
0.274	3423.78
0.274	3060.85
0.274	2195.52
0.274	7507.74
0.284	5762.14
0.284	4282.07
0.284	12120.8
0.284	3454.71
0.284	2461.75
0.284	2694.14
0.284	3623.25
0.284	5178.61
0.294	3003.48
0.304	9251.7
0.304	6562.07
0.304	3239.03
0.304	4315.97
0.304	4157.63
0.314	8555.48
0.314	3817.07
0.314	7548.45
0.324	5548
0.324	4205.97
0.324	3100.53
0.324	8738.41
0.324	5170.97
0.324	6168.88
0.334	4130.67
0.334	5216.48
0.334	5609.88
0.334	2534.36
0.334	3869.97
0.344	4791.44
0.344	5445.06
0.344	5683.77
0.344	3368.35
0.344	4100.41
0.344	3369.5
0.344	3815.41
0.344	2593.18
0.344	5925.03
0.355	5086.2
0.355	8444.63
0.365	4394.42
0.365	3640.42
0.365	9045.97
0.375	6818
0.375	3333.3
0.375	7095.73
0.375	4854.73
0.375	3732.76
0.375	3075.78
0.385	4914.4
0.385	5486.26
0.385	6007.58
0.385	6732.21
0.385	3496.68
0.385	3728.32
0.395	3684.41
0.405	5707.93
0.405	9361.73
0.405	4932.5
0.405	7487.15
0.405	4843.95
0.405	7116
0.405	2750.15
0.415	4150.93
0.415	6087.29
0.415	6407.05
0.415	5335.63
0.415	5868.51
0.415	2588.9
0.415	4513
0.415	3270.71
0.415	9106.22
0.426	5744.24
0.426	4349.71
0.426	5714.29
0.426	5498.19
0.426	3571.26
0.426	6562.17
0.436	4799.28
0.436	6095.65
0.436	6756.07
0.436	4601.21
0.436	3298.26
0.446	5997.8
0.446	8054.39
0.446	6015.07
0.446	6441.95
0.446	5762.48
0.446	4815.3
0.456	6167.64
0.456	7656.84
0.456	5262.09
0.456	3769.51
0.456	3776.69
0.456	3692.89
0.456	4624.87
0.466	6173.67
0.466	5042.89
0.466	7001.54
0.466	2965.63
0.466	4223.46
0.466	5068.87
0.466	4186.3
0.466	4096.72
0.466	11186.8
0.476	7035.98
0.476	8240.53
0.476	2674.32
0.486	7429.73
0.486	6038.33
0.486	8535.23
0.486	5523.81
0.486	5684.85
0.496	8662.98
0.496	4424.84
0.496	6439.8
0.496	9661.8
0.496	10283.6
0.496	5646.73
0.496	14341.8
0.496	6184.69
0.496	5389.04
0.507	10110.1
0.507	7261.7
0.507	3753.7
0.517	7046.47
0.517	8705.2
0.517	6918.78
0.517	3024.86
0.517	7064.2
0.527	5614.42
0.527	5979.44
0.527	6543.36
0.537	5228.53
0.537	11352.9
0.537	7395.68
0.537	4312.3
0.537	2985.83
0.537	5382.26
0.537	4176.68
0.547	6095.41
0.547	8615.35
0.547	6132.98
0.547	8708.52
0.547	6910.57
0.557	9313.51
0.557	6734.18
0.567	6774.48
0.567	6868
0.567	9650.48
0.567	5464.82
0.567	5231.71
0.578	8227.39
0.578	7550.81
0.578	9327.03
0.578	5751.67
0.578	6875.81
0.588	7399.52
0.588	8156.43
0.588	4474.1
0.588	8493.67
0.588	9268.74
0.588	8570.36
0.588	6120.29
0.588	5849.91
0.588	7636.67
0.588	4461.9
0.598	8729.02
0.598	2574.22
0.598	6981.46
0.608	8797.07
0.608	8142.92
0.608	7831.9
0.608	8853.35
0.608	7447.85
0.608	6948.42
0.608	6883.32
0.618	7166.69
0.618	9783.48
0.618	9707.52
0.618	9681.84
0.618	7901.25
0.618	15438.2
0.618	4123.69
0.618	5243.57
0.618	4385.9
0.628	8065.98
0.628	5451.84
0.628	3916.69
0.628	4532.63
0.628	5342.6
0.638	8260.51
0.638	9671.73
0.638	10433.6
0.638	5118.06
0.638	3700.82
0.648	9389.14
0.648	7482.44
0.648	9072.95
0.648	9439.69
0.648	5378.67
0.648	5358.42
0.659	8711.23
0.659	8121.08
0.659	5437.83
0.659	5115.41
0.669	7250.39
0.669	8644.68
0.669	8351.26
0.669	9057.27
0.669	5873.8
0.679	9174.4
0.679	7654.54
0.679	9215.79
0.679	8949.49
0.679	7535.88
0.679	3985.25
0.679	5353.72
0.679	3948.99
0.689	10185.4
0.689	12299.8
0.689	9077.88
0.689	9776.68
0.689	7443.97
0.689	9195.56
0.689	6484.38
0.689	5084.03
0.699	7706.32
0.699	6037.15
0.709	10685.1
0.709	10235.7
0.709	5908.17
0.709	2991.97
0.709	3205.39
0.719	9882.92
0.719	8479.47
0.719	7255.77
0.719	6332.37
0.719	7042.93
0.719	5577.21
0.73	11340
0.73	9284.68
0.73	10284.1
0.73	9540
0.73	9015.61
0.73	3901.4
0.74	8991.03
0.74	9629.29
0.74	6890.19
0.74	3153.74
0.75	10105.5
0.75	9063.95
0.75	8700.42
0.75	5145.84
0.75	3371.26
0.76	7723.21
0.76	7118
0.76	10844.8
0.76	9392.59
0.76	7328.87
0.76	6543.19
0.76	9047.8
0.77	8500.63
0.77	8977.32
0.77	7453.1
0.78	11169.6
0.78	9783.79
0.78	9160.47
0.78	8079.35
0.78	5988.82
0.78	5480.69
0.78	3854.38
0.79	10829.8
0.79	13097.3
0.79	6094.14
0.79	5658.59
0.8	10670.8
0.8	10811.8
0.8	13257.7
0.8	10304.9
0.8	3875.56
0.8	7091.18
0.8	5287.63
0.8	6897.76
0.811	9185.5
0.811	9150.61
0.811	10065.5
0.811	12334.2
0.811	9575.83
0.811	22382.1
0.811	9094.14
0.811	8323.73
0.811	5659.5
0.811	9972.2
0.821	7451.8
0.821	10218.9
0.821	11998.1
0.821	7154.54
0.821	8266.53
0.821	7269.9
0.821	5159.75
0.831	10644
0.831	10083.4
0.831	11611.4
0.831	11308.6
0.831	11095.7
0.831	5715.56
0.831	4331.84
0.831	5212.61
0.831	7814.21
0.831	7704.85
0.841	9200.41
0.841	10161.3
0.841	9996.7
0.841	11150.6
0.841	10787.4
0.841	9674.16
0.841	5930.11
0.841	5896.27
0.841	5601.66
0.841	6943.23
0.851	6769.99
0.851	7456.35
0.851	4630.74
0.851	6425.74
0.851	9311.67
0.851	9831.68
0.851	8699.04
0.861	11190.7
0.861	10478.9
0.861	11416.8
0.861	11424.4
0.861	6527.62
0.871	10885.9
0.871	11503.4
0.871	10882.9
0.871	10423.9
0.871	7192.83
0.871	4529.53
0.871	7132.03
0.881	16299.7
0.881	10496.4
0.881	7440.24
0.881	6835
0.892	8987.56
0.892	9412.27
0.892	9420.12
0.892	6741.26
0.892	7513.31
0.902	11639.4
0.902	10016.7
0.902	5834.84
0.902	10644.6
0.902	6266.73
0.902	6953.39
0.912	10203.9
0.912	11388.3
0.912	10776.7
0.912	9974.23
0.912	9572.41
0.912	6724.81
0.912	4693.28
0.912	5523.97
0.922	7686.45
0.922	11409.5
0.922	8604.15
0.932	13181.9
0.942	11123.1
0.942	8103.01
0.942	11738.4
0.942	13434.7
0.942	12010.5
0.942	4333.34
0.942	7345
0.952	13530
0.952	15433.5
0.963	8987.37
0.963	8513.76
0.963	6993.84
0.963	7710.77
0.963	6873.77
0.963	8161.9
0.963	6622.9
0.963	4156.4
0.973	11421.4
0.973	9498.26
0.973	11047.2
0.973	11785.2
0.973	9056.33
0.973	5750.75
0.973	9338.7
0.973	8285.97
0.983	12640
0.983	11204.2
0.983	10783.9
0.983	4471.44
0.993	10568.1
0.993	4746.79
0.993	7366.88
1.003	11870
1.013	13273.4
1.013	14965.6
1.013	11792.1
1.013	10462.1
1.013	11689.1
1.013	8236.79
1.013	6393.84
1.013	10240.1
1.013	7346.36
1.023	11031.9
1.023	11266.2
1.023	10873.3
1.023	8781.49
1.023	3590.18
1.023	9815.85
1.023	9489.82
1.033	10524.1
1.033	12834.2
1.033	11514.4
1.033	5431.65
1.033	7677.56
1.033	7850.1
1.033	11408
1.044	9381.45
1.044	5817.62
1.044	4979.57
1.054	12556
1.054	10097.7
1.054	13557.4
1.054	11611.4
1.054	11309.7
1.054	6032.54
1.064	10732.1
1.064	4831.08
1.064	6615.73
1.074	11888.3
1.074	8137.23
1.074	7558.1
1.084	12124.5
1.084	11094.8
1.084	11317.3
1.084	13171.2
1.084	12881.7
1.084	9827.39
1.084	10266.9
1.084	3847.93
1.084	7508.82
1.084	5456.04
1.084	4829.73
1.094	14362.6
1.094	13419.5
1.094	12398
1.094	8971.83
1.094	9934.82
1.094	6500.31
1.104	12827.7
1.104	10076.7
1.104	8456.01
1.115	12108.3
1.115	11668.4
1.115	12001
1.115	8290.81
1.115	12287.4
1.115	7539.87
1.115	10791.8
1.125	11986.7
1.125	12688.8
1.125	12227.5
1.125	12963.5
1.125	12810.7
1.125	13018.9
1.125	9597.63
1.125	10833.4
1.125	8334.68
1.125	8611.67
1.125	5702.43
1.135	12304.7
1.135	11480.2
1.135	13234.8
1.135	7815.02
1.135	9102.52
1.135	5381.77
1.145	9623.56
1.145	9222.93
1.145	7241.28
1.145	4254.99
1.155	14837.9
1.155	12247.6
1.155	13234.3
1.155	14276.6
1.155	6218.31
1.155	11828.8
1.165	14590.2
1.165	11452.9
1.175	15866.6
1.175	13016.9
1.175	13342.8
1.175	9116.37
1.175	11477.1
1.185	12435
1.185	14382.9
1.185	13551.8
1.196	9813.6
1.196	9076.25
1.196	6235.18
1.196	5222.21
1.206	11009.1
1.216	13543.4
1.216	12162.6
1.216	14153
1.226	15869.1
1.226	9775.81
1.226	12506
1.236	16522
1.236	9496.29
1.236	10952.8
1.236	6393.2
1.236	11431.2
1.236	9187.13
1.236	11347.4
1.246	13214.3
1.246	14161.3
1.246	11078.4
1.246	8288.02
1.246	5688.5
1.256	15172.5
1.256	11640.7
1.256	7570.47
1.256	11989.7
1.267	10784.1
1.267	8464.61
1.277	12090.1
1.277	11961.3
1.277	5305
1.287	14765.7
1.287	12791.7
1.287	5078.6
1.287	11154.5
1.297	14328.4
1.297	15202.8
1.297	11027.6
1.307	8136.44
1.307	10807.4
1.307	11992.1
1.317	14578.9
1.317	6288.67
1.327	11505.6
1.327	14856
1.337	12354.8
1.337	13798.9
1.337	13780.9
1.337	10507.7
1.337	11961.6
1.337	11930.4
1.337	10150.7
1.337	13483.7
1.337	9046.56
1.348	17138.4
1.348	11477
1.348	9149.19
1.358	15689.5
1.358	16315.4
1.358	13842.4
1.358	14112
1.358	11350.5
1.358	11700.2
1.358	6086.62
1.368	12403.4
1.378	13804.3
1.378	16307.2
1.378	11943.4
1.378	6111.89
1.378	6209.58
1.388	15020
1.388	14945.8
1.388	12472.4
1.388	11934.6
1.388	6226.74
1.398	12925.6
1.398	10889.2
1.408	14020.8
1.408	8121.83
1.418	15647.4
1.418	14191.7
1.418	14549.1
1.429	16847.6
1.429	11460.8
1.429	9812.55
1.429	5348.87
1.439	11468
1.439	17286.2
1.439	17073
1.439	11833.1
1.449	13803.3
1.449	14875.8
1.449	14877.9
1.459	12028.9
1.459	11143.5
1.459	11041
1.469	10765
1.469	9679.42
1.469	7444.79
1.469	9470.3
1.479	15801.2
1.479	5892.25
1.489	17624
1.489	12732.8
1.489	15036.1
1.489	7073.63
1.489	12197.1
1.489	13125.9
1.489	7231.82
1.489	5951.61
1.5	7595.83
1.51	11045.5
1.52	14688.7
1.52	10498.9
1.52	12809.3
1.52	9003.3
1.53	16928.3
1.53	16831.5
1.53	16298.7
1.53	11350.9
1.53	6317.96
1.53	9530.28
1.53	5644.79
1.54	16786
1.54	8819.6
1.54	11743.5
1.54	10707.1
1.54	12957
1.54	5533.45
1.56	15277.5
1.56	17091.8
1.56	5078.64
1.57	17388.5
1.57	13483.4
1.57	9358.1
1.57	13486.9
1.591	14681
1.591	12842.9
1.601	13205.4
1.601	14625.4
1.621	16557.6
1.621	14680.8
1.621	13101.1
1.621	10099.8
1.621	6398.69
1.631	9977.09
1.641	17059.1
1.641	8595.29
1.641	9063.92
1.641	6124.18
1.652	14371.4
1.652	10186.9
1.662	13276.9
1.662	13782.1
1.672	14569.8
1.672	10905.2
1.672	6315.47
1.672	8006.77
1.682	7608.29
1.682	8008.24
1.682	8686.55
1.682	6554.84
1.692	6083.31
1.692	13492.8
1.702	22683.6
1.702	11219.7
1.702	7162.07
1.712	18328
1.712	13096.6
1.722	17503.4
1.722	17993.9
1.722	10784.2
1.733	13911.3
1.753	9689.93
1.763	12051.5
1.763	7978.78
1.773	17083.7
1.804	14711.6
1.804	19907.6
1.824	16281
1.824	14525.9
1.834	14512.2
1.834	17034.1
1.834	15475.6
1.844	7837.59
1.844	14176.1
1.854	16796.6
1.864	16666.9
1.864	7366.99
1.874	10234.9
1.874	15353.4
1.905	19367.6
1.905	20411.9
1.905	23630
1.905	12212
1.905	14283.8
1.915	19646
1.915	9273.88
1.925	11027
1.935	20300.7
1.935	11960.9
1.945	19315.2
1.945	19035.8
1.955	18225.3
1.966	13359.9
1.966	6973.79
1.976	20114.4
1.976	12093.3

## Sheet: PXN
TNS1 droplet size (um2)	Rel. mean intensity			Spearman r
0.03	3766.33			r	0.7361
0.03	4861.33			95% confidence interval	0,6976 to 0,7704
0.041	3492
0.051	1465.2			P value
0.051	2843.8			P (two-tailed)	<0,0001
0.051	2157.6			P value summary	****
0.051	4348.8			Exact or approximate P value?	Approximate
0.061	2278			Significant? (alpha = 0.05)	Yes
0.061	2769.5
0.071	5187			Number of XY Pairs	649
0.071	2434.57
0.081	2435.88
0.081	10513.6
0.081	3703.25
0.091	3614
0.101	1817.8
0.101	5339.9
0.101	4339.6
0.101	4427.8
0.111	6047.55
0.111	2551.91
0.111	3227.18
0.111	3806
0.122	1890.17
0.122	2474.42
0.122	2658
0.122	1849.25
0.122	2444.25
0.122	2628.67
0.122	2399.08
0.122	3344.67
0.122	2739.5
0.122	2312.92
0.122	3403.25
0.132	10495.7
0.132	4446.31
0.132	5442
0.142	3141.71
0.152	2008.2
0.162	2690.44
0.162	4841.5
0.162	3035.75
0.162	3405.44
0.162	2295.56
0.162	5845.38
0.162	8988.94
0.162	4523.5
0.172	3184.47
0.172	2395.82
0.172	1737.77
0.172	3341.88
0.182	2401.83
0.182	1559.78
0.182	4323.94
0.182	6170.56
0.182	4135.17
0.193	2246
0.193	7293.9
0.193	3742.84
0.193	5510.9
0.193	2008.21
0.193	3478.47
0.193	2701.95
0.203	3768.5
0.203	4261
0.203	9004.9
0.213	3734.43
0.213	6548
0.213	5795.9
0.213	4404.14
0.213	5790.95
0.213	1702.95
0.213	1629
0.213	2413.81
0.213	2029.71
0.213	6233.1
0.213	5242.57
0.213	5910.29
0.213	4168.81
0.223	6145.82
0.223	3065.36
0.223	5604.09
0.223	2845.55
0.223	2728.5
0.223	6128.09
0.223	2580
0.233	6646.83
0.233	5609.74
0.243	2146.58
0.243	4815.58
0.243	5454.42
0.253	7125.64
0.263	4191.46
0.263	5313.19
0.263	3576
0.263	5205.08
0.263	5098.96
0.274	5646.89
0.284	4414.32
0.284	8426.07
0.284	7970.18
0.284	4373.25
0.284	2543.21
0.284	6421.68
0.284	3368.96
0.284	4239.07
0.284	6051.71
0.294	6040.38
0.294	5794.9
0.294	1444.93
0.304	3797.57
0.304	5701.23
0.304	2360.63
0.304	4625.33
0.304	5159.03
0.304	4846.83
0.314	4744.61
0.314	1421.03
0.314	5535.81
0.314	6014.42
0.324	6904.97
0.324	3423.5
0.324	3596.47
0.324	2450.91
0.324	2869.84
0.324	4706.12
0.334	3908.67
0.334	7796.7
0.334	7123.42
0.334	6388.42
0.344	6973.38
0.344	7588.32
0.344	6896.38
0.344	4320.77
0.355	8933.31
0.355	15753.1
0.355	2696.94
0.355	6027.31
0.365	6332.58
0.365	3938.67
0.365	3540.39
0.365	2356.06
0.365	5536.92
0.365	2369.97
0.375	6806.19
0.375	5451.11
0.375	3873.22
0.375	4335.68
0.375	5269.14
0.375	4655.14
0.375	5842.65
0.375	2304.68
0.375	3995.35
0.385	6212.97
0.385	4283.58
0.385	3315.32
0.385	3354.26
0.385	7749.05
0.385	1889.71
0.385	3758.03
0.385	8323.71
0.385	2946.61
0.385	5882.68
0.395	5905.59
0.395	8161.85
0.395	6388.9
0.395	1879.95
0.405	9248.1
0.405	8157.2
0.405	2761.53
0.405	4577.6
0.415	7871.98
0.415	6429.85
0.415	5359.95
0.415	4029.73
0.415	3671.68
0.415	6165.56
0.415	6655.85
0.415	6579.02
0.415	6318.1
0.426	3320.29
0.426	8794.86
0.436	5470.77
0.436	8101.88
0.436	4046.58
0.436	7004.7
0.446	5192.45
0.446	5148.18
0.446	6915.77
0.446	2298.48
0.456	5877.53
0.456	9626.58
0.456	5003.36
0.456	2202.09
0.456	4070.69
0.456	6487.33
0.456	7077.44
0.466	5895.2
0.476	8497.51
0.486	6007.79
0.486	4467.79
0.486	6562.38
0.486	2329.21
0.486	3858.29
0.486	8909.35
0.486	5780.31
0.486	7195.56
0.496	5933.43
0.496	8884.29
0.496	13853.3
0.496	4653.82
0.496	5747.2
0.496	5154.67
0.496	6658.84
0.496	2398
0.507	4607.24
0.507	4864.44
0.507	5131.46
0.507	5573.4
0.517	3942.59
0.527	5869.81
0.527	7280.48
0.527	6464.08
0.527	7003.44
0.537	6712.43
0.537	7257.36
0.537	6444.62
0.537	5862.59
0.537	8263.17
0.537	2232.6
0.537	6658.85
0.547	8068.11
0.547	11350.4
0.547	4426.8
0.547	7736.96
0.557	6064.36
0.557	5366.62
0.557	3857.33
0.557	5214.29
0.557	5439.82
0.557	2074.96
0.557	5418.36
0.567	6922.88
0.567	5229.77
0.567	4041.21
0.567	5704.64
0.567	5321.61
0.567	5539.7
0.578	7136.95
0.578	4083.74
0.578	6559.33
0.588	7397.79
0.588	5748.1
0.588	6247.6
0.588	11965
0.598	6205.14
0.598	8465.59
0.598	6203.44
0.598	6421.41
0.598	5207.27
0.598	5536.1
0.608	9922.63
0.608	9465.88
0.618	5806.13
0.618	6637.66
0.618	10258.1
0.628	3539.05
0.628	4108.82
0.628	4872.42
0.638	7956.49
0.638	6747.7
0.638	5488.14
0.638	8253.25
0.638	12342.9
0.638	5820.49
0.638	5956.56
0.638	3560.86
0.648	4890.77
0.648	11365.8
0.648	4711.48
0.659	5838.66
0.659	4752.92
0.659	3963.25
0.659	4457.31
0.659	3808
0.669	8586.86
0.669	10916
0.669	10910.6
0.669	6064.39
0.669	5224.58
0.679	6825.73
0.679	3751.67
0.679	13438.3
0.679	3408.27
0.679	7127.02
0.689	4775.22
0.689	10828.4
0.689	9040.03
0.689	4651.87
0.699	5556.62
0.699	8600.38
0.699	13905.5
0.699	6784.52
0.699	6292.77
0.699	6622.9
0.699	4474.03
0.699	4848.09
0.709	6782.11
0.709	7543.7
0.709	9316.91
0.709	8381.77
0.719	8537.34
0.719	3385.27
0.73	7582.4
0.73	8093.43
0.73	7884.54
0.73	4085.94
0.74	5731.86
0.74	9423.55
0.74	7901.18
0.75	7953.58
0.75	9612.92
0.75	10156.8
0.75	7727.01
0.75	12842.1
0.75	6716.18
0.76	19726
0.76	15451
0.76	3925.36
0.76	6221.56
0.76	7636.21
0.77	5657.35
0.77	6741.03
0.77	6486.04
0.77	10182.2
0.77	14982.4
0.77	14449.8
0.77	4739.58
0.77	8072.22
0.77	7251.51
0.78	7375.26
0.78	6877.04
0.78	9954.75
0.78	11130.8
0.78	13987
0.78	6847.91
0.79	7888.32
0.79	7718.8
0.79	5778.77
0.8	11488.3
0.8	8859.89
0.8	10886.1
0.8	9645.65
0.8	13415.3
0.8	12621.8
0.8	6205.16
0.811	6398.34
0.811	9683.64
0.821	8806.24
0.821	8250.96
0.821	15097.8
0.821	6829.38
0.831	6893.6
0.831	2886.2
0.831	9234.38
0.831	6836.93
0.831	4879.88
0.841	7519.18
0.841	8798.99
0.841	6761.53
0.841	10469.7
0.841	3133.28
0.851	6110.52
0.861	7395.51
0.861	6526.06
0.861	4669.65
0.861	7311.06
0.861	7431.21
0.861	6050.27
0.871	8423.77
0.871	5895.09
0.871	15210
0.871	6731.63
0.871	10725.2
0.881	8364.75
0.881	11865
0.881	15325.8
0.881	3801.87
0.881	6728.72
0.892	5110.38
0.892	6649.09
0.892	8516.6
0.902	4278.15
0.912	10962.7
0.912	7966.83
0.912	9080.72
0.912	10607.8
0.912	23639.2
0.912	6040.94
0.912	11256.5
0.912	6492.19
0.912	7447.16
0.922	9490.2
0.922	8073.46
0.922	3675.12
0.932	10035.6
0.932	8062.76
0.932	9315.01
0.932	11590
0.932	7121.71
0.932	8308.98
0.942	16611.4
0.942	13105.5
0.952	9987.61
0.952	13627.3
0.952	6961.17
0.963	6802.43
0.963	7598
0.963	17370.5
0.963	6186.15
0.963	8334.61
0.973	10537.2
0.973	5468.97
0.973	4277.46
0.983	10506.7
0.983	11103.1
0.983	7415.69
0.993	7185.61
0.993	7519.66
0.993	7495.19
1.003	4385.82
1.003	7048.69
1.003	8122.69
1.013	7841.42
1.013	8590.97
1.023	8492.6
1.023	11167.5
1.033	10796.9
1.033	4303.42
1.044	11285.3
1.044	11171.4
1.044	5974.96
1.044	7520.85
1.044	8027.4
1.054	8333.72
1.054	9061.64
1.054	6735.62
1.054	17712.6
1.054	7389.93
1.054	4131.51
1.064	5472.45
1.064	12908.8
1.064	3948.09
1.074	8844.37
1.074	17993.3
1.074	11221.4
1.074	4209.54
1.074	6311.15
1.074	3815.43
1.074	9718.01
1.084	8850.93
1.084	9214.2
1.084	10540.6
1.084	3796.58
1.094	15111.9
1.094	8810.47
1.094	18076.2
1.094	17311.6
1.104	4073.57
1.104	6284.98
1.115	9823.38
1.115	12600.4
1.115	17974.4
1.115	17696.3
1.115	7194.85
1.115	7375.93
1.125	9628.01
1.125	8715.32
1.125	7807.39
1.125	9094.13
1.135	6191.68
1.135	11349.5
1.135	18373.2
1.135	7165.62
1.135	8192.92
1.135	8732.34
1.135	9297.76
1.145	8126.72
1.145	7923.84
1.155	5956.72
1.155	9160.52
1.155	10038.1
1.165	8869.47
1.165	19195.1
1.165	9065.66
1.175	12250.1
1.175	9524.18
1.185	5259.43
1.185	11569.4
1.185	18667
1.185	8874.89
1.196	19620
1.206	14052.4
1.216	11171.3
1.216	11833.6
1.216	10856
1.216	9307.7
1.216	7107.76
1.216	15149.2
1.226	11048.1
1.226	13938.8
1.236	14287.1
1.246	14427.1
1.246	9656.85
1.256	4594.32
1.256	12051.6
1.256	18552.9
1.267	9509.5
1.267	12845.6
1.277	12627.1
1.277	11332.6
1.277	10092.7
1.277	4615.43
1.287	12095.2
1.287	19842
1.287	22223
1.287	13264.3
1.287	7497.44
1.297	6194.02
1.297	8745.31
1.297	10955.5
1.307	5804.4
1.307	21069.2
1.317	9817.58
1.317	7888.06
1.317	8859.72
1.327	15969.9
1.327	12114.1
1.337	9077.27
1.348	14123.5
1.348	8125.82
1.348	7295.84
1.358	8294.2
1.358	13977.3
1.368	17810.2
1.378	7170.58
1.388	21785.5
1.388	14084.6
1.388	7857.85
1.388	5932.18
1.398	5903.9
1.408	12029.9
1.408	11060.1
1.408	15831.8
1.408	7689.66
1.418	14399.3
1.429	11929.4
1.439	14227.5
1.449	10612.2
1.459	10205.7
1.459	8517.18
1.469	21435
1.469	10086.4
1.469	10788.3
1.479	14894.6
1.479	10934.2
1.479	7185.51
1.479	6124.6
1.489	10292.8
1.5	10158.8
1.5	10400.3
1.5	7721.24
1.51	15345.6
1.51	7650.46
1.52	11240.9
1.53	10915.5
1.53	9081.87
1.53	8094.96
1.53	17213.6
1.54	13210.9
1.54	7172.72
1.55	23739.5
1.55	15464.4
1.56	16745.9
1.56	10660.8
1.56	13241.1
1.57	12610.9
1.591	10772.1
1.591	9361.38
1.601	9455.81
1.601	10679.2
1.601	10461.8
1.601	12502.9
1.611	14101.9
1.621	14056.8
1.621	24053.9
1.621	16618
1.621	17447
1.631	13952.9
1.631	13375.1
1.641	14239.4
1.641	8206.54
1.641	13939
1.641	12230.4
1.662	13314.6
1.662	14917.2
1.672	14489.2
1.672	15361.7
1.672	10694.2
1.682	12904.9
1.682	15660.6
1.682	8345.28
1.692	14184
1.692	23002.3
1.702	17077.7
1.702	18590.4
1.702	15075.1
1.712	12955.1
1.712	6089.7
1.722	7675.16
1.743	23814.3
1.753	16921.8
1.763	14319.9
1.773	27057
1.773	14558.2
1.783	27704.4
1.783	10658.3
1.793	22011.2
1.804	8845.99
1.814	12044.1
1.824	16024.1
1.824	11703.5
1.834	16639.3
1.844	16211.3
1.885	22760.9
1.885	9073.76
1.885	14178.9
1.905	14895.9
1.915	15287.4
1.945	19031.5
1.945	10098.3
1.945	10007.4
1.955	18575.5
1.955	27648.5
1.955	13340.1
1.976	6293.09
1.986	16445.4
1.986	27388.6
1.996	22683.4

## Sheet: CAS
TNS1 droplet size (um2)	Rel. mean intensity			Spearman r
0.03	376.567			r	0.6776
0.03	3317.57			95% confidence interval	0,6318 to 0,7186
0.03	2518.83
0.03	7240.37			P value
0.041	1694.78			P (two-tailed)	<0,0001
0.041	3054.2			P value summary	****
0.041	1261.81			Exact or approximate P value?	Approximate
0.041	2564.15			Significant? (alpha = 0.05)	Yes
0.041	5201.22
0.051	2906.51			Number of XY Pairs	636
0.051	3397.02
0.051	3251
0.051	1425.23
0.051	1785.23
0.051	2973.47
0.051	1517.23
0.071	4765.21
0.071	2037.69
0.071	3209.01
0.071	2238.9
0.071	2950.14
0.081	2797.2
0.091	2644.02
0.091	4103.82
0.101	3146.36
0.101	4714.02
0.111	1881.1
0.122	4127.48
0.122	2018.19
0.122	1830.66
0.122	1457.44
0.122	3954.75
0.122	953.91
0.122	544.312
0.122	637.902
0.122	4971.35
0.122	5588.66
0.122	3391.17
0.122	9013.3
0.142	1318.1
0.142	5818.59
0.152	3166.54
0.152	1313.03
0.162	3744.43
0.162	1721.64
0.162	3352.84
0.162	2887.64
0.162	1135.41
0.162	300.272
0.162	3319.63
0.162	4393.44
0.162	5180.17
0.162	2117.97
0.172	3061.47
0.172	4990.4
0.172	5125.17
0.182	5182.94
0.193	2438.78
0.203	1934.23
0.203	3380.92
0.213	2682.62
0.213	5460.66
0.213	2161.27
0.213	3548.84
0.213	1859.26
0.223	3571.48
0.223	4366.01
0.233	4707.28
0.233	3433.99
0.243	1974.09
0.243	2669.9
0.243	8632.77
0.263	1650.41
0.274	4471.57
0.274	3155.84
0.284	3865.99
0.284	4483.83
0.284	3114.86
0.284	3340.34
0.294	1840.66
0.304	5936.65
0.304	6572.65
0.314	3187.86
0.314	7489.21
0.314	3921.82
0.324	3243.32
0.324	1742.15
0.324	2576.24
0.324	2876.51
0.324	8066.97
0.324	8172.45
0.324	6804.21
0.334	4317.9
0.334	10655
0.344	6164.8
0.355	6012.71
0.355	5689.08
0.355	4741.27
0.355	5549.32
0.365	6681.3
0.375	5605.79
0.385	3715.84
0.385	6904.33
0.385	4399.05
0.385	4598.04
0.385	5751.46
0.395	1427.44
0.395	3682.48
0.395	2031.7
0.395	5050.2
0.395	4441.36
0.395	1920.55
0.405	4311.63
0.415	2398.03
0.415	3870.79
0.426	4801.6
0.436	3335.86
0.436	3505.83
0.436	4805.62
0.446	5971.78
0.446	5397.28
0.456	3917.22
0.456	3838.83
0.456	9938.78
0.456	10290.2
0.456	6394.44
0.456	10849.4
0.456	3311.83
0.466	3282.4
0.466	3077.02
0.466	5653.19
0.466	6409.47
0.476	5472.19
0.476	3350.9
0.476	5378.19
0.476	2338.53
0.476	6279.01
0.476	5501.27
0.476	2113.75
0.486	4990.85
0.496	2864.29
0.496	4172
0.496	9217.67
0.496	7017.76
0.496	6804.29
0.507	3353.27
0.507	4900.52
0.517	2931.58
0.517	1759.22
0.517	5891.16
0.517	5572.95
0.527	4705.41
0.527	5472.31
0.537	4592.73
0.537	2173.58
0.537	5632.69
0.537	8883.71
0.547	1978.35
0.547	6921.14
0.547	4922
0.547	6119.34
0.547	4461.2
0.557	2170.3
0.557	2330.5
0.557	4767.93
0.557	5798.34
0.557	7099.9
0.557	7128.04
0.567	4878.36
0.567	8407.02
0.567	5540.4
0.578	2855.23
0.578	5077.28
0.578	6477.74
0.578	3006.38
0.578	4210.8
0.578	4746.43
0.578	4640.43
0.588	6963.02
0.588	5994.08
0.598	11702.1
0.598	5442.09
0.598	6280.13
0.598	11004
0.598	8557.04
0.598	4400.81
0.608	4091.09
0.608	6693.88
0.618	8360.95
0.618	4610.52
0.618	3258.97
0.618	7819.31
0.628	6329.67
0.628	5279.06
0.628	5592.24
0.628	8380.52
0.628	9534.42
0.638	4447.99
0.638	7747.99
0.648	1713.54
0.648	6797.11
0.648	5455.41
0.659	4337.14
0.659	2762.41
0.659	4445.39
0.659	7582.03
0.659	2894.16
0.659	4676.28
0.659	4860.65
0.659	7246.3
0.669	5255.03
0.669	4864.91
0.669	4895.04
0.679	5922.9
0.679	6482.95
0.679	4706.26
0.679	4962.07
0.679	5905.02
0.679	7366.2
0.689	6746.45
0.689	7242.23
0.689	5379.02
0.689	7990.64
0.699	4295.3
0.699	4984.5
0.699	5234.15
0.699	4535.95
0.709	6076.77
0.709	8478.65
0.709	8216.92
0.719	5336.55
0.719	5692.06
0.73	3804.76
0.73	7168.63
0.74	4820.99
0.74	5605.66
0.75	8294.96
0.75	4957.48
0.75	5892.51
0.75	6672.22
0.75	9923.48
0.75	6524.05
0.77	7834.66
0.77	9611.42
0.78	4964.65
0.78	7246.13
0.78	6896.87
0.78	6071.33
0.79	4219.13
0.79	7336.67
0.8	4599.13
0.8	5684.13
0.8	10177.1
0.811	6177.41
0.811	4525.01
0.811	7448.05
0.811	8533.46
0.811	8810.83
0.821	4538.14
0.821	5298.28
0.821	5185.04
0.831	3455.61
0.831	7871.11
0.831	5499.19
0.831	5437.28
0.831	5452.2
0.831	5973.64
0.831	8542.16
0.831	7234.26
0.831	8398.1
0.831	8273.95
0.831	6918.77
0.831	9401.67
0.841	7415.62
0.841	7128.41
0.841	5160.95
0.841	4765.44
0.841	8400.22
0.841	10801.8
0.851	4052.16
0.851	3815.54
0.851	6902.67
0.851	2454.88
0.851	2196.35
0.851	2186.37
0.851	3380.48
0.861	1166.86
0.861	2529.01
0.861	8535.2
0.871	7948.2
0.871	7170.85
0.871	5943.8
0.871	5732.56
0.881	7595.89
0.881	7668.79
0.881	8437.12
0.881	5903.35
0.881	7741.1
0.881	8758.12
0.881	7971.5
0.892	6772.81
0.892	8336.21
0.892	6795.16
0.892	6233.05
0.892	7609.19
0.892	8767.55
0.892	4745.04
0.902	10610.8
0.902	7246.85
0.902	8440.29
0.902	5308.95
0.902	4775.18
0.912	4060.24
0.912	6015.69
0.912	8346.09
0.912	7291.48
0.912	9794.24
0.912	9325.31
0.922	6884.18
0.932	4756.61
0.932	6455.57
0.932	6633.51
0.932	11427
0.942	13792.4
0.942	5525.2
0.942	6445.53
0.942	11475.3
0.952	5156.95
0.952	6233.76
0.952	8545.34
0.952	10180.7
0.952	7881.13
0.952	5261.33
0.952	5319.33
0.952	8723.92
0.952	8940.47
0.952	12154.1
0.963	4483.02
0.963	5679.05
0.963	6481.61
0.963	7511.96
0.963	2127.33
0.963	2822.02
0.963	6380.9
0.963	6379.82
0.963	7364.37
0.963	7546.61
0.963	9678.59
0.973	9432.63
0.973	6230.19
0.973	12508.7
0.973	8968.5
0.983	7580.06
0.983	4597.38
0.983	6557.54
0.993	7805.58
0.993	7866.48
0.993	5129.54
1.003	9486.86
1.003	6766.21
1.003	7927.45
1.023	7239.92
1.023	6980.14
1.023	7583.3
1.044	7733.64
1.044	7129.53
1.044	4788.57
1.044	8831.72
1.054	6306.67
1.054	6857.94
1.064	3343.94
1.064	7727.53
1.064	8085.45
1.064	8933.52
1.074	6530.5
1.074	7833.44
1.074	10621.7
1.074	10617.7
1.074	7713.75
1.074	7057.89
1.084	7347.92
1.084	6362.99
1.084	9551.95
1.084	4170.3
1.084	7526.05
1.084	5218.23
1.094	5708.23
1.094	5388.7
1.094	3699.2
1.094	10309.6
1.094	6008.05
1.094	8586.57
1.094	10184.8
1.104	5778.97
1.104	6998.71
1.104	7907.54
1.104	6103.49
1.104	12934.2
1.104	5653.35
1.115	7249.88
1.115	2663.45
1.115	11890.1
1.115	5851.99
1.125	7656.28
1.125	8225.16
1.125	9466.9
1.135	3409.95
1.135	7748.65
1.135	6681.65
1.145	6910.93
1.145	3207.3
1.145	7756.49
1.145	6489.36
1.145	7986.87
1.145	4361.12
1.145	9290.45
1.155	4512.2
1.155	8399.99
1.155	7848.46
1.165	3642.85
1.165	7321.28
1.165	8930.1
1.165	10062.5
1.165	7006.14
1.175	5909.5
1.175	6244.7
1.185	12270.6
1.185	5774.95
1.196	7726.07
1.196	8706.71
1.196	8773.8
1.206	7753.47
1.206	9727.75
1.206	7640.45
1.206	8113.99
1.216	7470.57
1.226	6917.03
1.226	9580.11
1.226	8035.58
1.236	10827.3
1.236	10060.4
1.236	6533.08
1.246	7757.1
1.246	9806.24
1.256	5706.2
1.256	8390.73
1.256	6931.45
1.256	6168.39
1.256	5993.37
1.267	7817.97
1.267	5994.03
1.267	5230.6
1.267	7733.97
1.277	8763.73
1.277	7795.97
1.277	6488.35
1.287	9212.59
1.287	7781.17
1.287	9492.48
1.297	9562.83
1.297	6264.75
1.297	6595.15
1.307	2663.13
1.307	11548.3
1.307	7456.39
1.317	7225.63
1.317	7496.55
1.317	9899.43
1.317	11401
1.327	5308.77
1.327	6508.89
1.327	8827.42
1.327	9277.22
1.337	6934.53
1.337	10689.1
1.337	4094.13
1.337	8823.25
1.337	10744.4
1.348	6323.1
1.348	6959.49
1.348	7978.67
1.348	7229.99
1.348	11493.5
1.348	8398.29
1.358	9565.68
1.358	3826.05
1.358	8523.29
1.358	12657.1
1.358	10976.2
1.368	9495.36
1.368	8522.14
1.368	6838.28
1.368	10152.9
1.368	10385.5
1.368	6281.12
1.378	9794.24
1.378	6694.97
1.378	7261.62
1.378	12891.5
1.378	7848.5
1.388	2699.06
1.388	7305.36
1.388	9559.45
1.388	8361.03
1.388	10094.9
1.388	7319.62
1.398	11359
1.408	9414
1.408	9570.18
1.408	12248.3
1.408	9836.9
1.418	7050.03
1.418	8843.78
1.418	7219.64
1.418	7736.27
1.429	12149.5
1.429	11731.3
1.439	6019.99
1.439	7794.47
1.439	7221.53
1.449	2502.03
1.449	8452.95
1.449	11098.2
1.459	8828.56
1.459	6775.75
1.459	10345.7
1.469	6176.79
1.469	9048.11
1.469	10803
1.469	6030.38
1.469	11115.8
1.479	10105
1.479	8577.73
1.489	8630.8
1.5	6389.99
1.5	9289.91
1.5	9749.75
1.51	7051.08
1.51	10191.3
1.51	12103.2
1.52	7266.92
1.53	11913.5
1.54	8313.61
1.54	9666.88
1.56	3833.62
1.56	8835.37
1.57	6314.76
1.57	9341.68
1.57	10928.2
1.57	8345.55
1.581	8706.73
1.591	5617.94
1.601	11802.4
1.601	5946.52
1.601	10327.2
1.611	13472.7
1.611	13229.3
1.611	10744.3
1.621	10900.3
1.621	10515.5
1.631	6055.84
1.631	12524.5
1.641	9008.18
1.641	11562.8
1.641	9331.16
1.652	10865.7
1.652	7202.27
1.652	12921
1.662	8684.79
1.672	8384.98
1.672	8651.4
1.682	12741.7
1.692	7765.96
1.692	13588.3
1.692	7374.98
1.702	8730.76
1.702	9147.93
1.702	13148.2
1.712	7047.84
1.712	8803.77
1.712	15203
1.712	6918.64
1.712	12465
1.722	12261.9
1.733	6907.89
1.733	9065.76
1.743	6593.62
1.743	11861.9
1.743	11153.3
1.743	6985.08
1.753	12467
1.753	12813.9
1.773	7309.76
1.773	7879.12
1.773	11952.8
1.773	10788
1.783	8242.25
1.793	10823.5
1.793	13832.7
1.814	10835.5
1.814	13502.2
1.814	12010.6
1.814	12589.8
1.824	11875.3
1.824	7647.66
1.824	4389.69
1.824	12617
1.834	8622.44
1.844	6982.82
1.844	6686.95
1.844	6615.56
1.864	9296.62
1.864	7958.5
1.864	8671.92
1.864	6968.85
1.874	6472.21
1.895	10550
1.895	9518.96
1.905	18801.2
1.915	6843.88
1.915	7978.24
1.915	8454.53
1.925	11641.8
1.935	10298.1
1.945	10239.5
1.945	9653.38
1.945	8056.88
1.955	6843.69
1.955	9059.09
1.966	11060.8
1.966	10251
1.976	12663.4
1.976	12851.7
1.986	13321.7
1.996	9873.67
1.996	13548.1

## Sheet: FAK
TNS1 droplet size (um2)	Rel. mean intensity			Spearman r
0.03	488			r	0.6126
0.03	1381.33			95% confidence interval	0,5617 to 0,6589
0.03	1052
0.041	733.5			P value
0.041	619.5			P (two-tailed)	<0,0001
0.051	1390.2			P value summary	****
0.051	1627			Exact or approximate P value?	Approximate
0.051	427			Significant? (alpha = 0.05)	Yes
0.051	1292.8
0.051	1261.6			Number of XY Pairs	676
0.051	754.6
0.061	640
0.061	1023
0.061	1384.67
0.061	2640.67
0.071	388
0.071	1729.86
0.071	758.857
0.071	398.857
0.081	447.375
0.081	868.625
0.081	1715.38
0.081	797
0.081	919
0.081	577.5
0.122	455.333
0.122	1033
0.122	464.5
0.122	599.583
0.122	819.667
0.122	1827.17
0.122	439
0.122	732.25
0.122	2047.83
0.122	5267.67
0.122	783.5
0.122	1113.75
0.132	3740.15
0.132	553.462
0.142	1012.86
0.142	2203.43
0.152	1192.27
0.152	2594.47
0.152	2675.87
0.162	192.312
0.162	491.188
0.162	728.375
0.162	1751.31
0.162	551.25
0.162	1051.06
0.162	1746
0.162	1175.44
0.182	618.667
0.193	964.895
0.193	1807.95
0.203	422
0.203	591.5
0.203	1216.95
0.213	735.048
0.213	474.048
0.213	813.905
0.213	1250.52
0.213	947.381
0.213	1267.29
0.213	1219
0.213	779.524
0.213	661.429
0.213	476.048
0.213	709.905
0.213	1569.14
0.223	730.955
0.223	822.455
0.223	1557.91
0.223	1742.64
0.223	1436.68
0.223	1177.27
0.223	531.318
0.233	805.609
0.233	1621.61
0.243	737.917
0.243	900.542
0.253	1778.52
0.253	1114.2
0.253	1798.68
0.263	1168.58
0.263	866.192
0.263	957.423
0.263	1902.31
0.263	1781.12
0.263	2633.23
0.263	1236.85
0.263	1390.5
0.263	2189.73
0.263	1039.23
0.274	601.444
0.284	1313.71
0.284	2111.36
0.284	1731
0.284	1879.96
0.284	820.429
0.284	667.75
0.294	3797.45
0.294	1461.59
0.304	626.8
0.304	635.367
0.304	2614.27
0.304	2902.67
0.304	1640.17
0.304	1191.23
0.314	5662.19
0.314	879.161
0.314	2157.36
0.314	970.806
0.324	788
0.324	1657.81
0.324	1144.78
0.324	1070.75
0.334	1252.91
0.334	1416.06
0.334	1865.09
0.334	1152.97
0.334	2764.49
0.334	2663.18
0.334	971.121
0.344	2486.44
0.344	531.647
0.344	595.324
0.344	654.265
0.344	829.059
0.344	982.294
0.344	2159.65
0.344	950.206
0.344	1059.29
0.355	1749.94
0.355	1590.4
0.355	930.8
0.355	2186.49
0.355	990.543
0.365	512.278
0.365	1145.61
0.365	565.722
0.365	785.75
0.365	868.944
0.365	1419.5
0.365	2256.22
0.365	2637.89
0.365	1084.89
0.365	1966.58
0.365	2169.36
0.375	2088.32
0.375	962.405
0.375	1786.78
0.375	1399.32
0.385	1314.79
0.385	1776.61
0.385	808.263
0.385	2453.39
0.385	1213.32
0.385	1387.37
0.395	781.615
0.395	1207.46
0.395	1401.9
0.395	937.667
0.405	1420.33
0.405	2076.5
0.405	1728.17
0.405	1030.4
0.415	1145.22
0.415	1673.02
0.415	1705.1
0.415	1472.83
0.415	1347.71
0.415	591.537
0.415	1638.44
0.415	1759.19
0.415	1467.83
0.415	1774.12
0.415	1544.63
0.415	916.439
0.415	1577.44
0.426	1213.76
0.426	3369.95
0.426	1064.93
0.426	1641.36
0.436	660.465
0.436	1034.46
0.436	1078.79
0.436	1018.49
0.436	1371.33
0.436	2792.65
0.436	1518.07
0.436	1411.95
0.446	1205.84
0.446	1238.25
0.446	3713.66
0.446	1517.89
0.446	1082.36
0.446	1098.77
0.446	1000.75
0.446	1809.91
0.456	1479.04
0.456	853.8
0.456	1994.53
0.456	1008.67
0.456	2130.53
0.456	2029.42
0.456	758.156
0.456	2877.84
0.456	2530.53
0.466	974.391
0.466	895.13
0.466	2366.09
0.466	1999.91
0.466	1770.17
0.476	829.872
0.476	1630.36
0.476	2074.38
0.476	5314.47
0.476	1576.64
0.486	1249.54
0.486	2168.77
0.486	1001.1
0.486	2911.35
0.486	6976.19
0.486	2873.92
0.486	2583.85
0.496	1461.31
0.496	1378
0.496	1692.18
0.496	4014.69
0.496	1459.65
0.496	970.245
0.507	1101.14
0.507	1631.72
0.507	3491.84
0.507	1923.8
0.507	1086.28
0.517	1728.86
0.517	1197.74
0.517	3584.65
0.527	1506.75
0.527	3313.36
0.527	2356.06
0.527	2968.48
0.527	1972.12
0.537	1257.11
0.537	1209.04
0.537	1439
0.537	2011.59
0.547	778.241
0.547	1552.32
0.547	1213.06
0.547	1722.61
0.547	1375.57
0.547	1900.43
0.557	510.564
0.557	946.055
0.557	2162.24
0.557	1235.4
0.557	1089.93
0.567	1888.2
0.567	893.607
0.567	1502.38
0.567	1706.95
0.567	1891.29
0.567	1179.89
0.578	1821.19
0.578	1399.02
0.578	1411.16
0.578	2020.47
0.578	1683.58
0.588	1262.76
0.588	3746.9
0.588	3839.98
0.588	1255.09
0.598	992.712
0.598	1347.98
0.598	1844.85
0.598	1719.51
0.598	1133.75
0.608	1879.73
0.608	1575.83
0.608	1655.82
0.608	1979.05
0.608	1418.43
0.618	2327.23
0.618	2920.07
0.628	881.194
0.628	944.839
0.628	1055.45
0.628	2041.79
0.628	1905.89
0.628	2531.55
0.628	1480.84
0.638	1060.73
0.638	778
0.638	4151.9
0.638	4369.49
0.638	1220.79
0.648	2735.34
0.648	2232.75
0.648	2730.41
0.659	607.231
0.659	3586.22
0.669	924.924
0.669	1771.53
0.669	1974.03
0.679	1811.7
0.679	1940.36
0.679	2263.16
0.679	2062.49
0.679	2383.21
0.679	1725.81
0.689	985.618
0.699	1601.09
0.699	894.855
0.699	1555.52
0.699	1542.01
0.699	3607.55
0.699	2197.9
0.709	2456.89
0.709	2052.53
0.709	2201.54
0.719	1789.04
0.719	2075.59
0.719	1828.03
0.719	1460.79
0.73	1797.69
0.73	1935.1
0.73	1637.38
0.74	881
0.74	2394.2
0.74	1872.68
0.74	4199.92
0.74	868.26
0.75	1196.66
0.75	1206.8
0.75	3279.32
0.75	1646.23
0.75	1744.03
0.76	1502.21
0.76	2002.16
0.76	2630.21
0.76	2562
0.76	2817.24
0.76	3401.21
0.76	4498.2
0.76	1613.01
0.76	2045.09
0.77	772.092
0.77	977.539
0.77	1452.12
0.78	737.545
0.78	1564.42
0.78	3495.75
0.78	2832.14
0.79	2144.63
0.79	2039.26
0.79	2817.94
0.8	1936.51
0.8	3004.58
0.8	2081.9
0.8	1639.4
0.811	1543.29
0.811	2428.74
0.811	2196.76
0.811	4182.84
0.811	2714.34
0.821	1196.42
0.821	2573.25
0.821	3312.9
0.831	2110.93
0.831	1385.22
0.831	1954.76
0.831	2048.83
0.841	1197.53
0.841	1229.42
0.841	2269.11
0.841	1252.57
0.841	1926.05
0.841	2529.48
0.861	2551.61
0.861	2451.78
0.871	1135.57
0.871	2415.12
0.871	3042.55
0.881	2175.78
0.881	2552.24
0.881	2602.6
0.892	1779.22
0.892	2745.99
0.892	2714.19
0.892	2631.45
0.902	1926.62
0.902	2237.94
0.902	4721.11
0.902	1965.82
0.902	2708.26
0.902	1710.54
0.912	2651.88
0.912	2590.14
0.912	1843.64
0.922	1281.16
0.922	2313.96
0.922	1719.44
0.922	1768.56
0.922	2234
0.932	977.848
0.932	1875.99
0.932	3035.27
0.932	4607.31
0.932	4243.12
0.932	1957.52
0.932	2229.5
0.932	2023.78
0.932	2500.76
0.932	2894.24
0.942	1194.42
0.942	2145.7
0.942	2424.85
0.942	2842.93
0.942	2085.3
0.952	1672.86
0.952	3128.93
0.952	2200.48
0.963	2014.27
0.963	1196.61
0.963	2730.35
0.963	4203.2
0.963	2514.4
0.973	3026.31
0.973	2430.77
0.973	1963.25
0.983	1089.79
0.983	3331.01
0.983	3996.26
0.983	4043.86
0.993	2126.57
0.993	2683.7
0.993	2808.04
0.993	4231.62
1.003	1408.36
1.003	1678.38
1.003	3657.97
1.003	2664.72
1.003	2479.89
1.003	1923.14
1.013	2125.35
1.023	1091.28
1.023	2495.94
1.023	2507.32
1.023	2467.47
1.023	3259.12
1.023	3446.67
1.033	3619.67
1.033	3166.9
1.033	2774.52
1.044	2504.01
1.054	842.587
1.054	2729.24
1.064	2325.55
1.064	2882.24
1.064	2826.91
1.064	2330.32
1.064	2905.48
1.074	1437.66
1.074	2589.74
1.074	2032.98
1.074	1997.1
1.074	3532.16
1.074	3217.35
1.074	3046.96
1.074	1996.11
1.084	2084.17
1.084	3721.01
1.084	2152.45
1.084	1767.47
1.084	2115.66
1.094	2054.33
1.094	3010.07
1.094	2573.41
1.094	3184.22
1.104	1164.46
1.104	3347.86
1.104	3029.72
1.104	1841.7
1.104	3153.09
1.115	1601.1
1.115	1826.03
1.115	3004.27
1.125	1648.95
1.125	4271.77
1.125	4279.98
1.135	1960.23
1.135	2386.49
1.135	1708.92
1.135	3236.61
1.135	2320.12
1.135	2899.58
1.135	2545.86
1.135	2156.07
1.145	2000.52
1.145	1631.63
1.145	2578.07
1.145	2862.5
1.145	3445.24
1.155	1735.72
1.155	3397.67
1.155	5189.6
1.165	3288.85
1.175	2120.16
1.175	1542.14
1.175	3926.63
1.175	2981.8
1.185	1680.91
1.185	2392.09
1.185	4933.8
1.185	2613.83
1.196	4411.32
1.196	5218.85
1.196	2311.98
1.206	1233.49
1.216	2672.05
1.216	2254.47
1.216	2394.32
1.226	1842.58
1.226	2488.35
1.226	2417.61
1.226	2873.98
1.236	2533.13
1.236	897.984
1.236	3243.84
1.236	3451.51
1.236	3257.89
1.246	1455.44
1.246	3458.24
1.256	4122.84
1.256	2376.95
1.267	1352.06
1.267	3009.34
1.267	2664.03
1.277	2271
1.277	2293.75
1.287	1506.7
1.287	3121.94
1.287	2519.23
1.297	4831.12
1.307	3659.47
1.307	3239.7
1.317	6227.39
1.317	6056.89
1.317	5307.95
1.317	2899.98
1.317	1954.91
1.317	2904.47
1.327	1500.37
1.327	3623.96
1.337	926.818
1.337	1132.45
1.337	3095.16
1.348	1436.46
1.348	1363.5
1.348	5769.98
1.348	3690.87
1.358	2077.38
1.368	3252.13
1.378	1368.73
1.378	1981.06
1.388	2769.2
1.388	2452.39
1.388	2898.85
1.398	4611.99
1.398	3290.28
1.408	1917.09
1.408	3065.48
1.408	4687.83
1.408	2373.04
1.418	2589.56
1.429	3044.1
1.429	3469.47
1.429	3486.23
1.429	2799.11
1.439	3438.42
1.439	3364.03
1.449	3655.85
1.449	3470.52
1.459	2575.38
1.469	1458.59
1.469	1160.37
1.469	1386.37
1.469	3286.73
1.479	4086.37
1.489	2189.68
1.489	1786.32
1.5	2987.9
1.5	2143.55
1.5	3363.47
1.5	4469.95
1.5	4163.28
1.5	3433.98
1.51	1366.66
1.52	2030.27
1.53	1587.92
1.54	2846.22
1.55	1789.27
1.55	2482.65
1.57	2748.37
1.57	2233.01
1.57	3583.78
1.591	1851.01
1.591	2098.24
1.591	3669.76
1.591	2752.47
1.601	1595.87
1.611	1608.71
1.611	2408.38
1.611	2035.89
1.611	3844.46
1.611	3014.3
1.611	2878.59
1.621	1880.14
1.621	2907.96
1.621	2739.13
1.631	3078.72
1.641	2123.61
1.641	4253.03
1.652	4260.24
1.662	2763.85
1.672	3956.1
1.672	3721.44
1.692	3375.4
1.702	3247.51
1.702	2913.04
1.722	2233.23
1.733	2701.66
1.733	4528.48
1.743	3080.22
1.743	2965.88
1.743	3230.48
1.753	2259.78
1.763	1262.46
1.763	4862.21
1.763	3672.98
1.763	4266.86
1.763	2634.9
1.773	3780.75
1.773	2923.56
1.783	6610.16
1.783	7267.98
1.783	4029.39
1.804	1713.96
1.804	2669.6
1.804	3417.75
1.814	1836.66
1.814	3418.74
1.814	4461.72
1.814	3002.83
1.834	1473.8
1.834	2543.18
1.844	3148.38
1.864	1733.14
1.874	2489.45
1.874	3019.26
1.874	3892.58
1.895	3858.87
1.905	1688.95
1.905	3442.13
1.905	3956.59
1.915	2876.73
1.915	3118.29
1.915	6127.53
1.935	3309.22
1.955	2654.49
1.966	2905.94
1.986	1134.34
1.986	4256.83

## Sheet: VCL
TNS1 droplet size (um2)	Rel. mean intensity			Spearman r
0.03	3275.03			r	0.6045
0.03	2946.07			95% confidence interval	0,5455 to 0,6575
0.03	6835.77
0.041	2171.98			P value
0.051	5830.71			P (two-tailed)	<0,0001
0.051	1376.18			P value summary	****
0.051	4131.29			Exact or approximate P value?	Approximate
0.051	5957.84			Significant? (alpha = 0.05)	Yes
0.051	4700.69
0.051	1856.74			Number of XY Pairs	527
0.051	5697.59
0.051	7480.23
0.061	6532.85
0.061	3231.3
0.061	6562.59
0.071	7620.59
0.071	8280.75
0.071	14712.2
0.071	7627.87
0.071	8855.84
0.081	3458.91
0.081	3918.73
0.091	5388.58
0.091	1804.62
0.091	4613.21
0.101	2425.47
0.101	3262.72
0.101	3262.72
0.101	4510.87
0.111	3287.26
0.111	2922.87
0.111	9065.19
0.111	5599.47
0.111	3528.24
0.122	3014.95
0.122	5396.16
0.122	2303.05
0.122	6971.36
0.132	4006.16
0.132	3195.59
0.132	2809.96
0.132	8129.83
0.142	11213
0.142	4794.03
0.142	5937.25
0.152	12965.7
0.152	15864.3
0.162	3733.79
0.162	4401.88
0.162	9224.87
0.162	3249.95
0.172	4155.33
0.172	4310.31
0.172	5398.74
0.182	8536.6
0.193	3324.99
0.193	3743.3
0.193	7909.57
0.203	2202.5
0.213	6199.77
0.213	1799.94
0.213	3103.88
0.213	4278.49
0.223	7748.4
0.223	4344.02
0.223	7054.69
0.223	5644.52
0.223	3554.63
0.233	3234.13
0.233	4782.51
0.233	4373.83
0.233	5533.37
0.233	7813.52
0.243	2189.94
0.243	3999.41
0.263	5740.34
0.263	3989.41
0.263	17458.9
0.274	4228.07
0.284	4471.7
0.284	7239.79
0.294	3181.57
0.294	8685.08
0.304	5558.47
0.304	5687.99
0.314	4955.35
0.324	3624.68
0.324	4051.7
0.324	3570.93
0.324	5077.23
0.324	4523.5
0.324	8153.59
0.324	4892.47
0.324	3909.85
0.334	3861.56
0.344	4901.92
0.344	10618.4
0.344	8930.41
0.344	3233.13
0.344	4656.65
0.344	19045.2
0.355	4900.44
0.355	5226.2
0.355	10430.4
0.355	10418.2
0.365	4731.95
0.365	7293.14
0.365	4103.99
0.375	6739.74
0.375	4571.45
0.385	7453.65
0.395	3948.4
0.395	6101.22
0.405	4443.82
0.405	5254.76
0.405	1905.85
0.405	5853.28
0.405	2517.61
0.405	6832.61
0.405	3930.34
0.415	4950.65
0.415	4882.65
0.415	7864.24
0.415	3391.68
0.426	6471.27
0.436	4980.58
0.436	4476.37
0.436	5003.61
0.446	4677.31
0.446	4770.52
0.446	5841.48
0.456	4340.66
0.456	6401.98
0.456	7356.08
0.466	9007.56
0.466	4201.31
0.466	5457.12
0.466	4686.82
0.466	5844.66
0.466	7280.54
0.476	5164.76
0.476	3696.31
0.476	5112.16
0.476	5559.73
0.476	5206.6
0.486	4272.63
0.486	4863.41
0.486	4307.48
0.486	11682.3
0.496	4106.53
0.496	6291.69
0.496	4940.97
0.496	5535.01
0.507	11120.8
0.507	4881.24
0.507	6522.91
0.517	5377.13
0.517	10419.5
0.527	3407.26
0.527	9419.4
0.527	4196.48
0.527	2681.09
0.527	5116.04
0.527	4519.34
0.527	5202.75
0.537	3657.3
0.537	11755.4
0.537	5672.33
0.537	6915.75
0.537	5049.79
0.537	4536.13
0.537	6586.2
0.547	5137.29
0.547	9919.4
0.557	4381.91
0.557	5628.62
0.557	4997.89
0.557	7118.04
0.557	5050.15
0.557	9177.9
0.557	4520.72
0.567	5439.29
0.567	6259.7
0.567	5981.94
0.567	3624.58
0.567	5312.53
0.567	5802.19
0.578	7120.14
0.588	8283.88
0.588	3329.26
0.588	6074.41
0.598	7286.41
0.598	7230.68
0.598	5445.98
0.598	5475.02
0.598	6050.32
0.598	7966.89
0.608	4739.99
0.608	5193.43
0.608	4621.9
0.608	5945.97
0.618	5563.44
0.618	4968.56
0.618	4668.24
0.628	6246.74
0.628	4052.03
0.628	10498.7
0.628	6305.77
0.638	5430.28
0.638	7218.25
0.638	4840.95
0.638	7414.1
0.648	6045.53
0.648	5444.77
0.659	4827.32
0.659	6207.57
0.669	5551.36
0.669	5983.63
0.679	13868.5
0.679	4215.7
0.679	6525.42
0.689	8806.42
0.689	6256.95
0.689	5210.09
0.689	5599.43
0.689	14303.7
0.689	6093.94
0.689	8194.46
0.699	6687.21
0.709	8008.03
0.719	5545.13
0.73	4507.95
0.74	4855.13
0.74	8873.66
0.75	5787.11
0.75	6382.55
0.75	6105.02
0.76	5360.45
0.76	8344.4
0.76	5365.91
0.76	7120.12
0.76	7906.6
0.77	9181.43
0.77	10326.9
0.77	6311.14
0.77	5008.81
0.78	8563.66
0.78	7012.58
0.78	9755.96
0.78	6187.29
0.78	4908.01
0.78	6470.24
0.78	5872
0.79	9142.67
0.8	8368.77
0.8	6749.34
0.8	6206.41
0.811	7292.36
0.811	8278.18
0.811	6137.73
0.821	7655.62
0.821	5962.37
0.821	6882.24
0.831	7020.14
0.831	5110.58
0.831	4211.37
0.831	6890.83
0.831	9231.07
0.841	6883.08
0.841	4317.57
0.841	12286.8
0.841	6605.21
0.841	6266.4
0.841	5406.49
0.851	9233.8
0.851	6391.66
0.851	8039.66
0.851	11832.9
0.861	5754.39
0.861	5982.31
0.871	4771.35
0.871	4960.45
0.871	6239.61
0.881	13224.9
0.881	7663.51
0.892	12477.6
0.892	7705.1
0.892	5993.18
0.902	6798.24
0.902	5612.43
0.902	5348.06
0.902	4156.34
0.902	5379.51
0.902	6996.35
0.902	8029.09
0.912	6532.69
0.912	5880.23
0.912	5989.04
0.932	7097.86
0.932	4475.58
0.942	6493.02
0.942	7803.14
0.952	7251.88
0.952	9893.99
0.952	7272
0.952	6275.3
0.952	6964.69
0.963	7838.69
0.963	6715.62
0.963	7560.65
0.973	11555.9
0.973	7152
0.973	8460.86
0.983	5651.62
0.983	7363.87
0.983	6236.1
0.983	9881.58
0.993	7882.34
0.993	8662.31
0.993	7875.98
0.993	5482.99
0.993	6491.77
1.003	5514.24
1.003	7534.05
1.003	8298.05
1.023	8262.9
1.023	7701.03
1.033	6748.16
1.033	7829.81
1.033	6655.65
1.033	8501.41
1.033	4153.45
1.044	5402.93
1.054	6880.64
1.054	6923.15
1.064	8267.19
1.064	7182.67
1.064	7077.24
1.074	9509.88
1.074	5213.67
1.074	10544.4
1.074	4641.65
1.074	6842.44
1.074	6186.1
1.084	5396.64
1.084	13141.9
1.084	14207.6
1.084	10531.1
1.094	7196.6
1.094	8203.81
1.094	7297.56
1.094	8555.94
1.094	8380.75
1.094	16525.5
1.115	4715.85
1.115	6059.67
1.115	5313.31
1.125	5542.3
1.135	12744
1.145	10789.5
1.145	9297.5
1.145	9083.82
1.145	5874.67
1.155	7550.42
1.155	7157
1.155	10491.5
1.165	7275.47
1.165	5261.18
1.165	8493.66
1.165	6016.45
1.165	8730.37
1.175	10013
1.175	7227.76
1.175	6785.86
1.185	4703.13
1.196	5941.3
1.206	5518.45
1.206	9331.39
1.206	5209.9
1.206	7382.54
1.206	6152.88
1.206	5666.49
1.216	9455.57
1.216	12938.8
1.226	6430.72
1.226	9009.87
1.226	8661.77
1.226	5916.65
1.236	5877.64
1.236	9153.9
1.236	9029.37
1.236	7869.91
1.236	5374.7
1.246	7525.93
1.256	8070.17
1.256	6880.4
1.267	8504.08
1.267	7103.67
1.277	9038.67
1.277	8608.65
1.277	7627.03
1.287	5347.66
1.307	6826.38
1.317	7869.52
1.317	8754.41
1.317	8783.5
1.317	7597.59
1.317	9362.13
1.317	11199.8
1.317	13171.6
1.317	7956.56
1.327	7274.27
1.337	8326.59
1.337	8854.42
1.337	5628.09
1.348	8262.56
1.348	12204.1
1.348	7761.75
1.358	6370.4
1.358	8029.62
1.368	8659.45
1.368	9473.03
1.368	6981.51
1.368	9328.62
1.388	8178.25
1.388	5853.3
1.388	7806.24
1.408	6739.79
1.418	8953.21
1.418	5621.27
1.418	6132.41
1.418	7161.1
1.418	11506.9
1.429	8765.72
1.429	6850.43
1.429	9008.24
1.439	8613.73
1.439	9329.07
1.439	10399.2
1.449	7970.12
1.459	8858.97
1.459	13729.5
1.469	14040.8
1.479	9802.82
1.479	7031.87
1.479	6686.05
1.479	10373.5
1.489	6819.82
1.489	10935
1.489	12929.9
1.489	8285.71
1.5	13463.5
1.51	10179
1.51	6708
1.52	9314.55
1.52	11124.2
1.52	11926.9
1.53	7804
1.54	13610.7
1.55	10450.2
1.56	9200.43
1.56	5540.44
1.56	9078.15
1.56	12223.3
1.57	7136.57
1.57	7247.96
1.57	7208.66
1.57	13496.7
1.591	6823.32
1.601	10789.2
1.621	10062.1
1.621	10272.6
1.621	13484.2
1.641	10616
1.641	8941.9
1.641	10106.5
1.652	8072.2
1.672	9371.97
1.692	7309.14
1.702	7086.41
1.712	9986.45
1.722	16482.5
1.722	16350.5
1.722	12644.4
1.743	9876.67
1.743	11242.2
1.743	11133.3
1.753	11348.1
1.753	10151
1.753	14834.9
1.763	8509.41
1.763	7145.62
1.763	14245.2
1.793	7016.87
1.804	6927.81
1.804	7634.65
1.814	8559.32
1.824	10584.9
1.824	14517.7
1.834	10691.2
1.844	9887.49
1.844	7621.28
1.844	9648.86
1.844	11054.9
1.844	9750.34
1.854	11139.7
1.864	9765.84
1.874	11187.6
1.874	6755.74
1.874	11244.6
1.885	11543.9
1.885	16074.8
1.885	10395.9
1.885	15361.2
1.885	7621.95
1.895	15418.3
1.905	8735.87
1.905	10125.1
1.905	11587.5
1.915	17799
1.925	14748.1
1.945	7753.24
1.955	11096.9
1.955	10390.8
1.976	8723.99
1.976	16258.9
1.996	9801.77

## Sheet: TLN1
TNS1 droplet size (um2)	Rel. mean intensity			Spearman r
0.03	4330.1			r	0.1458
0.051	8258.82			95% confidence interval	0,05048 to 0,2385
0.051	4665.92
0.051	9850.35			P value
0.051	4051.04			P (two-tailed)	0.0021
0.051	3079.16			P value summary	**
0.051	3925.28			Exact or approximate P value?	Approximate
0.051	7082.31			Significant? (alpha = 0.05)	Yes
0.071	7657.7
0.071	6238.07			Number of XY Pairs	442
0.071	6431.15
0.081	1090.14
0.081	3653.67
0.081	6340.17
0.081	6151.67
0.081	4668.26
0.101	11011.8
0.101	3487.73
0.122	2653.35
0.122	4166.69
0.122	3886.56
0.122	7454.7
0.122	5679.19
0.122	2838.3
0.122	5442.83
0.122	4244.25
0.132	3915.58
0.142	4530.68
0.142	4113.4
0.152	4344.79
0.152	8611.65
0.162	4406.38
0.162	6046.22
0.162	3136.18
0.162	5839.38
0.162	6850.96
0.162	906.568
0.172	4382
0.193	6132.32
0.193	5962.9
0.193	4430.76
0.193	4185.07
0.193	6180.82
0.203	3625.78
0.203	4343.86
0.203	4681.61
0.213	1174.94
0.213	3740.83
0.213	7163.89
0.213	6538.94
0.213	4704.85
0.213	1468.58
0.213	2718.48
0.223	5231.87
0.223	11025.9
0.223	4988.2
0.233	566.309
0.243	3240.68
0.243	4832.83
0.243	2507.62
0.253	2802.05
0.263	3809.85
0.263	4694.27
0.263	7564.99
0.274	7082.24
0.274	4920.52
0.274	3970.18
0.284	8824.63
0.294	5973.96
0.294	7684.83
0.294	3919.14
0.294	4204.5
0.304	2509.39
0.304	4182.24
0.304	5166.95
0.304	3932.61
0.304	3330.75
0.304	3025.52
0.304	8404.68
0.314	3526.93
0.314	2891.74
0.314	8003.26
0.324	4943.26
0.324	6059.69
0.324	2912.65
0.324	5177.45
0.324	2540.05
0.324	6783.98
0.324	2145.12
0.334	4458.81
0.344	6182.77
0.344	4009.12
0.355	5620.21
0.355	2699.84
0.355	4088.39
0.355	4078.14
0.365	5052.68
0.365	2240.57
0.375	5313.12
0.385	7373.04
0.385	4125.67
0.385	5781.15
0.385	2253.11
0.395	6085.65
0.395	5548.32
0.395	1636.19
0.405	2294
0.405	7093.35
0.405	9992.39
0.405	1329.15
0.405	2227.5
0.415	5881.55
0.415	2860.17
0.415	5390.45
0.426	3133.35
0.426	1695.22
0.426	2902.43
0.426	3775.15
0.426	3787.42
0.436	4246.47
0.436	2385.31
0.436	3167.94
0.436	4567.35
0.446	9498.38
0.446	6026.44
0.446	5090.23
0.446	8456.32
0.456	4747.09
0.456	1789.38
0.456	4993.57
0.456	3325.36
0.456	5835.11
0.456	4066.31
0.456	3145.54
0.466	5441.29
0.466	2397.78
0.466	9692.82
0.466	6234
0.476	6131.26
0.476	4165.32
0.476	4148.87
0.476	3945.16
0.476	3603.95
0.486	3764.23
0.496	5543.02
0.496	5273.74
0.507	3160.9
0.507	3134.11
0.517	4968.94
0.517	3878.82
0.517	3508.93
0.517	2637.84
0.517	5015.51
0.527	3707.05
0.527	3603.9
0.527	4966.23
0.527	3076.74
0.527	6380.16
0.537	1760.49
0.547	5722.15
0.547	4121.31
0.557	3533.4
0.557	3245.3
0.567	6182.92
0.567	9282.99
0.567	5596.9
0.567	2624.72
0.567	4864.14
0.567	6490.7
0.567	3509.77
0.578	2338.51
0.578	5901.96
0.578	3113.54
0.578	1556.54
0.578	2178.52
0.588	5927.76
0.588	4207.87
0.588	3760.13
0.588	2657.68
0.588	2733.54
0.588	3995.89
0.588	4332.03
0.588	6284.29
0.598	4735.3
0.598	8650.75
0.598	6852.85
0.608	6617.24
0.608	2595.28
0.608	6998.56
0.618	11324.9
0.618	6271.21
0.628	4635.03
0.628	4020.4
0.648	4707.33
0.648	4795.39
0.659	5673.05
0.659	4498.74
0.669	7020.07
0.669	8029.68
0.669	6938.36
0.669	4015.61
0.669	3903.36
0.669	4193.73
0.669	2595
0.679	2103.4
0.679	5047.81
0.679	9950.55
0.679	4668.26
0.679	6246.41
0.679	5864.09
0.679	6980.29
0.679	4875.46
0.689	2348.3
0.689	4326.89
0.689	5547.24
0.689	5265.44
0.689	4765.41
0.689	6141.9
0.689	2083.73
0.699	7711.62
0.699	5334.18
0.709	3621.46
0.719	2272.64
0.73	5083.62
0.73	8559.86
0.73	4894.18
0.73	4491.84
0.73	3583.66
0.73	5905.59
0.73	4840.42
0.73	4678.07
0.74	2859.61
0.74	3239.22
0.74	3709.13
0.74	3974.01
0.74	4112.3
0.74	4267.26
0.74	5353.08
0.75	5338.16
0.75	5622.43
0.75	2544.2
0.75	7127.7
0.75	4466.59
0.75	2741.33
0.76	5488.4
0.76	6088.21
0.76	6214.4
0.76	2269.12
0.77	5838.7
0.77	7318.3
0.77	4524.58
0.77	5086.81
0.77	4518.81
0.77	6473.38
0.77	4151.94
0.77	3438.36
0.78	4274.47
0.78	6358.99
0.78	10962.2
0.78	5343.83
0.79	4371.52
0.79	4499.91
0.79	5063.9
0.79	4118.95
0.8	8547.25
0.8	2789.07
0.811	2484.67
0.811	4548.01
0.821	3998.46
0.831	3502.89
0.831	2416.97
0.841	4387.26
0.841	5695.73
0.841	7717.07
0.841	7717.1
0.851	2929.63
0.851	3591.58
0.851	5319.43
0.851	7365.66
0.861	3332.97
0.861	5548.25
0.861	3317
0.871	3421.46
0.871	6193.35
0.871	6418.57
0.881	3148.91
0.902	4376.97
0.902	3317.72
0.902	2908.55
0.902	1376.83
0.912	6303.39
0.912	3372.08
0.922	3114.24
0.922	4128.67
0.922	6483.71
0.922	3915.25
0.932	7378.38
0.932	5205.31
0.932	5728.07
0.932	2555.55
0.932	7842.35
0.932	3443.82
0.932	3770.11
0.932	3616.81
0.942	4178.39
0.952	5210.75
0.963	3520.15
0.963	7158.76
0.963	3088.21
0.963	5400.61
0.963	2351.41
0.973	5724.55
0.973	8331.67
0.973	5483.86
0.973	4184.31
0.983	4531.98
0.983	2459.94
0.983	6837.07
0.983	5022.94
0.993	6058.18
0.993	5517.22
1.003	5869.12
1.003	5493.94
1.003	4070.71
1.013	6692.28
1.023	9507.48
1.023	7921.17
1.023	3664.78
1.023	3325.07
1.023	4246.31
1.023	5063.65
1.033	5757.39
1.033	5396.66
1.033	7251.58
1.044	5979.85
1.044	4030.38
1.054	4072.31
1.054	3833.85
1.064	3863.07
1.074	5623.58
1.074	2625.84
1.074	2464.13
1.074	7001.87
1.074	4716.5
1.074	4691.66
1.084	5556.4
1.084	4406.92
1.115	5620.98
1.125	4897.99
1.135	5581.98
1.135	8350.02
1.135	2700.47
1.155	4384.44
1.165	7149.14
1.165	7266.42
1.175	2221.55
1.175	5441.16
1.175	1502.74
1.185	6946.74
1.185	6617.8
1.196	8514.02
1.196	4291.77
1.216	3787.56
1.216	4958.46
1.226	6098.37
1.246	9920.55
1.246	2867.74
1.256	7889.93
1.267	11656.7
1.267	5190.24
1.277	8507.74
1.277	9227.78
1.277	3678.14
1.277	5753.7
1.287	4209.41
1.287	7998.52
1.287	3273.28
1.307	6156.07
1.307	4839.7
1.317	7650.46
1.327	3619.38
1.327	3382.03
1.327	5213.54
1.327	5733.82
1.337	5444.59
1.337	4292.59
1.348	7135.81
1.348	5687.64
1.358	5271.35
1.378	3803.74
1.378	5823.99
1.388	7111.38
1.388	5744.18
1.388	4859.25
1.408	3567.49
1.418	2746.1
1.429	5542.21
1.449	8172.43
1.449	3111.54
1.459	9004.02
1.469	4933.43
1.469	6634.01
1.489	4846.06
1.5	2462.56
1.52	5414.52
1.52	5258.42
1.53	7142.64
1.53	2584.01
1.54	7263.63
1.55	3536.97
1.56	4812.22
1.56	6489.12
1.581	9186.94
1.591	5699.75
1.591	4118.56
1.611	5589.83
1.621	3732.29
1.621	3179.69
1.631	5294.35
1.641	7108.71
1.652	4709.66
1.662	4070.03
1.672	4653.87
1.712	4363.82
1.733	5905.38
1.733	10037.2
1.743	4742.18
1.753	5997.58
1.773	6772.76
1.814	9415.58
1.814	4029.2
1.834	5586.81
1.854	6197.2
1.854	8939.45
1.854	6025.74
1.854	5698.9
1.874	5633.65
1.885	5577.83
1.885	7191.49
1.885	2281.09
1.895	6562.49
1.905	4806.86

## Sheet: TLN2
TNS1 droplet size (um2)	Rel. mean intensity			Spearman r
0.03	3169			r	-0.1882
0.03	1228			95% confidence interval	-0,2480 to -0,1270
0.03	1839.67
0.03	2002.33			P value
0.03	2734.67			P (two-tailed)	<0,0001
0.03	2495			P value summary	****
0.03	1600.33			Exact or approximate P value?	Approximate
0.041	3522			Significant? (alpha = 0.05)	Yes
0.041	1495.75
0.041	6022.25			Number of XY Pairs	1036
0.041	3928.75
0.041	5766
0.041	1637
0.041	889.75
0.041	4137.5
0.041	2098.25
0.041	1762.25
0.041	4811
0.041	7325.75
0.051	4574
0.051	953
0.051	2309.2
0.051	2113.4
0.051	334.6
0.051	4758.4
0.051	2766.8
0.051	4325.2
0.051	993.6
0.051	4365.2
0.051	1551.8
0.051	2207.8
0.051	6422.8
0.051	3586.4
0.051	2590.6
0.051	687.2
0.051	3424.4
0.051	5704.6
0.051	4135.2
0.051	4601.8
0.061	5394.67
0.061	3297.83
0.061	1570.67
0.061	3740.17
0.061	2848.67
0.061	4110.83
0.061	3679.5
0.061	3602
0.061	1940.5
0.061	261.5
0.071	4534.57
0.071	1542.86
0.071	2427.86
0.071	4072.57
0.071	3576.86
0.071	3208
0.081	1650.62
0.081	1579.88
0.081	1715.88
0.081	3861.5
0.081	451
0.091	3633.44
0.091	2585.44
0.091	2235.67
0.091	2126.11
0.091	1814.56
0.091	5593.67
0.091	2812.89
0.091	4860.78
0.091	2169
0.091	1400.89
0.101	6933.7
0.101	2292.6
0.101	2584.9
0.101	3968.1
0.101	3808.1
0.101	1540.9
0.101	2784
0.101	3873.8
0.101	4767.6
0.111	5892
0.111	731.091
0.111	5895.45
0.111	2604.73
0.111	5656.64
0.122	1275.92
0.122	2840.42
0.122	2418.08
0.122	698.75
0.122	3158
0.122	1254.83
0.122	1139
0.122	689.75
0.122	2586.5
0.122	597.917
0.122	901.083
0.122	2512.92
0.122	2762.5
0.122	3708.92
0.132	1494.46
0.132	1289.92
0.132	6415.23
0.132	779.308
0.132	570.462
0.132	3458.31
0.132	5011.08
0.132	2944.92
0.132	2016.31
0.142	1358.71
0.142	2498.5
0.142	5727.5
0.142	2488
0.142	2340.57
0.142	3362.86
0.142	2667.71
0.152	1899.93
0.152	548.933
0.152	839.667
0.152	1084.87
0.152	2350.53
0.152	4571.4
0.152	3303.33
0.152	4764.07
0.162	2771
0.162	537.125
0.162	2929.44
0.162	3154.06
0.162	1757.69
0.162	1423.56
0.162	515.688
0.162	900.875
0.162	2655.56
0.162	2674.38
0.162	914.125
0.162	3072.44
0.162	2227.62
0.162	3746.75
0.162	1994.12
0.162	2256.06
0.162	3056.5
0.162	6341.62
0.172	2808.94
0.172	2249
0.172	2797.76
0.172	2448.76
0.172	6273.53
0.172	3255.12
0.172	4043.94
0.172	4352.59
0.172	1768
0.172	2972.18
0.182	2622.5
0.182	719.778
0.182	683.167
0.182	275.778
0.182	3386.94
0.182	1136.44
0.182	401.667
0.182	3321.94
0.193	444.368
0.193	1499.74
0.193	2888.26
0.193	2148.63
0.193	490
0.193	2954.21
0.193	2497.89
0.193	936.895
0.193	4450.68
0.203	2068.35
0.203	2485.5
0.203	682
0.203	4594.55
0.203	1927.4
0.203	1827.3
0.203	1269.7
0.213	2545.57
0.213	4832.52
0.213	926.429
0.213	624.714
0.213	1175
0.213	727.286
0.213	1266.57
0.213	902.143
0.213	2480.05
0.213	2217.52
0.213	1962.24
0.213	1045.33
0.213	510.381
0.213	3884.67
0.213	3303.09
0.213	3000.71
0.213	2474.48
0.213	712.381
0.213	7654.19
0.213	2563.29
0.213	1397.86
0.213	2318.33
0.213	657.762
0.213	2301.62
0.213	3053.38
0.213	2743.81
0.213	1190.81
0.213	3770.24
0.213	3545.71
0.223	461.955
0.223	2467.41
0.223	954.682
0.223	1821.23
0.223	3256.09
0.223	2597.14
0.223	882.409
0.233	1301.52
0.233	2063.52
0.233	1171.43
0.233	1294.17
0.233	1523.09
0.233	1884.52
0.233	739.957
0.233	2598.22
0.233	934.261
0.233	2427.57
0.233	1526.78
0.233	3422.26
0.233	1335.83
0.233	1932.61
0.243	2607.42
0.243	291.667
0.243	1131.88
0.243	1915.42
0.243	1261.79
0.243	552.042
0.243	3323.58
0.243	1777.67
0.243	2480.96
0.243	1971.92
0.243	2110.71
0.243	3208.21
0.253	1405.64
0.253	2307.48
0.253	3054.44
0.253	2610.56
0.253	1577.12
0.253	1997.48
0.253	7200.24
0.253	1555.76
0.253	3877.4
0.253	4215.96
0.263	1186.73
0.263	3131.39
0.263	1074.19
0.263	809.538
0.263	1440.54
0.263	4030
0.263	1123.12
0.263	3434.73
0.263	742.385
0.263	1234.92
0.263	3188.39
0.263	4185.73
0.263	1888.42
0.274	2679.74
0.274	1660.63
0.274	1735.63
0.274	2607.44
0.284	1008.39
0.284	1444.82
0.284	1442.71
0.284	1756.82
0.284	4546.04
0.284	3463.25
0.284	1448.57
0.284	2962
0.284	2018.82
0.294	675.345
0.294	2555.62
0.294	2862.48
0.294	2726.41
0.294	1833.07
0.294	7544.72
0.294	3737.69
0.304	1754.43
0.304	1510.13
0.304	1346.17
0.304	2071.47
0.304	3273.73
0.304	2616.2
0.304	1968.77
0.304	1306.97
0.304	878.4
0.304	1146.27
0.304	6886.27
0.304	3864.13
0.304	1600.63
0.304	1633.83
0.314	3341.87
0.314	2481.26
0.314	1791.97
0.324	1147.94
0.324	1745.56
0.324	725.719
0.324	1056
0.324	1528.72
0.324	3526.34
0.324	6052.56
0.324	1060.31
0.324	3506.94
0.334	641.333
0.334	1961.09
0.334	1109.45
0.334	1479.27
0.334	1864.03
0.334	1596.03
0.334	983.515
0.334	2150.39
0.334	1564.45
0.334	3688.12
0.344	497.647
0.344	1556.27
0.344	471.676
0.344	2888.03
0.344	1456.88
0.344	2686.88
0.344	2451.62
0.344	2231.74
0.344	1067.88
0.344	2277.59
0.344	2199.32
0.344	3048.59
0.344	494.147
0.344	3594.12
0.344	2684.41
0.344	3881.76
0.344	3918.44
0.355	3547.09
0.355	1617.83
0.355	1005.74
0.355	1562.6
0.355	3297.51
0.355	2531.63
0.365	1300.36
0.365	1662.58
0.365	1780.64
0.365	2912.47
0.365	2379.53
0.365	1532.94
0.365	1852.89
0.375	2003.3
0.375	2483.14
0.375	1017.13
0.375	1863.62
0.375	3380.92
0.375	1148.51
0.375	2410.7
0.375	3451.41
0.375	2806.54
0.375	4463.19
0.375	2788.51
0.385	2840.92
0.385	4162.29
0.385	865.079
0.385	2213.32
0.385	1376.68
0.385	4698.13
0.385	1378.55
0.385	966.105
0.385	1347.29
0.385	3086
0.395	2530.77
0.395	947.615
0.395	2775.61
0.395	647.41
0.395	1099.2
0.395	3590.82
0.395	2066.9
0.395	2781.87
0.405	1549.6
0.405	1498.15
0.405	2678.9
0.405	3580.57
0.405	1625.53
0.405	2218.2
0.405	2587.75
0.405	2288.3
0.405	1504.17
0.415	1895.81
0.415	1263.76
0.415	2742
0.415	2518.66
0.415	2095.54
0.415	3271.1
0.415	766.195
0.415	1776.71
0.415	1115.63
0.426	2235.33
0.426	1615.05
0.426	2777.62
0.426	1636.07
0.426	462.262
0.426	3599.98
0.426	3046.71
0.426	1263.29
0.426	2287.79
0.436	1324.12
0.436	2263.67
0.436	1160.61
0.436	1625.74
0.436	1648.54
0.436	723.884
0.436	1828.95
0.436	989.233
0.446	1470.23
0.446	3169.52
0.446	2002.75
0.446	1705.66
0.446	2160.95
0.446	2864.77
0.446	2191.61
0.456	1864.38
0.456	2216.31
0.456	2850.56
0.456	2747.47
0.456	908.8
0.456	1764.07
0.456	1164.47
0.456	4238.44
0.456	2372.89
0.456	3252.4
0.456	3660.2
0.456	3178.78
0.466	2955.76
0.466	945.717
0.466	1931.91
0.466	1653.17
0.466	2480.3
0.466	2487.17
0.466	2317.72
0.476	1326.89
0.476	1192.21
0.476	1083.06
0.476	1418.91
0.476	4267.38
0.476	2216.72
0.476	1424.51
0.476	2502.45
0.476	3546.23
0.486	2410.54
0.486	1917.29
0.486	1833.04
0.486	1665.12
0.486	1209.46
0.496	997.694
0.496	763.714
0.496	615.714
0.496	2304.51
0.496	2100.1
0.496	1050.49
0.496	842.898
0.496	2544.45
0.496	3375.57
0.496	1158.35
0.507	842.18
0.507	2199.62
0.507	1344.56
0.507	1374.72
0.507	1668.46
0.507	1861.72
0.507	1939.12
0.507	3540.04
0.507	1699.36
0.507	2641.16
0.507	1331.98
0.517	1545.82
0.517	2508.1
0.517	1604.77
0.517	1195.35
0.517	3174.02
0.517	2525.55
0.527	1561.25
0.527	2038.35
0.527	1753.69
0.527	996.538
0.527	1051.42
0.527	1829.52
0.527	1602.58
0.527	1106.69
0.527	2149.19
0.537	1882.62
0.537	1205.43
0.537	1090
0.537	1444.43
0.537	1236.3
0.537	3364.53
0.537	1702.91
0.537	2737.76
0.537	3886.53
0.537	3258
0.537	1922.41
0.537	2123.72
0.537	751.302
0.547	1079.72
0.547	888.944
0.547	1846.41
0.547	2563.46
0.547	5000.3
0.547	2245.59
0.547	2269.93
0.547	1716.65
0.557	1000.96
0.557	1091.45
0.557	2564.93
0.557	1178.49
0.557	1219.93
0.557	2331.04
0.557	2840.64
0.557	2173.14
0.557	1974.8
0.557	2353.45
0.557	1182.26
0.557	3295.96
0.557	1868.27
0.567	1823.05
0.567	4716.77
0.567	2718.55
0.567	3117.77
0.567	744.393
0.567	2812.84
0.567	1823.38
0.567	1903.05
0.567	2013.93
0.578	1003.7
0.578	2472.61
0.578	1364.07
0.578	3709.14
0.578	1363.81
0.578	3924.68
0.578	1825.89
0.578	2508.89
0.578	2018.61
0.578	1924.63
0.578	2923.14
0.578	1901.04
0.588	1298.22
0.588	819.293
0.588	1506.14
0.598	1632.49
0.598	851.763
0.598	1082.37
0.598	3209
0.598	2639.71
0.598	2075.78
0.598	759.915
0.598	926.254
0.598	2008.69
0.598	1674.75
0.598	4517.49
0.608	2139.55
0.608	708.683
0.608	846.4
0.608	2670.58
0.608	1502.7
0.608	1315.93
0.608	3408.02
0.608	1550.45
0.608	3512.1
0.608	1928.85
0.608	2922.92
0.618	1430.33
0.618	2258.66
0.618	3028.34
0.618	1239.61
0.618	1865.7
0.618	3021.33
0.618	761.066
0.618	1703.36
0.628	1871.5
0.628	1185.61
0.628	1065.13
0.638	1300.24
0.638	1390.32
0.648	2354.16
0.648	2263.47
0.648	1815.72
0.648	1317.22
0.648	1773.62
0.648	1439.05
0.648	1612
0.648	1461.44
0.648	2937.03
0.659	1231.83
0.659	1242.57
0.659	2048.6
0.659	2379.71
0.659	2355.78
0.659	2028.11
0.669	1178.42
0.669	1577.94
0.669	2481.76
0.669	2157.8
0.669	1715.47
0.669	1526.79
0.679	1606.42
0.679	960.448
0.679	1118.1
0.679	1610.63
0.679	3628.25
0.679	1475.06
0.689	851.485
0.689	691.735
0.689	2995.6
0.689	2642.96
0.689	2225.07
0.699	1665.67
0.699	1382.33
0.699	1077.77
0.699	2583.43
0.699	1953.72
0.699	1959.1
0.699	2317.54
0.699	1158.91
0.709	1906.86
0.709	3826.09
0.719	2196
0.719	1167.27
0.719	3501.83
0.719	2081.91
0.719	1801.1
0.73	773.278
0.73	2102.19
0.73	3295.86
0.73	3512.21
0.73	973.403
0.73	636.125
0.73	1384.85
0.73	2452.58
0.73	3352.11
0.74	720.973
0.74	1059.2
0.74	2229.12
0.74	1132.29
0.74	2550.44
0.75	926.392
0.75	1335.61
0.75	1072.4
0.75	897.378
0.75	1035.97
0.76	630.56
0.76	2048.91
0.76	1791.16
0.76	1163.55
0.76	1092.31
0.77	920.697
0.77	1636.72
0.77	1175.09
0.77	2230.64
0.77	838.092
0.77	545.053
0.77	850.289
0.77	1751.21
0.77	2434.18
0.77	1924.7
0.77	1122.7
0.78	3153.99
0.78	672.558
0.78	1123.47
0.78	1482.27
0.78	1305.4
0.78	2075.61
0.79	3084.11
0.79	2142.03
0.79	1517.46
0.79	876.397
0.79	1681.62
0.79	1208.36
0.79	3793.5
0.79	920.731
0.79	1776.06
0.79	1727.76
0.79	579.256
0.79	3059.64
0.8	1569.66
0.8	1884.05
0.8	1983.77
0.8	730.785
0.8	789.354
0.8	1388.62
0.8	2527.28
0.8	2462
0.8	2997.68
0.8	2461
0.811	413.462
0.811	2393.14
0.811	1937.44
0.821	2832.67
0.821	1578.49
0.821	1796.86
0.821	1436.36
0.821	1796.73
0.821	2414.67
0.831	957.988
0.831	840.988
0.841	4185.23
0.841	1641.69
0.841	870.048
0.841	1310.61
0.841	2534.72
0.841	1858
0.841	1376.11
0.841	1875.88
0.851	2030.18
0.851	895.107
0.851	821.69
0.851	1716.57
0.851	1188.24
0.851	945.917
0.851	2211.14
0.851	2632.42
0.851	1792.46
0.861	1285.67
0.861	3408.18
0.861	1225.96
0.861	1289.42
0.861	1206.23
0.861	2081.4
0.861	1781.77
0.861	1557.01
0.861	2681.41
0.871	2044.35
0.871	981.977
0.871	1472.66
0.871	2841.17
0.871	2327.98
0.871	1891.59
0.881	2391.09
0.881	893.322
0.881	1645.9
0.881	825.31
0.881	2542.76
0.881	1691.74
0.881	1523.17
0.892	958.977
0.892	2015.99
0.892	2420.23
0.892	1395.56
0.892	3341.05
0.892	2550.23
0.892	1651.94
0.902	2088.66
0.902	2157.27
0.902	1432.58
0.902	1809.68
0.902	1121.6
0.912	1078.64
0.912	1258.62
0.912	858.244
0.912	837.278
0.912	1323.32
0.912	2972.44
0.912	2089.4
0.922	2930.89
0.922	1139.26
0.922	2688.39
0.922	1328.65
0.922	1578.26
0.922	1428.74
0.922	2702.46
0.932	1249.1
0.932	1315.92
0.932	2175.14
0.932	1172.5
0.932	2343.17
0.932	2852.38
0.932	2154.76
0.932	2290.1
0.942	1645.43
0.942	1446.23
0.942	917.71
0.942	1939.83
0.942	1514.77
0.942	1552.2
0.942	748.151
0.942	3441.39
0.942	1881.96
0.942	2209.87
0.942	2225.56
0.952	2104.72
0.952	1034.15
0.952	1418.29
0.952	1988.82
0.963	1643.98
0.963	2834.16
0.963	1489.95
0.963	1431.07
0.963	2066
0.963	2532.87
0.963	755.021
0.963	977.568
0.963	1956.99
0.973	1557.31
0.973	1540.07
0.973	738.344
0.973	1565.56
0.973	1678.28
0.973	3175.66
0.973	2866.07
0.973	2348.6
0.983	1804.9
0.983	1010.87
0.983	1753.07
0.983	1723.02
0.983	1854.7
0.983	1108.57
0.993	836.898
0.993	787.755
0.993	1235.42
0.993	1423.68
0.993	2374.86
0.993	974.418
0.993	2870.55
1.003	2339.33
1.003	1312.11
1.003	1153.24
1.003	1801.33
1.003	1690.28
1.013	953.17
1.013	1469
1.013	1017.95
1.013	1419.81
1.013	487.25
1.013	2234.16
1.013	1649.35
1.023	2785.17
1.023	1353.91
1.023	914.436
1.023	3200.87
1.033	1618.72
1.033	2926.17
1.033	1986.31
1.033	4343.72
1.033	1828.39
1.044	1089.55
1.044	1499.79
1.044	1772.53
1.044	1146.99
1.054	1964.81
1.054	734.452
1.054	3055.31
1.054	1943.73
1.064	1318.02
1.064	929.648
1.064	3305.46
1.064	1679.31
1.074	1503.41
1.084	1586.55
1.084	1496.08
1.084	2898.91
1.094	2512.45
1.094	1997.39
1.094	1726.73
1.094	1850.36
1.094	1949.47
1.094	3075.77
1.094	2181.4
1.104	1922.65
1.104	1271.62
1.104	2778.61
1.104	1611.19
1.104	1154.49
1.115	1924.93
1.115	1433.97
1.115	2316.24
1.115	1541.8
1.125	2410.58
1.125	1405.73
1.125	1993.27
1.135	2037.85
1.135	1486.39
1.145	1208.79
1.145	1683.76
1.155	2162.18
1.155	2362.47
1.155	1500.98
1.155	3072.63
1.155	2088.04
1.155	1496.62
1.165	2124.24
1.165	800.783
1.175	1437
1.175	1375.96
1.175	1528.08
1.175	1807.36
1.175	1895.7
1.175	708.069
1.175	2130.96
1.175	3329.84
1.185	3091.2
1.185	1478.2
1.185	2425.55
1.185	1027.52
1.196	1533.88
1.196	2723.2
1.196	2775.26
1.206	1871.65
1.206	1606.73
1.206	1960.56
1.226	1814.4
1.226	2180.25
1.236	1762.66
1.236	2474.92
1.236	1116.99
1.246	949.138
1.246	1238.68
1.246	1727.58
1.246	1162.55
1.256	1476.64
1.256	2167.81
1.256	1856.71
1.256	1455.38
1.256	2347.36
1.256	2468.47
1.267	1335.69
1.267	1118.75
1.267	1074.46
1.267	1450.98
1.267	1969.09
1.277	2793.67
1.287	2628.87
1.287	2014.75
1.287	2693.95
1.297	1804.6
1.297	2608.11
1.297	1323.64
1.297	3676.46
1.307	1357.88
1.307	1535.53
1.307	1844.7
1.307	2726.93
1.307	2031.6
1.317	2067.32
1.317	827.838
1.317	1999.87
1.317	2767.38
1.317	1585.29
1.327	1375.37
1.337	1531.08
1.348	1690.45
1.348	4145.25
1.348	3438.07
1.358	2052.34
1.358	964.522
1.358	2521.66
1.368	1757.94
1.368	2637.44
1.368	2991.27
1.368	1814.21
1.378	2253.44
1.388	2541.74
1.388	2194.45
1.388	1467.91
1.388	1018.38
1.388	2060.58
1.398	1065.68
1.398	2128.21
1.408	2860.23
1.408	1777.41
1.418	2801.5
1.418	3379.99
1.429	1630.38
1.429	1431.42
1.429	1567.39
1.429	1563.92
1.429	1251.05
1.439	1498.11
1.459	1812.06
1.469	1111.01
1.469	2214.34
1.479	2009.42
1.479	1062.49
1.479	1901.65
1.5	1530.74
1.51	1123.01
1.52	2092
1.52	1842.63
1.55	2016.5
1.56	2899.21
1.57	1558.84
1.581	1423.79
1.601	953.867
1.611	1647.91
1.611	2229.97
1.611	1956.46
1.611	2871.13
1.621	2064.23
1.621	1980.75
1.631	1604.42
1.641	1708.09
1.641	1396.8
1.641	2005.08
1.652	1273.23
1.652	1916.58
1.662	1439.07
1.662	1101.15
1.662	1462.38
1.672	1758.59
1.682	2107.88
1.682	1119.63
1.682	1627.26
1.692	1161.96
1.692	1285.2
1.702	1884.52
1.702	2339.19
1.702	838.56
1.722	3269.38
1.733	3245.49
1.743	1843.51
1.743	1289.44
1.743	1528.88
1.753	1454.95
1.763	2113.14
1.773	1328.91
1.783	1597.95
1.783	2104.49
1.783	2115.94
1.804	1680.38
1.804	2373.97
1.804	1610.6
1.844	1773.97
1.854	1134.34
1.864	1835.2
1.885	1879.03
1.895	1387.81
1.895	1507.28
1.895	2083.17
1.915	2218.46
1.945	2874.94
1.966	1122.04
1.976	1798.91
1.996	1997.06

## Sheet: KANK2
TNS1 droplet size (um2)	Rel. mean intensity			Spearman r
0.03	8265			r	0.1196
0.03	11132.3			95% confidence interval	0,04462 to 0,1932
0.03	12498.3
0.03	4374			P value
0.03	6251.33			P (two-tailed)	0.0013
0.041	7615			P value summary	**
0.041	881.5			Exact or approximate P value?	Approximate
0.041	1054.25			Significant? (alpha = 0.05)	Yes
0.041	6869.25
0.041	4833.25			Number of XY Pairs	717
0.051	5965.2
0.051	10168.2
0.051	4557
0.051	11569.4
0.051	2199.6
0.061	6815
0.071	1000.86
0.081	5988.75
0.081	9648.38
0.081	6448.25
0.091	3044.56
0.091	6159.44
0.091	4318.22
0.101	7258
0.101	4583.6
0.101	8197.1
0.111	3296.73
0.122	8465.92
0.122	2476.33
0.122	13789.6
0.122	2435.58
0.122	3201.17
0.122	6881.92
0.132	7214.39
0.132	4289.85
0.132	7585.39
0.142	2475.71
0.142	5289.71
0.152	2366.47
0.152	4514.2
0.162	7623.44
0.162	7346.12
0.162	13134.2
0.162	2743.94
0.172	4589.71
0.172	9136.76
0.172	3628.47
0.182	4017.11
0.182	4440.89
0.182	3368.72
0.193	4391.21
0.193	3173.37
0.193	3264.53
0.193	2165.32
0.193	5725.42
0.203	9518.3
0.203	12431.5
0.203	2052.45
0.213	2895.19
0.213	3669.62
0.213	5607.81
0.213	4703.67
0.223	9032.86
0.223	1726.73
0.223	4182.36
0.223	4803.55
0.223	3828.59
0.233	2154.57
0.233	4733.96
0.243	3811.79
0.243	3261.04
0.253	3533.6
0.253	10264.9
0.253	5308.12
0.253	4217.48
0.263	3412.11
0.263	4825.31
0.274	2646.15
0.274	4117.59
0.274	3333.82
0.284	3659.89
0.284	2472.25
0.284	5477.5
0.284	4562.07
0.294	2098.31
0.294	8006.59
0.304	3439.07
0.304	3780.17
0.304	4098.17
0.304	8423.93
0.304	3109.67
0.304	1215.97
0.304	3644.03
0.314	5821.61
0.314	10217.4
0.314	3920.93
0.314	1704.97
0.314	1837.39
0.324	4636.5
0.324	4099.47
0.324	6894.38
0.324	1846.84
0.334	1716.85
0.334	5202.79
0.334	4389.88
0.334	1635.94
0.334	4204.3
0.344	10566.1
0.344	6040.65
0.344	3278.68
0.344	7561.97
0.344	5786.09
0.355	4776.31
0.355	2237.31
0.355	3431.37
0.365	6050.83
0.365	4657.42
0.375	3484.35
0.375	9104.08
0.375	5594.7
0.375	5134.3
0.375	4805.08
0.385	5843.84
0.385	4028.03
0.385	8785.13
0.385	3671.55
0.395	3209.49
0.395	4144.92
0.395	4175.08
0.405	7531.57
0.405	7791.05
0.405	7423
0.405	3762.38
0.405	3811.3
0.405	5333.4
0.415	7879.27
0.415	5027.68
0.415	2223.2
0.415	2620.17
0.426	8009.19
0.426	3804.31
0.426	2256.95
0.426	3320.14
0.426	7008.81
0.426	14165.6
0.426	4523.33
0.426	6430.55
0.436	3789.19
0.436	4162.84
0.436	3712.12
0.436	8139.02
0.446	2087.3
0.446	5061.98
0.446	4012.16
0.446	5382
0.446	5230.36
0.446	6770.16
0.446	7101.09
0.456	2643.13
0.456	2732
0.456	3120.11
0.456	4360.53
0.456	4791.49
0.456	5208.69
0.456	1972.07
0.456	2024.96
0.456	5859.09
0.466	4086.63
0.466	2923.41
0.466	2925.3
0.466	2947.59
0.466	8502.02
0.466	3130.72
0.476	3053.87
0.476	3545.15
0.486	2866.25
0.486	4191.92
0.486	8297.27
0.496	2726.26
0.496	9809.02
0.496	2413.84
0.496	5690.94
0.496	4884.14
0.496	5737.27
0.496	4438.51
0.496	4850.55
0.496	4793.49
0.507	3280.88
0.507	5212.64
0.507	4230.74
0.517	6123.47
0.517	7019.41
0.517	4224.94
0.517	3578.78
0.517	4904.67
0.527	3872.08
0.527	2033.37
0.527	6246.54
0.527	2655.27
0.527	4869.83
0.537	2613.17
0.537	3546.19
0.537	2753.94
0.537	4652.36
0.537	5512.13
0.537	8529.42
0.537	5001.07
0.547	4686.33
0.547	3049.5
0.547	2185.78
0.547	5524.83
0.547	2734.83
0.547	3435.26
0.547	5426.48
0.557	3270.09
0.557	4086.96
0.557	3057.66
0.557	1913.27
0.557	3143.86
0.557	3789.55
0.567	3153.27
0.567	8597.64
0.567	2265.38
0.567	10104.6
0.567	6537.62
0.567	6478.29
0.567	5776.34
0.578	5623.21
0.578	3002.82
0.578	2695.02
0.578	17376
0.588	5012.07
0.588	3847.12
0.588	4227.83
0.588	9566.36
0.588	3879.03
0.588	4184.14
0.588	2479.52
0.598	6860.24
0.598	4862.1
0.598	2262.66
0.598	7071.93
0.598	6424.68
0.598	3019.76
0.608	7337.73
0.608	4947.28
0.608	2638.1
0.618	3054.64
0.618	4574
0.618	2313.16
0.618	3104.54
0.618	3786.15
0.618	4837.02
0.618	3379.46
0.628	3454.55
0.628	3815.64
0.628	4301.31
0.628	4255.05
0.638	4354.73
0.638	2825.11
0.638	5822.25
0.638	3137.67
0.638	1701.19
0.638	5942.65
0.638	5158.54
0.648	7275.92
0.648	2528.67
0.648	4917.53
0.648	2873.05
0.648	6020.08
0.648	3193.52
0.659	11999.9
0.659	3998.17
0.659	3656.03
0.659	2367.34
0.659	1420.63
0.659	4552.43
0.659	1794.14
0.659	9524.61
0.659	2220.89
0.669	6268.24
0.669	3719.24
0.669	7737.56
0.669	3442.23
0.669	4051.68
0.669	6160.5
0.679	3136.64
0.679	4191.12
0.679	3524.33
0.679	2052.99
0.679	2890.48
0.679	3880.66
0.679	3744.87
0.679	3972.63
0.689	6273.77
0.689	4302.15
0.689	9908.88
0.689	7325.87
0.699	3525.86
0.699	2508.88
0.699	3949.03
0.699	6416.65
0.709	2586.71
0.709	4146.03
0.709	2127.37
0.709	3184.7
0.719	6389.14
0.719	2952.21
0.719	2289.44
0.719	6301.8
0.73	5022.49
0.73	3592.49
0.73	3539.31
0.74	4190.08
0.74	2805.57
0.74	4230.59
0.74	3750.88
0.74	4309.59
0.74	3635.12
0.75	5436.31
0.75	3963.23
0.75	4781.32
0.75	9787.57
0.76	2245.32
0.76	3323.87
0.76	6563.07
0.76	3692.49
0.77	5259.4
0.77	6215.93
0.77	10752
0.77	3851.32
0.77	9341.91
0.77	4956.58
0.77	3955.45
0.78	7265.91
0.78	5505.78
0.78	5817.1
0.78	4177.68
0.78	9591.71
0.78	6198.52
0.79	15815
0.79	5003.97
0.79	6161.99
0.79	4513.89
0.79	12099.9
0.79	2529.65
0.79	4122.53
0.79	5237.33
0.79	3552.13
0.8	2582.25
0.8	5845.65
0.8	8738.39
0.811	6036.65
0.811	5613.04
0.821	5466.11
0.821	4904.74
0.821	3960.62
0.821	4953.17
0.821	2100.25
0.821	3936.86
0.831	3380.82
0.841	7449.7
0.841	8739.69
0.841	5647.36
0.841	6033.71
0.841	3699.4
0.851	4074.58
0.851	4689.76
0.851	3460.86
0.851	2736.09
0.861	3496.75
0.861	3779.61
0.871	4744.03
0.871	2773.33
0.871	2290.94
0.871	3759.58
0.871	2593.39
0.881	3301.15
0.881	1937.03
0.881	3986.29
0.881	4507.55
0.881	11957.7
0.881	6685.64
0.892	3116.68
0.892	3988.09
0.892	3624.25
0.892	9912.15
0.892	7734.06
0.892	2406.69
0.892	3482.83
0.892	4549.86
0.892	4841.25
0.892	4838.67
0.902	3858.36
0.902	5749.66
0.902	4442.66
0.912	4086.14
0.912	4337.59
0.912	8096.32
0.922	5868.63
0.922	3351.28
0.922	7091.93
0.922	5798.45
0.922	4064.22
0.922	4611.34
0.932	5152.4
0.932	3409.53
0.932	4055.01
0.932	2690.42
0.932	7461.16
0.942	5126.81
0.942	2515.2
0.952	4427.5
0.952	5247.94
0.952	3972.82
0.952	4833.61
0.952	3941.47
0.952	9428.61
0.952	6853.82
0.952	2667.85
0.952	2591.03
0.952	4218.54
0.963	6990.05
0.963	2691.28
0.963	3926.24
0.963	3631.81
0.973	5818.11
0.973	4034.78
0.973	2932.25
0.973	5685.75
0.973	5512.07
0.973	3348.97
0.973	7914.31
0.983	4067.2
0.983	9702.72
0.983	6670.77
0.993	4515.45
0.993	3620.9
0.993	2885.13
0.993	3717.86
0.993	4716.03
1.003	3646.47
1.003	5564.19
1.003	5499.47
1.003	3938.2
1.003	4870.79
1.003	7899.11
1.003	4083.09
1.003	4629.95
1.013	4877.07
1.013	3393.14
1.013	2902.26
1.013	5499.58
1.013	2398.36
1.013	3164.45
1.013	5809.66
1.013	8004.1
1.013	6320.93
1.023	5993.31
1.023	3701.49
1.023	3640.78
1.023	2554.51
1.023	2098.23
1.033	5903.54
1.033	6604.76
1.033	3659.3
1.033	4348.69
1.033	3427.28
1.033	2377.71
1.033	3646.33
1.044	8056.1
1.044	6614.52
1.044	3094.74
1.044	2612
1.054	3614.82
1.054	3750.74
1.054	4353.91
1.054	1982.06
1.054	3654.89
1.054	3645.94
1.054	3878.96
1.054	2782.95
1.054	3932.21
1.054	4052.44
1.054	2712.81
1.054	5166.27
1.064	6861.37
1.064	6510.16
1.064	2964.95
1.064	5132.52
1.064	4013.02
1.074	2998.95
1.074	3454.32
1.074	3510.53
1.074	5592.45
1.074	2844.16
1.074	3342.98
1.084	8873.83
1.094	3082.89
1.094	4799.01
1.094	6486.44
1.094	4087.76
1.094	4180.9
1.104	4841.06
1.104	4701.26
1.104	3021.42
1.104	4903.6
1.104	7801.16
1.104	7583.17
1.104	5249.91
1.115	8146.07
1.115	6057.38
1.125	3035.31
1.125	5173.67
1.125	4314.85
1.125	5811.86
1.125	5166.48
1.135	8940.71
1.135	4639.61
1.135	5627.68
1.135	6722.67
1.135	3223.07
1.135	5649.37
1.135	4765.01
1.145	7816.05
1.145	5842.81
1.145	5401.26
1.155	3488.71
1.155	4746.72
1.165	7275.55
1.165	2078.36
1.165	6544.64
1.165	5656.29
1.165	3106.89
1.175	5211.24
1.175	5218.08
1.175	4785.49
1.185	6069.25
1.185	4703.32
1.185	3354.08
1.196	4345.38
1.196	3497.26
1.196	4092.8
1.206	4543.98
1.206	4001.05
1.206	5523.5
1.206	2968.76
1.206	3419.29
1.206	3286.66
1.216	3963.51
1.216	7265.04
1.216	4582.93
1.216	4283.59
1.226	7446.61
1.226	6114.16
1.226	5896.31
1.226	2023.88
1.226	6787.4
1.226	6364.73
1.236	5250.16
1.236	4579.84
1.236	2579.11
1.236	4136.48
1.236	5809.8
1.246	10298.8
1.246	4374.94
1.246	4277.11
1.256	7075.02
1.256	4386.49
1.256	5857.2
1.256	8065.26
1.267	4655.4
1.267	6613.09
1.267	5255.66
1.267	5840.47
1.277	6186.1
1.277	4702.38
1.277	6540.54
1.277	7544.24
1.277	5879.94
1.287	3665.31
1.287	3713.28
1.287	5861.9
1.297	4365.44
1.307	6352.1
1.327	6079.51
1.327	2817.18
1.327	1971.12
1.337	3691.47
1.337	4569.41
1.337	6092.88
1.348	5818.86
1.348	3143.62
1.358	5298.39
1.358	4774.57
1.358	4258.05
1.368	7062.16
1.368	4891.34
1.368	4411.14
1.378	5674.88
1.388	8508.43
1.388	4580.46
1.388	6119.85
1.388	6165.97
1.408	7720.7
1.408	5119.81
1.408	5812.45
1.418	4402.99
1.429	5333.82
1.429	7523.23
1.429	5042.52
1.429	5924.65
1.429	4043.38
1.429	3502.81
1.439	4422.14
1.439	5774.31
1.439	4289.96
1.439	5224.03
1.449	5836.92
1.449	2719.01
1.449	3875.29
1.469	5081.77
1.469	3880.17
1.469	7015.42
1.479	4747.34
1.479	5595.75
1.479	2901.26
1.489	4701.47
1.489	3015.57
1.489	6000.07
1.489	3688.1
1.489	4886.18
1.52	6874.7
1.52	5276.03
1.52	3699.66
1.52	5173.75
1.53	4598.69
1.53	7440.04
1.53	2668.82
1.53	5602.72
1.53	4192.82
1.53	6275.52
1.53	5256.27
1.54	4189.45
1.54	5258.79
1.56	5509.07
1.57	3381.38
1.581	4250.15
1.591	4721.78
1.591	4585.15
1.601	4469.28
1.611	4600.09
1.611	6327.67
1.621	5376.23
1.621	6798.69
1.621	4620.26
1.631	4206.91
1.631	7407.98
1.631	6997.11
1.631	4118.89
1.641	2891.49
1.641	5302.22
1.641	6201.17
1.652	4842.29
1.652	5607.41
1.662	4874.56
1.662	5424.56
1.672	5626.72
1.672	5869.74
1.682	5426.23
1.692	4713.14
1.692	4017.9
1.702	4475.23
1.702	3479.56
1.712	6311.89
1.712	8712.03
1.712	4976.57
1.712	4616.43
1.722	8031.14
1.722	6140.24
1.733	6572.54
1.733	4690.85
1.733	4220.41
1.733	5646.23
1.733	6387.59
1.753	6398.79
1.753	8556.28
1.753	6302.21
1.763	5430.13
1.763	4257.9
1.763	3447.1
1.773	7069.08
1.773	6315.54
1.783	6947.14
1.783	5885.9
1.793	3941.22
1.793	6491.4
1.804	4919.2
1.824	6755.91
1.834	4738.03
1.834	3905.14
1.844	7621.15
1.844	4609.25
1.854	7767.02
1.854	2545.52
1.864	4234.42
1.864	4691.41
1.874	4063.39
1.895	4113.97
1.915	5281.43
1.925	5341.76
1.935	4617.64
1.955	5336.02
1.955	4317.49
1.966	6750.64
1.966	5355.91
1.996	4219.9
