# Supplementary material for: Adhesion-derived condensates control component availability to regulate adhesion dynamics
Source: Nat Commun. 2026 Jun 5;17:7222. doi: 10.1038/s41467-026-74001-3 (PMC13396368; doi:10.1038/s41467-026-74001-3)
Supplement: Supplementary file 17 — Source Data [file 41467_2026_74001_MOESM17_ESM.zip › Source Data files/Source Data - Supplementary Figure 7.xlsx]

## Sheet: Ext. Data Fig 7A
ΔCt values												Friedman test ZYX
ZYX	GFP-TNS1 0h			GFP-TNS1 12h			GFP-TNS1 24h					P value	0.9444
	mean	SD	n	mean	SD	n	mean	SD	n			Exact or approximate P value?	Exact
rep I	5.633	0.263	3	5.845	0.078	2	5.897	0.059	3			P value summary	ns
rep II	5.65433	0.208305	3	5.396	0.227636	3	5.80067	0.329452	3			Are means signif. different? (P < 0.05)	No
rep III	5.402	0.313	3	5.66	0.212	3	4.929	0.084	3			Number of groups	3
												Friedman statistic	0.6667
ΔCt values
PXN	GFP-TNS1 0h			GFP-TNS1 12h			GFP-TNS1 24h					Data summary
	mean	SD	n	mean	SD	n	mean	SD	n			Number of treatments (columns)	3
rep I	6.422	0.106	3	7.304	0.134	3	6.435	0.059	3			Number of subjects (rows)	3
rep II	6.42733	0.114334	3	6.112	0.091038	3	5.96533	0.282325	3
rep III	6.135	0.322	3	6.335	0.209	3	5.346	0.115	3			Number of families	1
												Number of comparisons per family	2
												Alpha	0.05
												Dunn's multiple comparisons test	Rank sum diff,	Significant?	Summary	Adjusted P Value	A-?
												GFP-TNS1 0h vs. GFP-TNS1 12h	-1	No	ns	>0,9999	B	GFP-TNS1 12h
Fold-change values												GFP-TNS1 0h vs. GFP-TNS1 24h	-2	No	ns	0.8284	C	GFP-TNS1 24h
ZYX	GFP-TNS1 0h			GFP-TNS1 12h			GFP-TNS1 24h
rep I	1			0.863			0.833					Test details	Rank sum 1	Rank sum 2	Rank sum diff,	n1	n2
rep II	1			0.836053			1.10675					GFP-TNS1 0h vs. GFP-TNS1 12h	5	6	-1	3	3
rep III	1			0.836			1.388					GFP-TNS1 0h vs. GFP-TNS1 24h	5	7	-2	3	3
Fold-change values
PXN	GFP-TNS1 0h			GFP-TNS1 12h			GFP-TNS1 24h					Friedman test PXN
rep I	1			0.542			0.991					P value	0.3611
rep II	1			0.803665			0.725979					Exact or approximate P value?	Exact
rep III	1			0.871			1.727					P value summary	ns
												Are means signif. different? (P < 0.05)	No
												Number of groups	3
												Friedman statistic	2.667
												Data summary
												Number of treatments (columns)	3
												Number of subjects (rows)	3
												Number of families	1
												Number of comparisons per family	2
												Alpha	0.05
												Dunn's multiple comparisons test	Rank sum diff,	Significant?	Summary	Adjusted P Value	A-?
												GFP-TNS1 0h vs. GFP-TNS1 12h	-2	No	ns	0.8284	B	GFP-TNS1 12h
												GFP-TNS1 0h vs. GFP-TNS1 24h	2	No	ns	0.8284	C	GFP-TNS1 24h
												Test details	Rank sum 1	Rank sum 2	Rank sum diff,	n1	n2
												GFP-TNS1 0h vs. GFP-TNS1 12h	6	8	-2	3	3
												GFP-TNS1 0h vs. GFP-TNS1 24h	6	4	2	3	3

## Sheet: Ext. Data Fig 7C
	ZYX			PXN			TLN1			VCL				Two-way RM ANOVA	Matching: Stacked
	rep I	rep II	rep III	rep I	rep II	rep III	rep I	rep II	rep III	rep I	rep II	rep III		Assume sphericity?	Yes
0 h	1.09074	0.866742	1.04252	1.1578	0.985653	0.856545	0.9423	1.06926	0.988441	1.06927	1.0163	0.914428		Alpha	0.05
12 h	1.09701	1.13671	1.10142	0.986667	1.08507	1.20795	1.00006	1.03036	1.22975	0.960741	0.893195	0.99794
24 h	1.12953	1.31383	1.17335	1.03932	1.11306	1.11929	1.25437	1.09711	0.978538	0.990907	1.11143	1.10855		Source of Variation	% of total variation	P value	P value summary	Significant?
														Interaction	9.451	0.8432	ns	No
														Time	21.64	0.078	ns	No
														Column Factor	11.3	<0,0001	****	Yes
														Subject	1.13e-10	>0,9999	ns	No
														ANOVA table	SS	DF	MS	F (DFn, DFd)	P value
														Interaction	0.03719	6	0.006198	F (6, 16) = 0,4374	P=0,8432
														Time	0.08513	2	0.04256	F (2, 16) = 3,004	P=0,0780
														Column Factor	0.04445	3	0.01482	F (3, 8) = 266673475051	P<0,0001
														Subject	4.444e-13	8	5.556e-14	F (8, 16) = 3,921e-012	P>0,9999
														Residual	0.2267	16	0.01417
														Data summary
														Number of columns (Column Factor)	4
														Number of rows (Time)	3
														Number of subjects (Subject)	12
														Number of families	4
														Number of comparisons per family	2
														Alpha	0.05
														Holm-Sidak's multiple comparisons test	Mean Diff,	Significant?	Summary	Adjusted P Value
														ZYX
														0 h vs. 12 h	-0.1117	No	ns	0.2673
														0 h vs. 24 h	-0.2056	No	ns	0.0984
														PXN
														0 h vs. 12 h	-0.09323	No	ns	0.5797
														0 h vs. 24 h	-0.09056	No	ns	0.5797
														TLN1
														0 h vs. 12 h	-0.08673	No	ns	0.4734
														0 h vs. 24 h	-0.11	No	ns	0.4734
														VCL
														0 h vs. 12 h	0.04937	No	ns	0.7295
														0 h vs. 24 h	-0.0703	No	ns	0.7295
														Test details	Mean 1	Mean 2	Mean Diff,	SE of diff,	N1	N2	t	DF
														ZYX
														0 h vs. 12 h	1	1.112	-0.1117	0.09719	3	3	1.149	16
														0 h vs. 24 h	1	1.206	-0.2056	0.09719	3	3	2.115	16
														PXN
														0 h vs. 12 h	1	1.093	-0.09323	0.09719	3	3	0.9593	16
														0 h vs. 24 h	1	1.091	-0.09056	0.09719	3	3	0.9318	16
														TLN1
														0 h vs. 12 h	1	1.087	-0.08673	0.09719	3	3	0.8924	16
														0 h vs. 24 h	1	1.11	-0.11	0.09719	3	3	1.132	16
														VCL
														0 h vs. 12 h	1	0.9506	0.04937	0.09719	3	3	0.508	16
														0 h vs. 24 h	1	1.07	-0.0703	0.09719	3	3	0.7233	16

## Sheet: Ext. Data Fig 7E
	PXN				Column B	KO				ZYX				Column B	KO
	CTRL	TNS1 KO			vs.	vs,				CTRL	TNS1 KO			vs.	vs,
rep I	49.8794	50.1206			Column A	CTRL			rep I	48.8954	51.1046			Column A	CTRL
rep II	46.2642	53.7358							rep II	46.0449	53.9551
rep III	64.1888	35.8112			Wilcoxon matched-pairs signed rank test				rep III	51.2136	48.7864			Wilcoxon matched-pairs signed rank test
					P value	>0,9999								P value	0.75
					Exact or approximate P value?	Exact								Exact or approximate P value?	Exact
					P value summary	ns								P value summary	ns
					Significantly different (P < 0.05)?	No								Significantly different (P < 0.05)?	No
					One- or two-tailed P value?	Two-tailed								One- or two-tailed P value?	Two-tailed
					Sum of positive, negative ranks	3,000 , -3,000								Sum of positive, negative ranks	4,000 , -2,000
					Sum of signed ranks (W)	0								Sum of signed ranks (W)	2
					Number of pairs	3								Number of pairs	3
					Number of ties (ignored)	0								Number of ties (ignored)	0
					Median of differences									Median of differences
					Median	0.2412								Median	2.209
					How effective was the pairing?									How effective was the pairing?
					rs (Spearman)	-1								rs (Spearman)	-1
					P value (one tailed)	0.1667								P value (one tailed)	0.1667
					P value summary	ns								P value summary	ns
					Was the pairing significantly effective?	No								Was the pairing significantly effective?	No
