# Supplementary material for: Adhesion-derived condensates control component availability to regulate adhesion dynamics
Source: Nat Commun. 2026 Jun 5;17:7222. doi: 10.1038/s41467-026-74001-3 (PMC13396368; doi:10.1038/s41467-026-74001-3)
Supplement: Supplementary file 17 — Source Data [file 41467_2026_74001_MOESM17_ESM.zip › Source Data files/Source Data - Supplementary Figure 8.xlsx]

## Sheet: Ext. Data Fig 8B
Distance (microns)	GFP-TNS1	DCP1B
0	287.825	561.562
0.10066	283.426	528.462
0.20132	274.121	587.931
0.30197	278.519	702.309
0.40263	274.437	736.705
0.50329	282.543	826.308
0.60395	301.815	877.626
0.70461	311.624	870.176
0.80527	314.74	881.097
0.90592	298.703	1028.63
1.00658	320.797	1126.89
1.10724	357.757	1112.99
1.2079	348.37	1019.33
1.30856	365.642	953.497
1.40921	365.085	910.6
1.50987	326.85	708.188
1.61053	311.492	491.739
1.71119	292.899	422.839
1.81185	289.809	499.652
1.9125	332.434	808.079
2.01316	345.467	1319.54
2.11382	368.763	2296.73
2.21448	461.117	4610.11
2.31514	784.511	11169.9
2.4158	1464.84	25239.5
2.51645	3205.99	36405.3
2.61711	7283.61	39955
2.71777	15884.7	35937.2
2.81843	26009.7	20268
2.91909	34465	9833.13
3.01974	39390.2	4759.49
3.1204	42174.3	3311.23
3.22106	42842.6	2959.22
3.32172	41752.9	2688.11
3.42238	38326.6	2420.25
3.52304	32464.4	2206.09
3.62369	22399.9	2086.46
3.72435	12345.4	1637.22
3.82501	5529.07	1310.06
3.92567	2448.11	1153.17
4.02633	1244.5	1066.39
4.12698	645.966	882.027
4.22764	456.334	609.493
4.3283	408.479	464.559
4.42896	361.961	520.761
4.52962	367.565	598.469
4.63027	345.142	724.082
4.73093	343.953	960.173
4.83159	336.525	1292.11
4.93225	340.299	1448.85
5.03291	356.327	1227.13
5.13357	352.317	840.637
5.23422	339.041	580.746
5.33488	335.22	575.475
5.43554	351.371	644.758
5.5362	346.498	716.275
5.63686	380.542	844.341
5.73751	384.568	1079.75
5.83817	432.209	1312.35
5.93883	454.938	1235.62

## Sheet: Ext. Data Fig 8E
Distance (microns)	mGL-TNS1	DCP1B		mGL-TNS1	EDC3
0	1611.24	618.656		8016.65	1743.5
0.10066	1049.84	682.135		8022.8	1715.56
0.20132	2487.8	588.431		7635.7	1717.02
0.30197	3760.48	406.28		5190.3	1708.45
0.40263	3948.76	417.387		4034.9	1946.08
0.50329	3128.76	468.437		4689.95	2303.63
0.60395	2640.4	873.524		4161.65	2688.4
0.70461	2351.76	1900.29		5889.95	2796.36
0.80527	2910	4377.19		6731.75	3574.45
0.90592	3565.32	11063.5		7940.85	5811.8
1.00658	4455	22006.4		9334.25	11477.8
1.10724	5435	36017		11467	20711.2
1.2079	6320.72	42399.8		14356.6	33424
1.30856	7081.44	42976.2		24667.5	43963.1
1.40921	7780.04	34323.6		33436.3	47064.6
1.50987	11288.8	26348.6		41066.7	39805.8
1.61053	21020.2	15662.1		39577.3	28362.6
1.71119	34353.4	7438.72		23835.2	15834.5
1.81185	42958.1	5199.1		15983.4	10376.7
1.9125	42629.3	3228.61		11693.2	6117.78
2.01316	36249.7	1955.97		9169.15	4351.24
2.11382	23318.2	1269.21		8829.45	4443.43
2.21448	11347.5	1208.02		9982.8	6118.59
2.31514	6438.32	1245.95		9731.5	6856.97
2.4158	6191.56	1283.85		10610	6869.3
2.51645	4592.8	1001.35		13627.6	4714.59
2.61711	4397.52	861.342		16218.1	3511.56
2.71777	4922.32	988.015		16750	2998.4
2.81843	5193.56	1171.56		14328.2	3333.65
2.91909	4889.76	1238.71		11261.9	3195.17
3.01974	4767.8	1145.04		7733.35	3508.67

## Sheet: Ext. Data Fig 8F
Distance (microns)	GPF-TNS1	oligo dT30
0	124.25	4500
0.06341	125.365	4938.44
0.12683	127.147	5555.66
0.19024	130.665	5954.88
0.25366	139.933	6285.43
0.31707	133.11	6629.35
0.38049	129.978	6346.78
0.4439	129.441	6350.89
0.50732	127.876	6474.8
0.57073	133.938	7242.25
0.63415	139.282	7413.62
0.69756	139.837	8139.93
0.76098	138.109	8379.11
0.82439	139.661	8838.73
0.8878	136.692	8682.5
0.95122	131.981	8606.35
1.01463	135.42	8070.13
1.07805	130.83	7229.54
1.14146	124.139	7029.67
1.20488	120.477	7303.69
1.26829	129.105	8800.59
1.33171	128.906	9904.61
1.39512	140.965	10422.3
1.45854	140.424	10920
1.52195	138.085	11061.3
1.58537	129.485	11152.4
1.64878	125.407	11891.3
1.7122	129.593	13160.6
1.77561	131.522	13465.9
1.83902	122.258	12944.9
1.90244	123.602	11861.8
1.96585	138.439	10621.6
2.02927	147.384	9831.5
2.09268	189.365	8484.5
2.1561	270.118	7572.98
2.21951	381.343	6761.19
2.28293	546.604	6756.28
2.34634	758.301	7100.5
2.40976	1107.27	7091.42
2.47317	1747.04	7180.14
2.53659	3154.67	7327.08
2.6	6091.34	7267.2
2.66341	9625.8	7543.33
2.72683	13004.8	6545.93
2.79024	15103.4	5743.06
2.85366	16444.3	5270.82
2.91707	17179	4515.59
2.98049	16912	4089
3.0439	16151	4681.9
3.10732	14055.3	4901.58
3.17073	11227.2	5454.73
3.23415	8020.1	6245.01
3.29756	4739.12	6983.62
3.36098	2486.39	8375.04
3.42439	1379.34	8954.09
3.48781	800.296	9447.56
3.55122	543.082	10122.9
3.61463	407.271	10790.6
3.67805	351.417	11242
3.74146	276.663	11373.7
3.80488	197.965	11167.9
3.86829	184.167	11252.8
3.93171	171.969	10957.7
3.99512	153.266	9889.75
4.05854	153.292	8480.86
4.12195	137.435	7503.73
4.18537	130.365	6450.29
4.24878	125.027	5345.76
4.3122	130.464	5494.31
4.37561	131.422	5129.33
4.43902	129.845	5675.12
4.50244	131.009	6437.24
4.56585	128.508	6438.42
4.62927	122.44	5508.42
4.69268	121.048	4883.3
4.7561	123.904	4807.17
4.81951	130.678	4531.96
4.88293	130.482	4579.61
4.94634	126.152	4438.3
5.00976	127.114	4167.29
5.07317	131.959	4637.08
5.13659	138.12	5154.52
5.2	139.688	5838.8
5.26341	139.248	6495.46
5.32683	130.897	7158.57
5.39024	122.012	7467.92
5.45366	129.372	7137.7
5.51707	130.775	7281.1
5.58049	130.855	7095.52
5.6439	130.553	7495.48
5.70732	126.961	8003.93
5.77073	133.336	7941.38
5.83415	129.802	8975.94
5.89756	126.163	9596.3
5.96098	132.833	10638
