# Supplementary material for: Adhesion-derived condensates control component availability to regulate adhesion dynamics
Source: Nat Commun. 2026 Jun 5;17:7222. doi: 10.1038/s41467-026-74001-3 (PMC13396368; doi:10.1038/s41467-026-74001-3)
Supplement: Supplementary file 17 — Source Data [file 41467_2026_74001_MOESM17_ESM.zip › Source Data files/Source Data - Supplementary Figure 9.xlsx]

## Sheet: Ext. Data Fig 9E
	WT	IDR132	IDR2scr	IDR3scr	IDR23scr
Relative recovery	0.43813	0.432857	0.412203	0.284389	0.299182
SEM	0.0167178	0.0163523	0.0146811	0.0173201	0.0207187
n	40	41	39	40	31
